# Supplementary material for: IPSC-Derived Neuronal Cultures Carrying the Alzheimer’s Disease Associated TREM2 R47H Variant Enables the Construction of an Aβ-Induced Gene Regulatory Network
Source: Int J Mol Sci. 2020 Jun 25;21(12):4516. doi: 10.3390/ijms21124516 (PMC7350255; doi:10.3390/ijms21124516)
Supplement: Supplementary file 1 [file ijms-21-04516-s001.zip]

Archive with 8 entries (7 files):
- Supplementary files/
- Supplementary files/Figure S1.pdf
- Supplementary files/Table S1.xlsx
- Supplementary files/Table S2.xlsx
- Supplementary files/Table S3.pdf
- Supplementary files/Table S4.xls
- Supplementary files/Table S5.pdf
- Supplementary files/Table S6.pdf
