# Supplementary material for: IPSC-Derived Neuronal Cultures Carrying the Alzheimer’s Disease Associated TREM2 R47H Variant Enables the Construction of an Aβ-Induced Gene Regulatory Network
Source: Int J Mol Sci. 2020 Jun 25;21(12):4516. doi: 10.3390/ijms21124516 (PMC7350255; doi:10.3390/ijms21124516)
Supplement: Supplementary file 1 [file ijms-21-04516-s001.zip › Supplementary files/Table S1.xlsx]

## Sheet: Venn diagram
CON	TREM2	TREM2_AND_CON	up_TREM2	down_TREM2	notregulated_x000D_
ARC	NRGN	MT-RNR2	RPL26	PSAP	MT-RNR2_x000D_
HSPB3	OLFM3	MALAT1	RPL12	CFL1	MALAT1_x000D_
RP11-161M6.2	EPCAM	MT-RNR1	HMGB2	LAMP1	MT-RNR1_x000D_
SCN4B	PEG3	MT-CO3	RPL7P9	RHOA	MT-CO3_x000D_
RGS1	CA11	RPL37A	RPS3AP47	DDR1	RPL37A_x000D_
OPRL1	USP43	MT-ND3	RPS26	JUN	MT-ND3_x000D_
RHEBL1	KCTD8	RPS29	RP11-345K20.2	RNF187	RPS29_x000D_
ARVCF	LAMP5	RPS27A	AC091633.2	SCD	RPS27A_x000D_
RP11-713P17.3	SMKR1	TMSB4X	RPL10AP6	TTYH3	TMSB4X_x000D_
GPR37L1	COX20P1	ACTG1	AB019441.29	IGFBP7	ACTG1_x000D_
LRRC45	RP11-384O8.1	RPS12	NSA2	COTL1	RPS12_x000D_
PC	RP4-605O3.4	MT-ND4	FOXG1	CYR61	MT-ND4_x000D_
RHPN1	RP13-487P22.1	MT-ATP6	GPCPD1	SOX9	MT-ATP6_x000D_
ISLR	LINC00900	MT-CO2	RPL5P4	ATP6V0B	MT-CO2_x000D_
USP18	CRYBB1	RPS8	RAB3IP	HDLBP	RPS8_x000D_
FOXF2	FAM78B	TUBB2B	SLC8A1	WLS	TUBB2B_x000D_
RAMP3	GSG1	RPL34	STK39	SERPINE2	RPL34_x000D_
CTD-2366F13.2	RP5-994D16.9	TUBA1A	RP11-480N24.3	GNAI2	TUBA1A_x000D_
MRI1	PACSIN1	RPS24	FAM217B	VMP1	RPS24_x000D_
OGN	RP11-862P13.1	TPT1	DRAXIN	CCL2	TPT1_x000D_
BMS1P10	PLD6	MT-CYB	FGD4	RGMA	MT-CYB_x000D_
TSNAXIP1	RP11-750H9.7	RPL23	RPL26P37	EIF4G1	RPL23_x000D_
EFCAB12	AMPD3	RPLP1	SEMA3A	FOS	RPLP1_x000D_
TMEM255B	WASH1	FAU	NPY	PTRF	FAU_x000D_
ADCK5	CYP4X1	RPL27A	DPF1	HES1	RPL27A_x000D_
C19orf81	RBM5-AS1	RPL31	FAM13A	IER5	RPL31_x000D_
FBLN2	RP11-566K19.6	RPS14	PDGFRA	TAGLN2	RPS14_x000D_
NSUN5P1	CTD-2027I19.3	RPS19	AC144530.1	MAPKAPK2	RPS19_x000D_
FAM189A1	RP11-359B12.2	RPLP0	PDK1	HTRA1	RPLP0_x000D_
ZBTB48	AP000936.1	H3F3B	ERC2	KLF6	H3F3B_x000D_
C6orf118	CRYGS	RPS28	SLCO5A1	ZFP36L2	RPS28_x000D_
TNFSF12	GRIN2C	RPLP2	RORB	CD47	RPLP2_x000D_
AC010226.4	TNFRSF1B	RPS18	DACH1	LITAF	RPS18_x000D_
HIATL2	AF131215.3	RPL37	SCLT1	KIF1C	RPL37_x000D_
CXCL1	ADRB2	HSP90AB1	CRABP1	TMEM63B	HSP90AB1_x000D_
SMPD2	RAPGEFL1	MT-CO1	ARID3A	MLC1	MT-CO1_x000D_
GRIN3A	UBAP1L	EEF2	NRIP1	TNC	EEF2_x000D_
OLFML3	TUSC7	EEF1A1	PM20D2	HSPA1A	EEF1A1_x000D_
GGT7	RHOV	HSP90AA1	FAM169A	PSMG3	HSP90AA1_x000D_
MOCS1	FOXP4	RPL9	FAM122B	SLC39A7	RPL9_x000D_
RP11-762L8.6	RP13-444K19.1	RPL7A	EZH2	RHOB	RPL7A_x000D_
GDF10	SPHKAP	MT-ND2	CCNDBP1	VOPP1	MT-ND2_x000D_
CARD10	TINAGL1	MT-ND1	LINC01551	WWTR1	MT-ND1_x000D_
RP1-40E16.12	TAC3	RPL10A	TLDC1	TUFM	RPL10A_x000D_
ARRDC2	RP11-797A18.5	RPS6	PTPN2	LMNA	RPS6_x000D_
PROB1	ALG10	PEBP1	TMEM169	LDLRAD3	PEBP1_x000D_
AC007405.6	RNU6-482P	PTMA	VRK1	NES	PTMA_x000D_
PPP1R14A	RP11-734J24.1	RPS21	GPHN	PTK7	RPS21_x000D_
RP11-87H9.4	PILRB	RP11-466H18.1	ZNF667-AS1	ANXA5	RP11-466H18.1_x000D_
FAM86JP	JAK3	MAP1B	EPHA4	DNAJB1	MAP1B_x000D_
VMAC	JAKMIP3	CD63	NUSAP1	PPP1R14B	CD63_x000D_
RP11-61J19.5	FRMPD4	UQCRB	NUP35	PIM1	UQCRB_x000D_
CTA-384D8.36	AC004381.6	RPL15	FSIP2	DUSP6	RPL15_x000D_
MT1L	RP11-355B11.2	NUCKS1	ZNF197	CRISPLD1	NUCKS1_x000D_
LZTS2	RP11-863H1.1	RPS17	ALDH1A1	SEC61A1	RPS17_x000D_
GPER1	RN7SL37P	RPL23A	AC004057.1	CSPG5	RPL23A_x000D_
RP11-128M1.1	AC131263.1	MORF4L1	ZNF667	EMP1	MORF4L1_x000D_
REEP6	XXbac-BPG299F13.17	RPL35A	ZNF682	SCAMP2	RPL35A_x000D_
RARG	RPS12P26	MT-ND5	GOLGA8A	C4orf48	MT-ND5_x000D_
SLC43A1	ZDHHC23	RPL13A	RPL12P33	KCNJ4	RPL13A_x000D_
CCDC74A	RP11-379F4.4	CALM2	SYNPR	STIM1	CALM2_x000D_
DHRS4	RPL10P3	RPS20	RPL36AP26	SUPT5H	RPS20_x000D_
RP11-367E12.4	ARL17B	RPL32	AFMID	TMEM65	RPL32_x000D_
ADAMTS13	ZNF607	RPS4X	FBXO5	B4GALT5	RPS4X_x000D_
RP11-395L14.18	ARHGAP22	VIM	TRIM4	PMP22	VIM_x000D_
C6orf47	SH3TC1	RPL13	DGCR8	CHPF	RPL13_x000D_
CTSK	LINC00950	RPL38	TFAP4	ABHD17C	RPL38_x000D_
RP11-534C12.1	RP11-80H18.4	RP11-475C16.1	DBF4	MGAT4B	RP11-475C16.1_x000D_
RP11-313P13.5	U47924.6	PSAP	RPS15AP17	SH3GL1	CLU_x000D_
ECE2	NPY1R	CLU	VASH2	ITGB5	RPL5_x000D_
RAB20	RP11-166O4.6	RPL5	PGM2	GPAA1	STMN1_x000D_
CCDC85B	CRYBA1	STMN1	FKBP7	MAP2K3	RPS16_x000D_
CTB-178M22.2	KCNA4	RPS16	RP11-1114A5.4	HSPB8	GSTP1_x000D_
RP11-384P7.7	MBL1P	GSTP1	ASPM	DCAF11	UCHL1_x000D_
ASPRV1	CCDC175	UCHL1	EMX2	HIPK1	RPL27_x000D_
AP000223.42	SPIN4-AS1	RPL27	NUF2	FAM20C	EIF4G2_x000D_
MIRLET7BHG	RP11-102M11.1	EIF4G2	TRH	RHBDD2	COX6C_x000D_
SCRT1	LRRC39	COX6C	ANLN	TMEM129	RP11-864N7.2_x000D_
ROPN1L	CYP26A1	RP11-864N7.2	MPPED1	POMT2	ATP5L_x000D_
CDK2AP1	PRR26	ATP5L	NAAA	GADD45B	SRP14_x000D_
TCAP	MPRIP-AS1	SRP14	CTC-559E9.8	NELFB	RPS27_x000D_
KIAA1211L	CNNM1	RPS27	GAS1	HK1	ACTB_x000D_
ITPRIP	RP1-151F17.2	ACTB	STAG3L4	FAM198B	RPL18_x000D_
ALPL	AP001462.6	RPL18	TMEFF2	TOX2	HINT1_x000D_
LA16c-OS12.2	RP11-115D19.4	HINT1	AKAP5	CENPB	HSPA5_x000D_
SMCR8	AC116614.1	HSPA5	CHGB	RAB11FIP5	RPL11_x000D_
RP4-673M15.1	KCNH7	RPL11	FABP3	ATXN7L3	LAPTM4A_x000D_
CYSRT1	CHRD	LAPTM4A	HLF	SUSD6	RPL8_x000D_
CACNG6	CTD-2349P21.5	RPL8	YPEL1	MAOB	RTN4_x000D_
GPR123	RP11-131L23.1	RTN4	SLC25A27	CYB561	RPL36_x000D_
TIMP4	RP11-439E19.10	RPL36	HIST1H2BD	REXO2	UBC_x000D_
RHBDL1	RNU6-817P	UBC	PCTP	GPC4	RPS3A_x000D_
ZNF628	NRG2	RPS3A	ATL1	SH3PXD2B	TBCA_x000D_
CCDC159	AC092839.1	TBCA	CDC25A	GNA12	COX7C_x000D_
ZNF865	AC010980.2	CFL1	ZNF717	POMGNT2	EIF1_x000D_
ARL8A	CACNA1G	COX7C	RP11-592N21.1	HAGH	ATP5E_x000D_
RCE1	RP13-104F24.2	EIF1	DHRS2	MPC1	RP5-1052M9.1_x000D_
TMEM243	ADAP2	ATP5E	KCNJ3	LIX1L	SEC61G_x000D_
CTD-2540M10.1	TMEM155	RP5-1052M9.1	F13A1	KCTD17	PABPC1_x000D_
PCSK4	RP11-58H15.1	SEC61G	MYO5B	PODXL	TOMM7_x000D_
COL11A2	DNAJA4	PABPC1	ZNF790	DAB2	RPS11_x000D_
IRAK2	RNU1-16P	TOMM7	C12orf66	SLC35F6	GNB2L1_x000D_
SLCO4A1	RP11-422P24.9	RPS11	CORO2A	QSOX1	MARCKS_x000D_
CLPB	RP11-454F8.2	GNB2L1	ZNF649	GBAS	RPL10_x000D_
LSM1	GPD1	MARCKS	PCOLCE2	B3GALT6	DPYSL3_x000D_
HS3ST4	ALS2CR12	RPL10	LINC00936	CAV1	MAP2_x000D_
RP11-63A1.1	RP11-19G24.3	DPYSL3	CCNA2	MRPS34	RP11-120B7.1_x000D_
LINC01023	RGN	MAP2	RP11-299J3.8	REEP2	HNRNPK_x000D_
RILP	BFSP1	RP11-120B7.1	CDKN3	TMEM59L	CALM1_x000D_
FRMPD3	ASPHD2	HNRNPK	RGS10	CHMP1A	MT-ND4L_x000D_
RP11-367N14.3	RP11-504P24.3	CALM1	ZNF85	DDR2	FTL_x000D_
FZD9	RP11-795F19.5	MT-ND4L	LINC00173	PCED1A	TXNIP_x000D_
ACKR1	AP000560.3	FTL	DCT	TUBGCP2	SPARC_x000D_
MRM1	RP11-151N17.1	TXNIP	RP11-430H10.1	CDIP1	RPS3_x000D_
KB-1125A3.11	NFYC-AS1	SPARC	TPM3P9	CRIP2	NGFRAP1_x000D_
RP11-413E6.1	SYT10	RPS3	PLCD4	PPP1R14C	B2M_x000D_
LCNL1	LRRC16B	NGFRAP1	TYW1B	YIF1A	OAZ1_x000D_
SLC25A15	MT-TV	B2M	RP11-204K16.1	RETSAT	FAM107A_x000D_
RP11-182J1.14	HSD17B6	OAZ1	TEF	NACC2	RNU4ATAC_x000D_
TRAPPC13P1	KCNA1	FAM107A	RPL24P4	JUNB	IGFBP2_x000D_
TOLLIP-AS1	TCEAL6	RNU4ATAC	ATP1A3	PACS2	MT-ATP8_x000D_
NUDT8	KCNB2	IGFBP2	TTK	NCALD	CCNI_x000D_
ARIH2OS	ZNF799	MT-ATP8	CDCA7L	SLC41A3	RPL24_x000D_
LGI3	GABARAP	CCNI	HIST1H2BN	NBL1	RPS27L_x000D_
RIBC1	RP11-690I21.2	RPL24	PAXBP1-AS1	CREB3	RPL7_x000D_
RP11-629O1.2	RP11-1007O24.2	RPS27L	CRYBA4	RPA1	SOX4_x000D_
AC006077.3	RP11-48B3.4	RPL26	PRKCQ-AS1	FBXW5	RP5-1056L3.3_x000D_
RSG1	PCDHGA6	RPL7	PIP5K1B	METRNL	MYL6_x000D_
LINC01561	GSN-AS1	SOX4	PIN4P1	PHLDA3	HIST1H4C_x000D_
FAM86EP	MCMDC2	RP5-1056L3.3	FANCB	UBE2L3	CNN3_x000D_
RHBDL3	TUBA3FP	MYL6	CPAMD8	SOCS3	DYNLL1_x000D_
LINC01311	LINC01152	HIST1H4C	PCDHA5	EFHD1	RP11-478C6.4_x000D_
SPSB2	RP11-517B11.7	CNN3	RPL24P8	PLEKHM2	RPS2_x000D_
RP11-350N15.5	CTD-2516F10.2	DYNLL1	RPS26P8	NEDD9	CSDE1_x000D_
POMZP3	RP11-506H21.5	RP11-478C6.4	ZFP69B	VASP	GPM6A_x000D_
RP11-791G15.2	DNAJC9	RPS2	HIST1H2AE	MOK	CRYAB_x000D_
FOXS1	RP11-170J3.2	CSDE1	SP8	DAPK3	NAP1L1_x000D_
TXNP1	RP11-74E22.8	GPM6A	RIPPLY2	IFI27L1	RPL3_x000D_
NFAM1	RP13-554M15.2	CRYAB	RP11-15H20.6	APOA1BP	RPL21_x000D_
MAMSTR	MIR137HG	NAP1L1	PDGFD	STX4	RPS13_x000D_
UBAC2-AS1	RP4-798A10.2	RPL3	MAMDC2	FAM43A	RPS5_x000D_
STARD7-AS1	RP5-907C10.3	RPL21	RP11-313J2.1	ZCCHC24	GPM6B_x000D_
WNT11	CARD8-AS1	RPS13	FDXACB1	SPRY2	ATP5G3_x000D_
WSCD2	ANAPC15	RPS5	CTC-451P13.1	MLF1	QKI_x000D_
RP1-317E23.3	SNTG2	GPM6B	SLC39A4	TMEM8B	TMBIM6_x000D_
GSTM2	MTND5P16	ATP5G3	BIN3	ANTXR1	RP11-425L10.1_x000D_
LRRC29	CTD-2270P14.2	QKI	RPL7AP11	SIDT2	APP_x000D_
CARD9	GLT1D1	TMBIM6	RPS3P6	WSCD1	PEA15_x000D_
IL34	RP11-203F10.6	RP11-425L10.1	CTD-2553L13.9	IRAK1	RPS15_x000D_
EMILIN1	APOD	APP	RPL26P19	PLEKHA4	HNRNPDL_x000D_
RP11-754B17.1	RP11-468E2.10	PEA15	TNNT1	NAT8L	DPYSL2_x000D_
HIST2H2AC	RNU7-45P	RPS15	KCNJ13	SPOCK2	SET_x000D_
ADAMTS7	GALNT14	HNRNPDL	ZNF572	GPRC5B	TUBB_x000D_
COX6A1P2	RP11-147L13.13	DPYSL2	NCAPG	BAALC	ZFP36L1_x000D_
WFDC21P	SLC8A3	SET	RP5-837I24.5	PREX1	PFN2_x000D_
RP11-634H22.1	TEX14	TUBB	AC000089.3	CLUH	UBA52_x000D_
SH2B2	RP1-228H13.5	ZFP36L1	KIF20A	CUEDC1	SERF2_x000D_
WNT10B	RP11-727A23.5	PFN2	SIX6	RP11-977G19.5	RPS9_x000D_
RP1-261D10.2	RP11-673C5.1	UBA52		PDLIM2	RPL19_x000D_
CHKB-AS1	TBC1D8	SERF2		FLNC	RAC1_x000D_
CYP26B1	ADARB2	RPS9		PPP4C	YWHAE_x000D_
RP11-651L5.2	MURC	RPL19		KLF10	LINC00657_x000D_
CTB-113I20.2	RP11-216L13.19	RAC1		MAN1C1	NCL_x000D_
MSC	RP11-44F14.5	YWHAE		C2orf72	H2AFZ_x000D_
SLC15A3	PLA2G6	LINC00657		LARP6	NNAT_x000D_
MEGF6	RNU6ATAC27P	NCL		SHISA4	COX7A2_x000D_
CDC42EP5	AC009303.2	H2AFZ		LRRC8A	RPL6P27_x000D_
AP001350.4	C2orf81	NNAT		ZNF703	DSTN_x000D_
LIF	NIPSNAP3B	COX7A2		PEPD	DYNC1H1_x000D_
NEBL-AS1	NPIPP1	RPL6P27		MXRA7	HSP90B1_x000D_
RN7SL5P	RP11-572M11.3	DSTN		ZNF423	YBX1_x000D_
SLC6A13	CARNS1	DYNC1H1		CTD-2336O2.1	YWHAB_x000D_
RP4-569M23.2	HBB	HSP90B1		MMP15	PTN_x000D_
SNORD115-15	ARHGEF33	YBX1		C9orf89	TMED9_x000D_
RP11-756P10.6	RSAD2	YWHAB		ME1	RPS7_x000D_
IL32	KB-1208A12.3	PTN		NOTCH1	CIRBP_x000D_
RNU5F-1	GNRH1	TMED9		CHST14	RPL3P4_x000D_
PCED1B	FBF1	RPS7		KIFC3	BTG1_x000D_
MYLPF	SMAGP	CIRBP		WFS1	CANX_x000D_
ZBTB7B	CBLN4	RPL3P4		TMEM55B	SEPW1_x000D_
AC060834.3	C9orf47	BTG1		CTSF	MGST3_x000D_
XXbac-B135H6.18	RP11-762H8.2	CANX		LDLRAD4	UQCRQ_x000D_
SPINK1	RP5-1112D6.8	SEPW1		GAS2L1	HNRNPC_x000D_
MRPS31P4	RASAL2-AS1	MGST3		SPRYD3	UQCRH_x000D_
RP11-119F19.5	LINC00520	UQCRQ		KCTD12	NACA_x000D_
RP11-160O5.1	TUBA1B	HNRNPC		DOK1	MORF4L2_x000D_
HGD	ADAMTS19	UQCRH		BAD	MAGED1_x000D_
RP11-16E12.1	ENTPD3	NACA		SELM	TTC3_x000D_
SLC4A11	FLRT1	MORF4L2		MBD3	HNRNPU_x000D_
RP11-445L6.3	RP11-488C13.1	MAGED1		TSPAN17	PRMT2_x000D_
RP11-680F8.1	RP11-1E4.1	TTC3		AGT	RPS19P3_x000D_
THEMIS2	RP11-197P3.5	HNRNPU		WBSCR17	CLTC_x000D_
C10orf105	DLEU7	PRMT2		CD276	TERF2IP_x000D_
ZMYND10	RP11-73E6.2	RPS19P3		SLC38A10	ATP6V1G1_x000D_
RALY-AS1	CABP1	LAMP1		LY6H	SLC25A6_x000D_
CTA-363E6.1	RP11-70L8.5	CLTC		HSD11B1L	CBX3_x000D_
ABCG4	FAM201A	TERF2IP		EFEMP2	ATP5G2_x000D_
MED11	LL0XNC01-7P3.1	ATP6V1G1		SEPN1	CDH2_x000D_
RP11-42O15.3	COQ6	RHOA		KIAA0226	NDUFS5_x000D_
RNASEK	KCNIP2	SLC25A6		TEX261	BASP1_x000D_
CD248	DBP	CBX3		RAB29	SAT1_x000D_
AP000692.10	SHD	ATP5G2		RNF182	KDELR1_x000D_
BEND3P1	CELF2-AS2	CDH2		ARFRP1	NDUFA4_x000D_
SOX18	EEF1DP7	NDUFS5		POR	EIF4A2_x000D_
MBLAC1	BTC	BASP1		TMUB2	CTD-3035D6.1_x000D_
ENTPD2	RP11-334C17.5	SAT1		METRN	HNRNPH1_x000D_
GVQW1	RABEP2	KDELR1		RNPEP	RPL41_x000D_
CNGA3	AC004019.10	NDUFA4		SOWAHC	HMGB1_x000D_
TFF3	RP11-55K13.1	EIF4A2		HINT2	ARRDC3_x000D_
VPREB3	NWD1	CTD-3035D6.1		SPON2	SKP1_x000D_
SNORD115-42	RP11-336A10.2	RPL12		GXYLT2	ENO1_x000D_
PUSL1	TBXAS1	HNRNPH1		NFS1	PTP4A1_x000D_
TEPP	NXNL2	RPL41		TRIB3	ATP5O_x000D_
FOXD1	AC004019.13	HMGB1		SPON1	HNRNPA1_x000D_
AF131216.5	ASPA	ARRDC3		DIRAS3	DDX6_x000D_
CA5BP1	GPR116	SKP1		IMMP2L	ENAH_x000D_
RP11-879F14.2	CEACAM19	ENO1		C6orf226	CDKN1A_x000D_
RP11-44N21.1	C15orf59-AS1	PTP4A1		FOXJ1	ARF1_x000D_
ARSI	AIM1	ATP5O		SLC52A2	CTD-2287O16.1_x000D_
TNKS2-AS1	RP1-239B22.5	DDR1		RING1	COMMD6_x000D_
GPR132	AIMP2	HNRNPA1		SPPL2B	RPL39_x000D_
RP11-424M24.5	RPL7P1	DDX6		AZIN2	CHCHD2_x000D_
COX6CP1	HAS1	ENAH		FPGS	ZFAS1_x000D_
RP11-48G14.3	RP11-227G15.8	CDKN1A		UBTD1	PFDN5_x000D_
FAM86C1	BHMT	ARF1		FOXC1	RPS15A_x000D_
MAPK8IP1	MIR4500HG	CTD-2287O16.1		ACOT2	RAN_x000D_
RP11-723O4.9	RP11-434B12.1	COMMD6		CCDC184	SUMO3_x000D_
EFCC1	RP11-1191J2.2	RPL39		RHBDD3	MRFAP1_x000D_
VILL	LINC01159	CHCHD2		PDLIM1	MT-TP_x000D_
RP6-74O6.6	RP11-506O24.2	ZFAS1		GYPC	RPL35_x000D_
VIPR1	RP4-561L24.3	PFDN5		ITFG3	CETN3_x000D_
PRRX2	RP11-214K3.24	RPS15A		NTN1	YWHAZ_x000D_
FTH1	RP11-685M7.3	RAN		GNG7	LDHB_x000D_
LL0XNC01-16G2.1	RP5-1120P11.1	SUMO3		DVL1	C6orf48_x000D_
C7orf57	CTD-2325M2.1	MRFAP1		EDN1	COX5B_x000D_
RASL10A	AGPAT4-IT1	MT-TP		PTDSS2	ARF4_x000D_
RP11-236B18.5	CACNG2	RPL35		SOX8	RTN1_x000D_
AC144831.1	RP11-235E17.4	CETN3		ZFP36	CELF1_x000D_
RP11-395L14.11	AC009506.1	YWHAZ		NSMF	MAP4K4_x000D_
MDFI	RP11-727A23.4	LDHB		LPPR2	RPL4_x000D_
PCDHAC1	CCDC151	C6orf48		PPP1R9B	RP11-572P18.1_x000D_
INHBE	SDR42E2	COX5B		TWF2	CELF2_x000D_
RP11-65I12.1	RP11-15A1.8	ARF4		ITGB4	RP11-212P7.1_x000D_
PALM3	RENBP	RTN1		STK11	C14orf2_x000D_
OSR2	C15orf27	CELF1		SCAMP3	SOD1_x000D_
RCN3	ZEB2-AS1	MAP4K4		TMEM259	CKAP4_x000D_
AF003625.3	TAPT1-AS1	RPL4		SREBF1	RPL22_x000D_
AC004067.5	AC074289.1	RP11-572P18.1		CDC42SE1	RPL6_x000D_
TNNC2	AC007383.3	CELF2		G6PC3	PJA2_x000D_
RP11-1348G14.8	AP000462.2	RP11-212P7.1		ZFAND2B	SF3B5_x000D_
C21orf33	RP11-855A2.1	C14orf2		MYLIP	PSMA7_x000D_
EDN2	C1QTNF4	SOD1		TSPAN11	POMP_x000D_
TWIST2	CYP2E1	CKAP4		RNF167	DDX17_x000D_
HLA-DRB5	AC008850.3	RPL22		AEBP1	NDUFA1_x000D_
RN7SKP255	ZSCAN16	RPL6		LEMD2	CALD1_x000D_
ADRA1D	RP11-260M2.1	PJA2		ZNF853	GNB1_x000D_
PLA2G2A	CXorf40A	SF3B5		GDPD2	NDFIP1_x000D_
FOXD2	AP000350.5	PSMA7		OLFML2A	SEPT7_x000D_
CH17-189H20.1	MTND4P12	POMP		EGLN2	SOX11_x000D_
HSPA6	CTB-25B13.5	DDX17		PHLDA2	COX8A_x000D_
ALDH3A1	FDPS	NDUFA1		RP2	RTN3_x000D_
RNA5SP226	ZNF214	CALD1		RPAP1	SERBP1_x000D_
RP11-417L19.6	PFN4	GNB1		SLC25A23	IRF2BPL_x000D_
DNAAF3	RP11-206F17.2	NDFIP1		SLC25A20	COL1A1_x000D_
PWP2	GMFG	SEPT7		LZTS3	MAN1A2_x000D_
RP11-834C11.4	PRR36	SOX11		PTGES2	APLP2_x000D_
HOXB2	ITGB2	COX8A		LRRN2	ITM2B_x000D_
RP11-734I18.1	RFFL	RTN3		CXCL12	COX4I1_x000D_
PCNPP3	RN7SL382P	SERBP1		ATAD3A	WBP5_x000D_
RP4-794H19.1	CTC-559E9.6	IRF2BPL		C17orf97	MCL1_x000D_
AC002454.1	CNGB1	COL1A1		GALNT16	UBE2D3_x000D_
MC4R	RP11-703I16.1	MAN1A2		CSF1	HSBP1_x000D_
KCNG2	OXCT1-AS1	APLP2		FGFRL1	RUFY3_x000D_
CHRNA9	LINC00630	ITM2B		LONP1	GNAS_x000D_
LINC00880	RP11-111M22.4	COX4I1		GYG2	ANP32B_x000D_
HLA-DRB6	RP11-51F16.1	WBP5		ITGA11	SDCBP_x000D_
C1QL4	RP3-475N16.1	MCL1		TMEM150A	TUBB2A_x000D_
GSC	RAMP2-AS1	UBE2D3		PLXND1	APH1A_x000D_
LINC00237	ANKRD10-IT1	HSBP1		B3GNT5	MACF1_x000D_
TLE6	RP11-93H24.3	RUFY3		RNPEPL1	MARCKSL1_x000D_
RP11-424G14.1	BAALC-AS1	GNAS		EIF3G	ERH_x000D_
CTC-441N14.1	ABCB1	ANP32B		SMOX	MT-ND6_x000D_
HOXB5	NRSN2-AS1	JUN		C1QL1	CKB_x000D_
AC064834.2	LSM12	SDCBP		NAGLU	ARL4C_x000D_
CASC8	AC006042.8	TUBB2A		TMEM229B	NDUFB1_x000D_
BMS1P8	ZNF638-IT1	APH1A		HKDC1	OCIAD1_x000D_
TBX1	RPL10AP2	MACF1		STX10	CCND2_x000D_
HOXA9	CTD-2541J13.1	MARCKSL1		CC2D1B	EEF1B2_x000D_
RP4-559A3.6	PAQR9-AS1	ERH		PACSIN3	COX7A2L_x000D_
PRSS33	HYMAI	MT-ND6		TSSC4	SARAF_x000D_
KLHDC7B	RP6-24A23.7	CKB		SFXN3	MTPN_x000D_
AC003986.5	AC092171.2	ARL4C		SYNPO	NR2F1_x000D_
	CTA-360L10.1	NDUFB1		TPPP3	LUC7L3_x000D_
	RP11-45P15.4	OCIAD1		CLCN7	IRS2_x000D_
	TMOD1	CCND2		BAI2	TSPAN3_x000D_
	KIF9-AS1	EEF1B2		TAOK2	KHSRP_x000D_
	RP11-227G15.10	COX7A2L		CERS1	SERPINH1_x000D_
	RP11-705C15.3	SARAF		TRABD	SOX2_x000D_
	RP11-344N10.5	MTPN		GPR176	TCF25_x000D_
	LINC00960	NR2F1		ADAMTS15	SUB1_x000D_
	CTD-2210P15.3	LUC7L3		ALG3	WSB1_x000D_
	HMGB1P8	IRS2		FAM181A	RPL13AP25_x000D_
	DLGAP1-AS5	RNF187		PLCD1	GAP43_x000D_
	RP11-122A21.2	TSPAN3		PIGQ	CTGF_x000D_
	CAMTA2	KHSRP		NFKBIB	TMSB10_x000D_
	FCHSD1	SERPINH1		RRAS	CBX6_x000D_
	RP11-791G16.2	SOX2		SLC12A4	TXN_x000D_
	SH3BP1	TCF25		WDR46	FSTL1_x000D_
	RP11-182N22.9	SUB1		VANGL1	PPP2CB_x000D_
	RP11-966I7.4	WSB1		CHST7	RAB2A_x000D_
	RP5-1085F17.4	RPL13AP25		DGKQ	C1orf61_x000D_
	AC002467.7	GAP43		RASSF1	GNB2_x000D_
	ANKRD34B	CTGF		TMPRSS5	NONO_x000D_
	RP5-1068E13.7	TMSB10		LRRC14	TMEM258_x000D_
	AMN1	CBX6		AP1S1	MZT2B_x000D_
	AC016549.1	TXN		INPPL1	CTNNB1_x000D_
	XKR7	SCD		CTHRC1	TIMP2_x000D_
	RPL17	FSTL1		ENKD1	SFPQ_x000D_
	KIAA0040	PPP2CB		ZFPM1	HLA-B_x000D_
	CTD-2349P21.3	RAB2A		INF2	TCF4_x000D_
	BEND4	C1orf61		GALK1	ALDOA_x000D_
	RP11-109I13.2	GNB2		ASPSCR1	HNRNPA2B1_x000D_
	RP11-215P8.3	NONO		PLEKHB1	ITM2C_x000D_
	NACA2	TMEM258		TRMT2A	ARPC2_x000D_
	LYPD6B	MZT2B		HAGHL	DBI_x000D_
	RP11-594N15.2	CTNNB1		BLOC1S3	RPSA_x000D_
	RP11-166B2.3	TIMP2		MFSD2A	DYNLL2_x000D_
	RP11-981G7.1	SFPQ		EGR2	NEDD8_x000D_
	MATK	HLA-B		HSPBP1	SNRPN_x000D_
	FOXP1-IT1	TCF4		VAMP5	TMSB4XP4_x000D_
	ZNF835	ALDOA		BTBD11	YWHAG_x000D_
	MIR17HG	HNRNPA2B1		LMF1	NPC2_x000D_
	TRAP1	ITM2C		BCL2L2	EID1_x000D_
	RNU4-78P	ARPC2		TGFB1I1	NEAT1_x000D_
	LIPH	DBI		HS1BP3	PSMB1_x000D_
	HMGB1P41	RPSA		AC093673.5	TSC22D1_x000D_
	RP11-676J12.7	DYNLL2		FHL3	MAP4_x000D_
	TDRD6	NEDD8		GPR137	H2AFV_x000D_
	ZNF32-AS2	SNRPN		RAMP1	ATP5B_x000D_
	RP11-91I20.4	TMSB4XP4		ATOH8	OIP5-AS1_x000D_
	RP11-77K12.9	TTYH3		BGN	ACTN1_x000D_
	SNRPGP2	YWHAG		POLRMT	FUS_x000D_
	LIFR-AS1	NPC2		KLF2	LINC01578_x000D_
	RP5-1092A3.4	EID1		DOHH	METAP2_x000D_
	CTD-2196E14.6	NEAT1		SLC12A7	PRKAR1A_x000D_
	AC055764.1	PSMB1		C19orf68	DDX5_x000D_
	RP11-423P10.2	TSC22D1		ZNF251	SYT11_x000D_
	SLC38A11	MAP4		KLHL17	GABARAPL2_x000D_
	PIGF	H2AFV		DBNDD1	SEPT11_x000D_
	RN7SL559P	ATP5B		IFITM10	RP11-329L6.2_x000D_
	PCDHB3	OIP5-AS1		TMEM104	NCAN_x000D_
	uc_338	ACTN1		GRK6	CHMP5_x000D_
	ASIC4	FUS		CLYBL	KIF5B_x000D_
	POU4F2	LINC01578		PNMAL2	RPL15P3_x000D_
	SNORA74	METAP2		OCEL1	SON_x000D_
	NCF2	PRKAR1A		DOLK	STMN2_x000D_
	RPS26P6	DDX5		DGAT1	SLIRP_x000D_
	CTD-2320G14.2	SYT11		RABGGTA	LMO4_x000D_
	RP1-269M15.3	GABARAPL2		RP11-9E17.1	HNRNPF_x000D_
	SFN	SEPT11		PIGV	HSPB1_x000D_
	GRHL2	IGFBP7		SPAG8	RPL13P12_x000D_
	CTD-2554C21.1	RP11-329L6.2		PCNXL3	NFIA_x000D_
	RP11-358L22.3	NCAN		C14orf79	ACTR2_x000D_
	USP2-AS1	CHMP5		GRIN2D	CADM1_x000D_
	RP11-98D18.9	KIF5B		PDGFB	SEC62_x000D_
	KRT222	RPL15P3		RECQL5	EEF1B2P3_x000D_
	ORC1	SON		KDELR3	RBMX_x000D_
	RP11-268J15.5	STMN2		AARS2	PEG10_x000D_
	TRPC4	SLIRP		DRC1	TLE4_x000D_
	BLNK	LMO4		ZNHIT2	KIF5C_x000D_
	RP11-162A12.3	HNRNPF		GRIK5	DAZAP2_x000D_
	PCDHGA8	HSPB1		PAMR1	TNPO1_x000D_
	RP11-172H24.4	RPL13P12		PANK4	RPL28_x000D_
	CTA-293F17.1	NFIA		IRX1	UBL5_x000D_
	FAM13A-AS1	ACTR2		CHPF2	RP11-832N8.1_x000D_
	FAM222A-AS1	CADM1		PLK3	ATRX_x000D_
	SAMSN1	SEC62		F12	CSTB_x000D_
	BATF3	EEF1B2P3		ENTPD6	MRFAP1L1_x000D_
	RPL21P44	RBMX		PRX	PTP4A2_x000D_
	MYO1F	PEG10		CH17-340M24.3	RP11-543P15.1_x000D_
	RP11-642P15.1	TLE4		CITED4	PREPL_x000D_
	RP11-579O24.3	KIF5C		SNAI1	RPL37P2_x000D_
	RP11-389G6.3	DAZAP2		EEF2KMT	C7orf50_x000D_
	CRHBP	TNPO1		FTLP3	DNER_x000D_
	RP5-1112D6.7	RPL28		ELF4	PALLD_x000D_
	FRY-AS1	UBL5		NKX2-2	SLC25A3_x000D_
	RP11-572M11.1	RP11-832N8.1		UNC93B1	HN1_x000D_
	RP13-585F24.1	ATRX		SMIM5	ATF4_x000D_
	LAMTOR3P2	CSTB		UBXN10-AS1	HNRNPA0_x000D_
	RP11-433J8.1	MRFAP1L1		RGS19	RAB18_x000D_
	RP11-996F15.5	PTP4A2		TRIM47	STARD7_x000D_
	RP11-588G21.2	RP11-543P15.1		RP11-82L18.2	CTSD_x000D_
	C1QTNF1	PREPL		LINC01021	ANAPC11_x000D_
	RP11-466F5.9	RPL37P2		GATSL3	CDC42_x000D_
	CAND2	C7orf50		RP11-266L9.8	SLC25A5_x000D_
	STK24	DNER		IPO4	DYNC1I2_x000D_
	FAAH2	PALLD		ZDHHC1	SNHG8_x000D_
	SNORA77	SLC25A3		FAM65C	NDUFB2_x000D_
	RP11-277A4.4	HN1		NAPRT	CALU_x000D_
	RP11-206L10.9	ATF4		ZBTB42	PPDPF_x000D_
	RP11-400F19.18	HNRNPA0		NLRX1	S100A6_x000D_
	RP11-153I24.4	RAB18		SLC6A9	COX6B1_x000D_
	INHBA-AS1	STARD7			C1orf122_x000D_
	RP11-295D4.3	CTSD			TAOK1_x000D_
	CDH23	ANAPC11			MDH1_x000D_
	CTD-2600H12.2	CDC42			KHDRBS1_x000D_
	ALPK3	SLC25A5			HNRNPM_x000D_
	LARGE-AS1	DYNC1I2			YWHAQ_x000D_
	CTD-2555A7.2	SNHG8			SMS_x000D_
	PPIB	NDUFB2			HLA-A_x000D_
	MAPK7	CALU			RAD21_x000D_
	RP3-467N11.1	COTL1			EIF5B_x000D_
	CTC-444N24.6	PPDPF			CAPZB_x000D_
	DAPK1-IT1	S100A6			NPM1_x000D_
	SNRPEP4	COX6B1			MSN_x000D_
	RP11-481C4.2	C1orf122			RPL7AP6_x000D_
	ZNF221	TAOK1			KTN1_x000D_
	ZFP3	MDH1			AHCYL1_x000D_
	OCLN	KHDRBS1			SRSF5_x000D_
	RNF112	HNRNPM			SCARB2_x000D_
	RP11-1348G14.5	YWHAQ			PABPC4_x000D_
	NAGS	SMS			EI24_x000D_
	RPL7P24	HLA-A			SPTBN1_x000D_
	AC018738.2	RAD21			ACSL3_x000D_
	AC009120.3	EIF5B			SRSF11_x000D_
	ATP10B	CAPZB			SUMO2_x000D_
	S1PR5	NPM1			MAPT_x000D_
	UCP3	MSN			BEX1_x000D_
	AC004069.2	RPL7AP6			GABARAPL1_x000D_
	RP11-417L19.5	KTN1			MARCH6_x000D_
	HLX	AHCYL1			MTCH1_x000D_
	TVP23C	SRSF5			PAFAH1B2_x000D_
	RP11-1348G14.4	SCARB2			SEC61B_x000D_
	HCLS1	PABPC4			HIPK2_x000D_
	RP11-286O18.1	EI24			RPL14_x000D_
	SOX7	SPTBN1			ROMO1_x000D_
	CTD-2012J19.3	ACSL3			TAX1BP1_x000D_
	RP11-453E17.3	SRSF11			ATPIF1_x000D_
	TTC23L	SUMO2			MYL12B_x000D_
	KLHL6	MAPT			FZD3_x000D_
	CTD-2636A23.2	BEX1			CD9_x000D_
	RP4-796I17.5	GABARAPL1			POLR2G_x000D_
	NKX3-1	MARCH6			RAB31_x000D_
	RNU6-945P	MTCH1			CCDC80_x000D_
	SLC30A3	PAFAH1B2			ATP5J_x000D_
	CCT6P1	CYR61			NDRG4_x000D_
	RP11-648L3.2	SEC61B			PTPLAD1_x000D_
	ANO1	HIPK2			AAMP_x000D_
	TTC34	RPL14			DST_x000D_
	TIRAP	ROMO1			RBM39_x000D_
	TNFRSF13C	TAX1BP1			USMG5_x000D_
	RP11-304L19.11	ATPIF1			PPIA_x000D_
	HAR1A	MYL12B			SNHG5_x000D_
	GRM2	FZD3			CD81_x000D_
	FXYD3	CD9			COX6A1_x000D_
	RPS4XP16	POLR2G			MGEA5_x000D_
	FMO5	RAB31			TM2D1_x000D_
	RPL12P38	CCDC80			IER2_x000D_
	HEXDC-IT1	ATP5J			PARK7_x000D_
	RP11-36C20.1	NDRG4			IDS_x000D_
	RP3-496C20.1	PTPLAD1			ARPC3_x000D_
	CLIC5	AAMP			CXXC5_x000D_
	HMGN3-AS1	DST			SNRPD1_x000D_
	RP11-680A11.5	RBM39			ZMAT3_x000D_
	KCNK15-AS1	USMG5			SHFM1_x000D_
	PRH1	HMGB2			PTGES3_x000D_
	FMO2	PPIA			MTDH_x000D_
	TESK2	SNHG5			RCN2_x000D_
	TOR4A	CD81			C17orf89_x000D_
	ANKRD65	COX6A1			ST13_x000D_
	CHST8	MGEA5			CHD4_x000D_
	RSPO4	TM2D1			FUBP1_x000D_
	LINC01535	IER2			ODC1_x000D_
	ALDH1L1	PARK7			ABI2_x000D_
	RP11-708J19.1	IDS			PPP3CA_x000D_
	RP11-85O21.2	ARPC3			ATP5A1_x000D_
	EIF1B-AS1	CXXC5			HSPH1_x000D_
	PLIN5	SNRPD1			ATP5I_x000D_
	AC078883.4	ZMAT3			NEO1_x000D_
	OPRK1	SHFM1			NCAM1_x000D_
	AOX1	PTGES3			IGFBP5_x000D_
	RP4-666F24.3	MTDH			RPS7P3_x000D_
	RP11-288I21.1	RCN2			FEZ1_x000D_
	RP11-736K20.5	C17orf89			ATP6AP2_x000D_
	AC016582.2	ST13			SNORA12_x000D_
	ZNF385B	SOX9			CBX5_x000D_
	RP11-162G10.1	CHD4			TMEM98_x000D_
	CTD-2083E4.4	FUBP1			FXR1_x000D_
	AC016712.2	ODC1			HNRNPH3_x000D_
	MTMR9LP	ABI2			ZC3H15_x000D_
	CTC-490E21.11	PPP3CA			PSMB5_x000D_
	SYTL3	ATP5A1			SRRM2_x000D_
	CTD-2651B20.3	HSPH1			NDUFAB1_x000D_
	RP11-282O18.3	ATP5I			SSR3_x000D_
	COL17A1	NEO1			SNHG6_x000D_
	TTC4	NCAM1			PPP1CB_x000D_
	RP11-344B2.3	IGFBP5			EGR1_x000D_
	SEPT5	RPS7P3			EIF2S2_x000D_
	PVRL3-AS1	ATP6V0B			SNRPB2_x000D_
	TESPA1	FEZ1			RPL37AP1_x000D_
	RP11-113E21.3	ATP6AP2			KPNB1_x000D_
	CFAP58	SNORA12			UBQLN1_x000D_
	RP11-231G3.1	CBX5			KMT2E_x000D_
	CCKBR	TMEM98			LAMTOR1_x000D_
	RP11-33E12.2	FXR1			RBM25_x000D_
	CTD-2047H16.3	HNRNPH3			CDC37_x000D_
	RP11-44M6.3	ZC3H15			NAP1L4_x000D_
	XXbac-B476C20.13	PSMB5			RAB5C_x000D_
	RP11-667K14.3	SRRM2			RPL29_x000D_
	CTB-105N12.2	NDUFAB1			PSMB4_x000D_
	RPL21P75	SSR3			FABP7_x000D_
	RPS15AP10	SNHG6			FN1_x000D_
	PGF	PPP1CB			RPS13P2_x000D_
	UNC13D	EGR1			SUPT4H1_x000D_
	TFAP2B	EIF2S2			PRDX6_x000D_
	RP13-554M15.7	SNRPB2			FXYD6_x000D_
	PDE4C	RPL37AP1			UBE2D2_x000D_
	ESAM	KPNB1			CD59_x000D_
	CTD-2587M2.1	UBQLN1			NDUFA5_x000D_
	GPR133	KMT2E			ZMAT2_x000D_
	PAQR9	LAMTOR1			UBE2R2_x000D_
	LINC00884	RBM25			EIF3A_x000D_
	CTD-3020H12.4	CDC37			TMCO1_x000D_
	SFTA1P	NAP1L4			SETD5_x000D_
	CAPSL	RAB5C			BPTF_x000D_
	REM2	RPL29			MAGED2_x000D_
	MIS18A-AS1	PSMB4			KLC1_x000D_
	NDUFV2	FABP7			RAB11A_x000D_
	PRR19	FN1			FSCN1_x000D_
	GGTA1P	RPS13P2			UBE2E1_x000D_
	GIPC2	SUPT4H1			ATP5G1_x000D_
	RP11-234N17.1	PRDX6			WNK1_x000D_
	RBM34	FXYD6			RPL36AL_x000D_
	IQCC	UBE2D2			NDUFB8_x000D_
	CNTNAP5	CD59			VAPA_x000D_
	ZNF205-AS1	NDUFA5			ARL6IP1_x000D_
	PRDM6	ZMAT2			DCX_x000D_
	CTC-471F3.5	UBE2R2			HNRNPD_x000D_
	RP11-452J6.2	EIF3A			ETFA_x000D_
	RP11-337N6.3	TMCO1			DDB1_x000D_
	TMCO4	SETD5			CHL1_x000D_
	PWAR1	BPTF			NFIB_x000D_
	RP11-174G17.3	MAGED2			PBX1_x000D_
	LANCL3	KLC1			CPE_x000D_
	RP11-539G18.3	RAB11A			C1orf43_x000D_
	RP11-680G24.5	FSCN1			OSTC_x000D_
	RP11-1134I14.8	UBE2E1			RPL18A_x000D_
	MIR3926-2	ATP5G1			POLR2E_x000D_
	BCL2L15	WNK1			TM9SF2_x000D_
	RASGRF1	RPL36AL			SF3B2_x000D_
	TMPO-AS1	NDUFB8			EIF3D_x000D_
	RP11-319G6.1	VAPA			PNISR_x000D_
	RP11-230C9.2	ARL6IP1			STRAP_x000D_
	ESYT3	DCX			CSNK1E_x000D_
	MTND5P1	HNRNPD			C11orf58_x000D_
	RNY4P34	ETFA			YTHDF3_x000D_
	RP11-710C12.1	DDB1			ID3_x000D_
	RP5-1159O4.1	CHL1			RCAN1_x000D_
	RP11-5O17.1	NFIB			PRSS23_x000D_
	C1RL-AS1	PBX1			TMEM30A_x000D_
	AC098617.1	CPE			RPS23P8_x000D_
	KDM4D	C1orf43			RPSAP58_x000D_
	MIR320D1	OSTC			LAMP2_x000D_
	ANKHD1-EIF4EBP3	RPL18A			ZNF428_x000D_
	CTD-2515A14.1	POLR2E			H1FX_x000D_
	PDZK1	TM9SF2			DCAF7_x000D_
	NECAB2	SF3B2			CBX1_x000D_
	IRF9	EIF3D			TBCB_x000D_
	FAM83H-AS1	PNISR			GNPDA1_x000D_
	DYNLRB2	STRAP			SUPT16H_x000D_
	RP1-79C4.4	CSNK1E			RAB14_x000D_
	CTC-543D15.8	C11orf58			PGK1_x000D_
	ACTRT3	YTHDF3			SRPK2_x000D_
	CDC26	ID3			GRINA_x000D_
	RP11-84G21.1	RCAN1			KIDINS220_x000D_
	RP11-415J8.3	PRSS23			KIF1B_x000D_
	ZNF454	TMEM30A			RBPJ_x000D_
	LINC00488	RPS23P8			BTF3_x000D_
	TAF1A-AS1	RPSAP58			CDV3_x000D_
	RP11-480I12.7	LAMP2			CYP1B1_x000D_
	SLC35F2	ZNF428			HNRNPR_x000D_
	CCDC62	H1FX			SCOC_x000D_
	SNORA72	DCAF7			DNAJC8_x000D_
	MTND6P4	CBX1			SMARCC1_x000D_
	RP11-874J12.4	TBCB			RSF1_x000D_
	MYCBP2-AS1	GNPDA1			WAC_x000D_
	RP11-83A24.1	SUPT16H			NDUFB7_x000D_
	KLHDC7A	RAB14			CAP1_x000D_
	PLAC8	PGK1			PLA2G16_x000D_
	RP1-197B17.3	SRPK2			NHP2L1_x000D_
	RP11-575L7.4	GRINA			RAB1A_x000D_
	ZNF821	KIDINS220			CDK5R1_x000D_
	RNF43	KIF1B			ARPP19_x000D_
	DBF4B	RBPJ			JTB_x000D_
	TSC22D1-AS1	BTF3			SNRPE_x000D_
	RP11-484L7.1	CDV3			SEC11A_x000D_
	CTD-2619J13.14	CYP1B1			HNRNPA3_x000D_
	RBM11	HNRNPR			ANKRD11_x000D_
	RP3-403A15.1	SCOC			PGRMC2_x000D_
	RP11-298I3.4	DNAJC8			CLTA_x000D_
	RP5-1112D6.4	SMARCC1			ATP5EP2_x000D_
	AC073283.4	RSF1			SNX3_x000D_
	BCL2L14	WAC			UBE2H_x000D_
	FMO4	NDUFB7			RAD23B_x000D_
	SPDYE3	CAP1			HP1BP3_x000D_
	PTH2R	PLA2G16			SRSF3_x000D_
	COX7CP1	NHP2L1			CCT2_x000D_
	TLR6	RAB1A			ARHGAP5_x000D_
	RDM1	CDK5R1			TMEM9B_x000D_
	RPL37AP8	ARPP19			CMIP_x000D_
	FBXL22	JTB			SELK_x000D_
	RP11-199F11.2	SNRPE			SRRM1_x000D_
	RP11-85K15.3	SEC11A			PRNP_x000D_
	RNU6-826P	HNRNPA3			RBX1_x000D_
	ATP13A5	ANKRD11			KIF1A_x000D_
	HSPD1P11	PGRMC2			TMED10_x000D_
	CTD-3234P18.6	CLTA			AKT2_x000D_
	DOK4	ATP5EP2			PFDN2_x000D_
	RP11-284F21.9	SNX3			XRCC5_x000D_
	CTC-453G23.7	UBE2H			RN7SL2_x000D_
	SNORA80E	RAD23B			RBM8A_x000D_
	BANCR	HP1BP3			BRD4_x000D_
	CREB3L4	SRSF3			FAM195B_x000D_
	ITPR1-AS1	HDLBP			CYB5R3_x000D_
	RGMB-AS1	CCT2			TM9SF3_x000D_
	RPS3AP12	ARHGAP5			TOP2B_x000D_
	DCAF4L1	TMEM9B			CAMLG_x000D_
	RNU4-82P	CMIP			IRF2BP2_x000D_
	COL28A1	SELK			SYNCRIP_x000D_
	RP11-274B21.9	SRRM1			MRPL33_x000D_
	NPFFR1	PRNP			PSMD3_x000D_
	RP11-667M19.1	RBX1			EMD_x000D_
	CTD-2026K11.2	KIF1A			HMGN3_x000D_
	UPF3AP3	TMED10			DKK3_x000D_
	RP11-57A19.2	AKT2			GUK1_x000D_
	RP11-490G2.2	PFDN2			CTTN_x000D_
	RPS6KB2	XRCC5			HDGFRP3_x000D_
	FUT1	RN7SL2			PAPOLA_x000D_
	SNAP25-AS1	RBM8A			SEPT2_x000D_
	NRG4	BRD4			DLG4_x000D_
	RP11-97O12.6	FAM195B			EIF5_x000D_
	ACOX2	CYB5R3			AC004453.8_x000D_
	AC124789.1	TM9SF3			TCEB2_x000D_
	AC074367.1	TOP2B			ARPC5_x000D_
	CTC-360G5.9	CAMLG			COX7B_x000D_
	PRKG1-AS1	IRF2BP2			RPL18AP3_x000D_
	RP11-244M2.1	SYNCRIP			PRRC2C_x000D_
	CTD-2031P19.4	MRPL33			ARL3_x000D_
	RP11-422N16.3	PSMD3			MIDN_x000D_
	AC007364.1	EMD			FKBP1A_x000D_
	RP11-153M3.1	HMGN3			TNPO2_x000D_
	FNBP1P1	DKK3			DNAJA1_x000D_
	RP11-440L14.1	GUK1			GLUL_x000D_
	FAM90A1	CTTN			SAP18_x000D_
	PCDHA3	HDGFRP3			SMARCA4_x000D_
	LINC01305	PAPOLA			DAAM1_x000D_
	RP11-288H12.3	SEPT2			PCDH9_x000D_
	GBP4	RPL7P9			NTRK2_x000D_
	RP11-135N5.3	DLG4			ATP1B2_x000D_
	NFKBID	EIF5			EIF1B_x000D_
	RP11-273G15.2	AC004453.8			SNRPD2_x000D_
	LXN	TCEB2			RDX_x000D_
	SCEL	ARPC5			RAB6A_x000D_
	SLC2A5	COX7B			MT2A_x000D_
	ABCC6P1	WLS			PRKAR2A_x000D_
	FLG-AS1	RPL18AP3			CHMP4B_x000D_
	RP11-159D12.2	PRRC2C			ATP6V1F_x000D_
	EIF3L	ARL3			PAM_x000D_
	RP11-251G23.5	MIDN			CCT6A_x000D_
	CHRM3-AS2	FKBP1A			LARP1_x000D_
	RP11-474I16.8	TNPO2			AKAP12_x000D_
	RP11-324O2.3	DNAJA1			RPS25_x000D_
	AD000092.3	GLUL			TMEM59_x000D_
	TIGD4	SAP18			NDUFB4_x000D_
	CD97	SMARCA4			ANP32A_x000D_
	RP11-245C17.2	DAAM1			NEK6_x000D_
	RP11-380B4.3	SERPINE2			SCAF11_x000D_
	CRYBA2	PCDH9			YY1_x000D_
	LINC00471	NTRK2			TSEN34_x000D_
	AC253572.1	ATP1B2			NPTN_x000D_
	GPR156	EIF1B			CTSB_x000D_
	AC090616.2	SNRPD2			USP7_x000D_
	ALS2CL	RDX			PRPF40A_x000D_
	RP3-455J7.4	RAB6A			RP11-234A1.1_x000D_
	CCDC117	MT2A			TRA2A_x000D_
	FCHO1	PRKAR2A			RSL24D1_x000D_
	OAS2	CHMP4B			MRPS21_x000D_
	RP11-359E3.4	ATP6V1F			ISCU_x000D_
	RP11-872J21.3	PAM			MOB4_x000D_
	MGAT5B	CCT6A			HSPA8_x000D_
	BEST4	LARP1			CYCS_x000D_
	FLJ21408	AKAP12			UQCR11_x000D_
	RP11-881L2.1	GNAI2			COL11A1_x000D_
	MARCH10	RPS25			CASC3_x000D_
	RP11-473N11.2	TMEM59			VDAC1_x000D_
	DCTN1-AS1	NDUFB4			CHID1_x000D_
	TRPV3	ANP32A			TNRC6B_x000D_
	AC005062.2	NEK6			SDHC_x000D_
	FOXP1-AS1	SCAF11			PRMT1_x000D_
	RAB42	YY1			POLR2A_x000D_
	RP11-147L13.2	TSEN34			JUND_x000D_
	RP11-354E23.4	NPTN			MAP1LC3B_x000D_
	HYPK	CTSB			RAB7A_x000D_
	SLFNL1-AS1	USP7			NPAS3_x000D_
	RPL3P2	PRPF40A			ATP1B1_x000D_
	RP11-4B14.3	RP11-234A1.1			HDAC2_x000D_
	RP11-120J1.1	TRA2A			TPI1_x000D_
	CTD-2540B15.9	RSL24D1			HSPD1_x000D_
	RP11-467H10.1	MRPS21			LIMCH1_x000D_
	MYLK4	ISCU			SPAG7_x000D_
	PRELID1P1	MOB4			SNRPF_x000D_
	ARL9	HSPA8			PCMT1_x000D_
	RPS4XP11	CYCS			ABHD2_x000D_
	CTB-50L17.8	UQCR11			PSMD11_x000D_
	TNFSF4	COL11A1			FEZ2_x000D_
	RPL31P49	CASC3			ATP6V1B2_x000D_
	AKR7L	VDAC1			PUM1_x000D_
	ATOH7	CHID1			SPAG16_x000D_
	THSD7B	TNRC6B			KIF21A_x000D_
	RPL31P35	SDHC			NEDD4L_x000D_
	RABGAP1L-IT1	PRMT1			SSR1_x000D_
	RP11-354G16.1	POLR2A			RND3_x000D_
	RP11-613M10.6	JUND			PPIG_x000D_
	RP11-864J10.4	MAP1LC3B			ARL6IP5_x000D_
	HTR1F	RAB7A			RPS15AP1_x000D_
	AC004967.7	NPAS3			EIF3E_x000D_
	FGD5	ATP1B1			POLR2L_x000D_
	KCNMA1-AS1	HDAC2			ID2_x000D_
	RYR1	TPI1			PSMD4_x000D_
	GCG	HSPD1			EZR_x000D_
	ZNF662	LIMCH1			COL6A1_x000D_
	BARX2	SPAG7			MDM2_x000D_
	AKAP3	SNRPF			AP1S2_x000D_
	AC012370.2	PCMT1			WDR82_x000D_
	CYP39A1	ABHD2			CTB-63M22.1_x000D_
	SMAD9-IT1	PSMD11			GDI2_x000D_
	GBGT1	FEZ2			SPOP_x000D_
	TPTE2P1	ATP6V1B2			CAMTA1_x000D_
	RP11-69M1.6	PUM1			NACAP1_x000D_
	FER1L4	SPAG16			ELAVL3_x000D_
	RP11-178H8.7	KIF21A			PFN1_x000D_
	DMC1	NEDD4L			B4GALT2_x000D_
	CTD-2583A14.11	SSR1			CXADR_x000D_
	SIK3-IT1	RND3			CHD2_x000D_
	RP11-861E21.2	PPIG			ADAR_x000D_
	AC000403.4	ARL6IP5			SLC43A2_x000D_
	RP11-178C3.6	RPS15AP1			WDR83OS_x000D_
	TBX2-AS1	EIF3E			NDUFB9_x000D_
	RP1-310O13.13	POLR2L			TRA2B_x000D_
	RP11-456K23.1	ID2			USF2_x000D_
	RTP1	PSMD4			ZFAND5_x000D_
	BRWD1-IT1	EZR			TRMT112_x000D_
	GALNT12	COL6A1			SMARCA5_x000D_
	CTD-3195I5.3	MDM2			PSMD2_x000D_
	RNF212B	AP1S2			APC_x000D_
	RP11-21L23.2	WDR82			TPM3_x000D_
	LHX5	CTB-63M22.1			SNHG14_x000D_
	CYTIP	GDI2			ILF3_x000D_
	RP11-259K15.2	SPOP			GSE1_x000D_
	RP11-115H15.2	CAMTA1			SERINC1_x000D_
	CTC-359D24.3	NACAP1			PIM3_x000D_
	FGF18	VMP1			BRWD1_x000D_
	DLL4	ELAVL3			SURF4_x000D_
	RP11-500G22.5	PFN1			TSC22D3_x000D_
	RP5-890O3.9	B4GALT2			DNAJC1_x000D_
	RNU7-115P	CXADR			AKAP9_x000D_
	CTD-2213F21.2	CHD2			NFE2L1_x000D_
	RP4-785G19.2	ADAR			SF1_x000D_
	RP11-362K14.5	SLC43A2			TIMM13_x000D_
	RP4-668E10.4	WDR83OS			CAMK2N1_x000D_
	TMCO6	NDUFB9			HMGN1_x000D_
	CTD-3022L24.1	TRA2B			ZKSCAN1_x000D_
	HMBOX1-IT1	USF2			RPS7P1_x000D_
	PECAM1	ZFAND5			WDR45B_x000D_
	RBM22P2	TRMT112			BRD3_x000D_
	ERG	SMARCA5			PSIP1_x000D_
	CTD-3138B18.6	PSMD2			ANXA2_x000D_
	CCDC38	APC			CTBP1_x000D_
	AC005592.3	TPM3			CLNS1A_x000D_
	RP5-864K19.4	CCL2			ATP1A1_x000D_
	LOXL3	SNHG14			SDF4_x000D_
	SDS	ILF3			TPM1_x000D_
	ZNF132	GSE1			COX17_x000D_
	TTBK1	SERINC1			PSMB7_x000D_
	KIRREL2	PIM3			BBX_x000D_
	EDARADD	BRWD1			THRA_x000D_
	RNU1-67P	RPS3AP47			CRMP1_x000D_
	SLC11A1	SURF4			UBE2Z_x000D_
	RP11-586K2.1	TSC22D3			NDUFS6_x000D_
	AP003068.23	DNAJC1			TCEAL4_x000D_
	GPR160	AKAP9			CCDC88A_x000D_
	AREG	NFE2L1			PKM_x000D_
	RP11-313P18.2	SF1			LRRC47_x000D_
	RP5-886K2.1	TIMM13			EIF3K_x000D_
	S100A14	CAMK2N1			PFDN4_x000D_
	RP11-139I14.2	HMGN1			TAF7_x000D_
	GCNT3	ZKSCAN1			GLG1_x000D_
	AC007395.3	RPS7P1			RP11-92K2.2_x000D_
	C11orf80	WDR45B			CLCN3_x000D_
	ZNF66	BRD3			HDGF_x000D_
	CECR5-AS1	PSIP1			DDX24_x000D_
	GDPD3	ANXA2			TGOLN2_x000D_
	TMEM191A	CTBP1			ARGLU1_x000D_
	BANK1	CLNS1A			DDAH2_x000D_
	RP11-102K13.5	RGMA			PMP2_x000D_
	THRB-IT1	ATP1A1			PTMAP5_x000D_
	RP11-600F24.7	SDF4			NUP93_x000D_
	RP11-285J16.1	TPM1			VAT1_x000D_
	TAF7L	COX17			FAM127A_x000D_
	IL10RA	PSMB7			RBM17_x000D_
	PLEKHD1	BBX			GHITM_x000D_
	NBPF3	THRA			TCEAL8_x000D_
	PCMTD1P3	CRMP1			CNOT7_x000D_
	RPL30P11	UBE2Z			FBXW7_x000D_
	FAM47E-STBD1	NDUFS6			ZNF24_x000D_
	PPEF1	TCEAL4			LINC00461_x000D_
	C8orf31	CCDC88A			HMP19_x000D_
	RP4-604K5.2	PKM			COX5A_x000D_
	RP11-613D13.5	LRRC47			SPATS2L_x000D_
	ABHD1	EIF3K			FAM213A_x000D_
	RNU6-195P	PFDN4			GPBP1_x000D_
	FFAR4	TAF7			HNRNPH2_x000D_
	RP11-347P5.1	GLG1			PARP1_x000D_
	AC105399.2	RP11-92K2.2			ATP6V1A_x000D_
	RP11-339B21.13	CLCN3			NR2F2_x000D_
	RP11-386J22.3	HDGF			AHSA1_x000D_
	SHANK2-AS1	DDX24			CSNK1A1_x000D_
	SLC10A5	TGOLN2			STOML2_x000D_
	DUOX1	ARGLU1			GJA1_x000D_
	RP6-201G10.2	DDAH2			PTPRZ1_x000D_
	RP11-973H7.3	PMP2			YKT6_x000D_
	MAP3K14	PTMAP5			RAP2A_x000D_
	B3GNTL1	NUP93			CLPTM1L_x000D_
	RP11-181E10.3	EIF4G1			FAM177A1_x000D_
	GAS2	VAT1			MDH2_x000D_
	RP4-575N6.2	FAM127A			SUCO_x000D_
	AF131215.4	RBM17			PPP2R2B_x000D_
	NME1-NME2	FOS			PHLDA1_x000D_
	AC083843.1	GHITM			BBC3_x000D_
	FAUP2	TCEAL8			FAM120A_x000D_
	SOWAHB	CNOT7			NOP10_x000D_
	WFDC3	FBXW7			SUCLG1_x000D_
	SARNP	ZNF24			RNF145_x000D_
	RP11-464D20.6	LINC00461			TARS_x000D_
	PPP2R5B	HMP19			UBE2B_x000D_
	RP11-1277A3.3	COX5A			RAB12_x000D_
	LRFN2	SPATS2L			RHOBTB3_x000D_
	MOG	FAM213A			PPP2R5E_x000D_
	KCNS2	GPBP1			ATP6V1E1_x000D_
	RP4-621B10.8	HNRNPH2			SYT1_x000D_
	SSPO	PARP1			ZMYND11_x000D_
	PRKAR2A-AS1	ATP6V1A			TRIP12_x000D_
	AC006378.2	NR2F2			ENC1_x000D_
	SPSB4	AHSA1			ANKRD12_x000D_
	CYBB	CSNK1A1			CCT7_x000D_
	PDE1B	STOML2			ATP6V0E1_x000D_
	CTD-2020K17.3	GJA1			PTTG1IP_x000D_
	LENG8	PTPRZ1			TPM4_x000D_
	RP11-131M11.3	YKT6			GNAQ_x000D_
	SPNS1	RAP2A			MAPK1IP1L_x000D_
	AIM2	CLPTM1L			NFKBIA_x000D_
	HSPG2	PTRF			LGALS1_x000D_
	RP11-386M24.6	FAM177A1			USP47_x000D_
	LINC01547	MDH2			PAFAH1B1_x000D_
	RP13-753N3.1	SUCO			PTPN1_x000D_
	RP11-803B1.8	PPP2R2B			MYH10_x000D_
	RP11-327E2.5	PHLDA1			C12orf57_x000D_
	SNCG	BBC3			BRI3_x000D_
	RP11-462G12.1	FAM120A			TPD52L2_x000D_
	UBL7-AS1	NOP10			NLRP1_x000D_
	RP11-175K6.2	SUCLG1			RBM15B_x000D_
	LRCH4	RNF145			RPS19P1_x000D_
	AC012123.1	TARS			FAM127B_x000D_
	PPFIA4	UBE2B			HSPA9_x000D_
	SHISA6	RAB12			AC007969.5_x000D_
	RASA4CP	RHOBTB3			SF3B1_x000D_
	OMD	PPP2R5E			QDPR_x000D_
	AL590762.6	ATP6V1E1			TIMMDC1_x000D_
	APCDD1L	SYT1			GANAB_x000D_
	RP5-1101C3.1	ZMYND11			DCTN2_x000D_
	MPPE1	TRIP12			EIF3J_x000D_
	RP11-383I23.2	ENC1			RBFOX2_x000D_
	CTD-2020K17.1	ANKRD12			TMEM147_x000D_
	HCN3	CCT7			GOLGA7_x000D_
	AC007405.4	ATP6V0E1			AZIN1_x000D_
	RP11-159H10.3	PTTG1IP			KRT10_x000D_
	RP11-246E12.2	TPM4			MSI2_x000D_
	AC012370.3	HES1			GTF2H5_x000D_
	RP11-467I17.1	GNAQ			NARS_x000D_
	RP11-295I5.3	MAPK1IP1L			GNAI3_x000D_
	BSPRY	NFKBIA			POU3F3_x000D_
	TAS2R30	LGALS1			CETN2_x000D_
	U91328.19	USP47			ENY2_x000D_
	AC195454.1	PAFAH1B1			LMAN2_x000D_
	RP11-21G15.1	PTPN1			HSPE1_x000D_
	RP11-430C7.5	MYH10			COL1A2_x000D_
	CTD-2090I13.2	C12orf57			HMGA1_x000D_
	RP1-77H15.1	IER5			UQCR10_x000D_
	RP11-344E13.4	BRI3			DTNA_x000D_
	CTD-2293H3.1	TPD52L2			NUDT21_x000D_
	RN7SKP76	NLRP1			DDX3X_x000D_
	ABCG5	RBM15B			PDIA4_x000D_
	SEMA3G	RPS19P1			NDUFA6_x000D_
	ERC2-IT1	FAM127B			EXOSC6_x000D_
	P2RY14	HSPA9			NDUFA11_x000D_
	AMACR	TAGLN2			EIF1AX_x000D_
	RP11-293A21.1	AC007969.5			CCAR1_x000D_
	AC009495.4	SF3B1			RPL13AP5_x000D_
	AC073254.1	QDPR			UBE3A_x000D_
	RP4-633I8.4	TIMMDC1			RPL30_x000D_
	RP11-850A17.1	GANAB			RAB5B_x000D_
	STAR	DCTN2			OSBPL8_x000D_
	NPY2R	EIF3J			KMT2A_x000D_
	PIK3AP1	RBFOX2			SPIN1_x000D_
	OSTN	TMEM147			SPARCL1_x000D_
	MTL5	GOLGA7			ZC2HC1A_x000D_
	SRD5A2	MAPKAPK2			PCM1_x000D_
	RP11-598F7.4	AZIN1			FAM32A_x000D_
	RP3-337H4.6	KRT10			RBM26_x000D_
	RP11-692D12.1	MSI2			SSRP1_x000D_
	AC105760.2	GTF2H5			H2AFY_x000D_
	AC005618.6	NARS			DLK1_x000D_
	WBP2NL	GNAI3			TBL1XR1_x000D_
	RP11-529K1.2	POU3F3			PSAT1_x000D_
	PLA1A	CETN2			SERP1_x000D_
	RP11-676B18.1	ENY2			SRI_x000D_
	ARHGAP30	LMAN2			DEK_x000D_
	PABPC4L	HSPE1			IPO7_x000D_
	KIAA0087	COL1A2			SMARCA2_x000D_
	RHOA-IT1	HMGA1			ABCA1_x000D_
	GRM5	UQCR10			NPEPPS_x000D_
	RP11-467D6.1	DTNA			NDUFC2_x000D_
	SUCLA2-AS1	NUDT21			RWDD1_x000D_
	CNKSR1	DDX3X			CRIM1_x000D_
	AC079354.3	PDIA4			BRK1_x000D_
	RP11-298J20.3	NDUFA6			SPAG9_x000D_
	CDC20P1	EXOSC6			DUT_x000D_
	N4BP2L2-IT2	NDUFA11			FAM96B_x000D_
	C1orf106	EIF1AX			SLC44A1_x000D_
	RP11-108M9.4	CCAR1			ARHGAP21_x000D_
	LINC01549	RPL13AP5			SELT_x000D_
	RP11-967K21.1	UBE3A			SLC4A7_x000D_
	RAI1	RPL30			IGF2R_x000D_
	RP11-168O16.1	RAB5B			PSMD8_x000D_
	VIM-AS1	OSBPL8			ARMCX3_x000D_
	RP11-8P13.1	KMT2A			ZNF106_x000D_
	MSTO1	HTRA1			ADH5_x000D_
	TEX29	SPIN1			SNRPG_x000D_
	AGMAT	SPARCL1			DYNLT1_x000D_
	RP11-576D8.4	ZC2HC1A			G3BP2_x000D_
	ZNF337-AS1	PCM1			ATP6AP1_x000D_
	RP11-795F19.1	FAM32A			VPS35_x000D_
	RNU7-41P	RBM26			YTHDC1_x000D_
	TDH	KLF6			DCLK1_x000D_
	SGK2	SSRP1			TMEM9_x000D_
	LDHAL6A	H2AFY			MTURN_x000D_
	EEF1A1P5	DLK1			DDX21_x000D_
	TMEM51-AS1	TBL1XR1			AP2M1_x000D_
	RP11-170N16.3	PSAT1			TMEM14A_x000D_
	RP11-513G19.1	SERP1			USP11_x000D_
	C2orf15	SRI			GFAP_x000D_
	SEC63P1	DEK			GOLGA4_x000D_
	HSF2BP	IPO7			CTNNA1_x000D_
	A1BG	SMARCA2			NDUFB3_x000D_
	RP11-3D4.3	ABCA1			BNIP3L_x000D_
	ANKDD1B	NPEPPS			ZCRB1_x000D_
	SERPINB13	NDUFC2			TMEM35_x000D_
	CTD-2002H8.2	RWDD1			MYEOV2_x000D_
	RNU6-1327P	CRIM1			GPI_x000D_
	KCNE3	BRK1			PON2_x000D_
	CLRN1	SPAG9			YBX3_x000D_
	DGUOK-AS1	DUT			EDF1_x000D_
	LINC00158	FAM96B			YWHAH_x000D_
	RP11-702L15.4	SLC44A1			TFG_x000D_
	ADH6	ARHGAP21			RTF1_x000D_
	CTC-487M23.8	SELT			CCT8_x000D_
	RP11-192P3.4	SLC4A7			TMEM256_x000D_
	CCDC180	IGF2R			TAF1_x000D_
	BCAM	PSMD8			SERPINE1_x000D_
	SPATA4	ARMCX3			PSMC1_x000D_
	RAB40A	ZNF106			ZRANB2_x000D_
	LARP4P	ADH5			HIGD1A_x000D_
	RP11-620J15.2	SNRPG			SARS_x000D_
	CXCL5	DYNLT1			ATP2A2_x000D_
	RPS23P1	G3BP2			BEX2_x000D_
	SCRT2	ATP6AP1			KDELR2_x000D_
	CTD-2298J14.2	VPS35			NDUFC1_x000D_
	RP11-455F5.3	YTHDC1			SSR4_x000D_
	LINC00621	DCLK1			FGFR1_x000D_
	STYK1	TMEM9			FYN_x000D_
	TRIM58	MTURN			ANP32E_x000D_
	RP11-162A12.2	DDX21			TOMM22_x000D_
	CTD-3092A11.1	AP2M1			CAPRIN1_x000D_
	RP11-57H12.5	TMEM14A			SRSF7_x000D_
	GHRLOS	USP11			RRM1_x000D_
	APOBEC3D	GFAP			MAGEH1_x000D_
	ZNF346-IT1	GOLGA4			ERGIC1_x000D_
	RP11-333E13.2	CTNNA1			LOXL1_x000D_
	RBM44	NDUFB3			BRD2_x000D_
	C7	BNIP3L			DDAH1_x000D_
	RP5-1042K10.10	ZCRB1			TRIM2_x000D_
	RHOD	TMEM35			N4BP2L2_x000D_
	C12orf79	MYEOV2			ZC3H13_x000D_
	LIN28A	GPI			SRP72_x000D_
	RP11-1334A24.5	PON2			IST1_x000D_
	RP11-504A18.1	YBX3			TRIM44_x000D_
	RP11-340L3.1	EDF1			FBXO21_x000D_
	ZNF782	YWHAH			FDFT1_x000D_
	RP11-789C17.1	TFG			VDAC2_x000D_
	LINC01012	RTF1			TNRC6A_x000D_
	CH17-437K3.1	CCT8			RERE_x000D_
	RP11-329J18.3	TMEM256			ACBD3_x000D_
	DDX10P1	TAF1			DCBLD2_x000D_
	RP11-455I9.1	SERPINE1			TRIB2_x000D_
	RP11-30B1.1	PSMC1			GSPT1_x000D_
	AC005498.3	ZRANB2			PDIA3_x000D_
	RP11-484D2.2	HIGD1A			FAM171B_x000D_
	C1orf110	SARS			MSMO1_x000D_
	RNF217-AS1	ATP2A2			VCP_x000D_
	RP11-213N20.1	BEX2			PPP2CA_x000D_
	SLC27A2	KDELR2			TRAPPC2L_x000D_
	C6orf25	NDUFC1			SNRPC_x000D_
	LINC01170	SSR4			DAD1_x000D_
	IL1RL2	FGFR1			DARS_x000D_
	RP11-50D16.4	FYN			CTNND2_x000D_
	PHKA2-AS1	ANP32E			TSPO_x000D_
	RP11-545M17.2	TOMM22			MSL1_x000D_
	SLC10A4	CAPRIN1			RAB10_x000D_
	ARHGAP9	SRSF7			GNG5_x000D_
	AC018693.6	RRM1			SCD5_x000D_
	RP11-157G21.2	MAGEH1			APMAP_x000D_
	RP11-484D2.5	ERGIC1			PPP3R1_x000D_
	KLB	LOXL1			ERBB2IP_x000D_
	bP-21201H5.1	BRD2			SEC63_x000D_
	AC003973.3	DDAH1			NBR1_x000D_
	AGER	TRIM2			SEC31A_x000D_
	USP3-AS1	N4BP2L2			HADHA_x000D_
	ZNF564	ZC3H13			GOLGB1_x000D_
	PDZD9	SRP72			CPEB4_x000D_
	AC023590.1	IST1			ACTR10_x000D_
	CTD-2062F14.2	TRIM44			IPO5_x000D_
	CTC-444N24.7	FBXO21			FAM49B_x000D_
	RP11-53B2.3	FDFT1			MAPK1_x000D_
	LINC00933	VDAC2			ERP29_x000D_
	MIR325HG	TNRC6A			GAS5_x000D_
	RP1-102H19.7	RERE			SLC39A6_x000D_
	RP11-192H23.8	ACBD3			REEP5_x000D_
	RP11-507J18.2	ZFP36L2			PWAR6_x000D_
	PRLHR	DCBLD2			TIPRL_x000D_
	ALB	TRIB2			ARPC4_x000D_
	RNA5SP123	GSPT1			SESN3_x000D_
	RP11-117L5.1	PDIA3			PPP2R1A_x000D_
	RP5-984P4.6	FAM171B			RABGAP1_x000D_
	RFPL3S	MSMO1			SEC11C_x000D_
	IZUMO1	VCP			CDK6_x000D_
	TAS2R12	CD47			TCEA1_x000D_
	RP11-264J4.8	PPP2CA			ECHS1_x000D_
	MATN1	RPS26			FABP5_x000D_
	PCP4L1	TRAPPC2L			PTPRF_x000D_
	PCDHB18P	SNRPC			SLC3A2_x000D_
	RP11-349H17.2	LITAF			TMCC1_x000D_
	KCNT1	DAD1			FXR2_x000D_
	TNFSF15	DARS			GID8_x000D_
	ZNF90P1	CTNND2			TKT_x000D_
	ATP6V1B1	TSPO			BIRC2_x000D_
	RP11-194N12.2	MSL1			SMARCA1_x000D_
	RP11-196G11.3	RAB10			PRDX5_x000D_
	SP140	KIF1C			SHISA5_x000D_
	GPR82	GNG5			TOMM20_x000D_
	C20orf203	SCD5			VMA21_x000D_
	FAM184B	APMAP			SLC2A4RG_x000D_
	PDIA3P1	PPP3R1			IDH2_x000D_
	APCDD1L-AS1	ERBB2IP			RABL2B_x000D_
	RP11-229P13.2	SEC63			NDUFS2_x000D_
	NLRC4	NBR1			TUBB6_x000D_
	AL133493.2	SEC31A			FOXP1_x000D_
	CTD-2023N9.3	HADHA			AFF4_x000D_
	AC006160.5	GOLGB1			ADD1_x000D_
	OSMR-AS1	CPEB4			SMAD2_x000D_
	FAM160A1	ACTR10			RYBP_x000D_
	ATE1-AS1	IPO5			SEPT9_x000D_
	LINC00463	FAM49B			U2SURP_x000D_
	HPX	MAPK1			PPP2R5C_x000D_
	GLYCTK-AS1	TMEM63B			GIGYF2_x000D_
	MICALCL	ERP29			PPP1R12A_x000D_
	RASAL1	MLC1			CYSTM1_x000D_
	RP11-204E9.1	GAS5			WASF2_x000D_
	AP000708.1	SLC39A6			MAFG_x000D_
	RP11-799D4.4	REEP5			KIAA1109_x000D_
	OVCH1	PWAR6			ARNT2_x000D_
	RP11-264L1.1	TIPRL			PDLIM5_x000D_
	AC116366.6	RP11-345K20.2			UBXN7_x000D_
	AF131217.1	ARPC4			SLC25A36_x000D_
	ASNSP1	SESN3			MANF_x000D_
	LINC00571	PPP2R1A			PPAP2B_x000D_
	RP11-34P1.2	RABGAP1			USP33_x000D_
	BIN2	SEC11C			NAA38_x000D_
	SLC30A2	CDK6			BAZ2B_x000D_
	RP11-357N13.3	TCEA1			EIF3H_x000D_
	RP11-778D9.4	ECHS1			PRPF6_x000D_
	RHD	FABP5			POGZ_x000D_
	RP11-315E17.1	PTPRF			NDUFB5_x000D_
	RP4-785G19.5	SLC3A2			KIF3B_x000D_
	UPK1B	TMCC1			IFITM3_x000D_
	CTD-2555K7.2	FXR2			UFC1_x000D_
	GGT1	GID8			PIGT_x000D_
	C14orf39	TKT			MEIS2_x000D_
	RP11-888D10.4	BIRC2			CAPNS1_x000D_
	PCDHGA1	SMARCA1			GPT2_x000D_
	CNGA1	PRDX5			TALDO1_x000D_
	RP11-981P6.1	SHISA5			SSR2_x000D_
	VSIG2	TOMM20			DTD1_x000D_
	RP11-223A3.1	VMA21			RAB5A_x000D_
	MLANA	SLC2A4RG			BCLAF1_x000D_
	NEK8	IDH2			UBE2E3_x000D_
	SNORA51	RABL2B			SAE1_x000D_
	RP11-62H7.3	NDUFS2			KLHL9_x000D_
	GUCA1A	TUBB6			PLEKHB2_x000D_
	RPA4	FOXP1			ADD3_x000D_
	DMBX1	AFF4			CCT3_x000D_
	RP11-177H13.2	ADD1			ID1_x000D_
	FTCD	SMAD2			TRAPPC4_x000D_
	RP11-143A12.3	RYBP			SEP15_x000D_
	RP11-393N4.2	SEPT9			WHSC1L1_x000D_
	RP13-735L24.1	U2SURP			PPHLN1_x000D_
	ADAMTSL4	PPP2R5C			MMS19_x000D_
	RP11-343N15.2	GIGYF2			ATXN2_x000D_
	RP11-1086I4.2	PPP1R12A			AK3_x000D_
	RASA2-IT1	CYSTM1			MYH9_x000D_
	RP11-223P11.3	WASF2			SCG2_x000D_
	MIR205HG	MAFG			B4GAT1_x000D_
	ZNF485	KIAA1109			TMA7_x000D_
	CTD-2095E4.5	ARNT2			MMP14_x000D_
	SLC6A4	PDLIM5			RNPS1_x000D_
	DOCK2	UBXN7			RSRC2_x000D_
	RP11-301L8.2	SLC25A36			GRSF1_x000D_
	RP11-305O6.4	MANF			ATP5F1_x000D_
	APOBEC4	PPAP2B			GGNBP2_x000D_
	ACVRL1	USP33			UBE2V2_x000D_
	TMEM27	NAA38			HUWE1_x000D_
	CYSLTR2	BAZ2B			LSM7_x000D_
	GS1-259H13.2	EIF3H			ATF7IP_x000D_
	RP3-424M6.4	PRPF6			VIMP_x000D_
	RP4-575N6.4	POGZ			IGFBP3_x000D_
	RP11-575F12.3	NDUFB5			CAND1_x000D_
	AC007228.5	KIF3B			PSMD1_x000D_
	RP11-317N8.5	IFITM3			BOD1L1_x000D_
	BANF1P1	UFC1			DNAJC5_x000D_
	LA16c-431H6.6	PIGT			WDR1_x000D_
	RPL31P52	MEIS2			TMEM248_x000D_
	ZNF833P	CAPNS1			RPN1_x000D_
	DKKL1	AC091633.2			OPTN_x000D_
	TEKT3	GPT2			TROVE2_x000D_
	PKD2L2	TALDO1			ASH1L_x000D_
	LSMEM1	SSR2			GDI1_x000D_
	CTC-523E23.1	DTD1			ALKBH5_x000D_
	RP3-522J7.7	RAB5A			PPM1G_x000D_
	RP11-70O5.2	BCLAF1			VPS28_x000D_
	RAG1	UBE2E3			FBL_x000D_
	RP11-320M2.1	SAE1			RARS_x000D_
	GDF9	KLHL9			ZNF462_x000D_
	LINC00624	PLEKHB2			COPB1_x000D_
	RP11-643G16.4	ADD3			AP1B1_x000D_
	RPS3AP25	CCT3			NASP_x000D_
	RN7SL452P	ID1			RBM3_x000D_
	RPL21P10	TRAPPC4			ARID4B_x000D_
	RP11-855A2.2	SEP15			RFK_x000D_
	RP11-114G22.1	WHSC1L1			ATP2B1_x000D_
	RP11-434O22.1	TNC			MAP1A_x000D_
	CARD6	PPHLN1			STAG2_x000D_
	FAM19A4	MMS19			BCCIP_x000D_
	ATP5G1P5	ATXN2			PTEN_x000D_
	SMCO2	AK3			ZFAND3_x000D_
	AL109767.1	MYH9			TACC1_x000D_
	CTD-2179L22.1	SCG2			GLO1_x000D_
	FUT3	B4GAT1			FRA10AC1_x000D_
	RP11-477H21.2	TMA7			SMAD5_x000D_
	CDH9	MMP14			CISD1_x000D_
	RP11-30L15.4	RNPS1			NFIX_x000D_
	KRTAP2-3	RSRC2			PSMD14_x000D_
	RP11-160H12.2	GRSF1			ACTR3_x000D_
	RP11-976B16.1	ATP5F1			BNIP3_x000D_
	RP11-1348G14.1	GGNBP2			CUTA_x000D_
	AC074391.1	UBE2V2			SMIM14_x000D_
	MAST3	HUWE1			MEAF6_x000D_
	USHBP1	LSM7			KARS_x000D_
	RP11-2E11.6	ATF7IP			FBXO7_x000D_
	RP13-131K19.1	VIMP			TMEM87A_x000D_
	GIPR	IGFBP3			RNF181_x000D_
	RPS15P5	CAND1			ATP2B4_x000D_
	RP11-286E11.2	PSMD1			YIPF4_x000D_
	LINC00504	BOD1L1			SSBP1_x000D_
	MIR100HG	DNAJC5			LMAN1_x000D_
	AC093818.1	WDR1			RTFDC1_x000D_
	COLEC11	TMEM248			PIK3R1_x000D_
	GJA3	RPN1			GABBR2_x000D_
	RP11-144I2.1	OPTN			EPM2AIP1_x000D_
	VWF	TROVE2			ATXN10_x000D_
	RP11-50D9.1	ASH1L			FGD5-AS1_x000D_
	CCDC144A	GDI1			CTC-575D19.1_x000D_
	RP11-129M6.1	ALKBH5			SNRNP27_x000D_
	GRP	PPM1G			MFGE8_x000D_
	LINC00473	VPS28			WBP2_x000D_
	ATP8B3	FBL			TMEM261_x000D_
	CHRNA6	RARS			PICALM_x000D_
	RP11-359D14.2	ZNF462			OAT_x000D_
	RPS14P4	COPB1			ZNF148_x000D_
	CCDC162P	AP1B1			WHSC1_x000D_
	HIPK1-AS1	NASP			CKS1B_x000D_
	LYPD3	HSPA1A			MDK_x000D_
	AC130469.2	RBM3			UBE2I_x000D_
	AL133245.2	ARID4B			VCAN_x000D_
	HMSD	RFK			TM2D3_x000D_
	FDPSP5	ATP2B1			EIF4E2_x000D_
	RP11-478C6.6	MAP1A			HSPA4_x000D_
	LINC01266	STAG2			CRTAP_x000D_
	PCDHA6	BCCIP			FAM162A_x000D_
	AKNAD1	RPL10AP6			NIPBL_x000D_
	FAM153A	PTEN			NUDT16L1_x000D_
	TACR3	ZFAND3			TCERG1_x000D_
	C18orf15	PSMG3			ELAVL1_x000D_
	STK19	TACC1			TXNL4A_x000D_
	RP11-717D12.1	GLO1			HNRNPUL1_x000D_
	ESPL1	FRA10AC1			RNF11_x000D_
	FRMPD1	SMAD5			PNMA1_x000D_
	SLC5A8	CISD1			RRAGA_x000D_
	LCP2	NFIX			GNG4_x000D_
	LINC00032	PSMD14			SSB_x000D_
	MIR3943	ACTR3			BLOC1S2_x000D_
	STEAP1	BNIP3			LAMTOR5_x000D_
	RP11-714M23.2	CUTA			NDUFS4_x000D_
	AC098973.2	SMIM14			TXNDC17_x000D_
	MGAT3-AS1	MEAF6			MESDC2_x000D_
	RP11-272P10.2	KARS			PGRMC1_x000D_
	RP11-571F15.3	FBXO7			SREK1_x000D_
	USP27X-AS1	TMEM87A			YLPM1_x000D_
	ZIM2-AS1	RNF181			NDRG2_x000D_
	RP11-723D22.3	ATP2B4			PLEKHO1_x000D_
	RP11-463O9.9	YIPF4			CAPZA1_x000D_
	CTD-2270L9.3	SSBP1			DHX36_x000D_
	RP11-326A13.2	LMAN1			PSMD13_x000D_
	RP11-806L2.2	RTFDC1			SYNE2_x000D_
	AC007308.6	PIK3R1			FADS1_x000D_
	LINC00941	GABBR2			EIF4A3_x000D_
	RANBP3L	EPM2AIP1			WIPI2_x000D_
	SLC17A4	ATXN10			PSMB2_x000D_
	RPL21P54	SLC39A7			ARF3_x000D_
	GS1-519E5.1	FGD5-AS1			UQCRC2_x000D_
	LINC01456	CTC-575D19.1			ITGB8_x000D_
	LINC00959	SNRNP27			SPCS1_x000D_
	CTC-498M16.2	MFGE8			LAMTOR4_x000D_
	RP11-749I16.3	WBP2			XPO1_x000D_
	CPEB1-AS1	TMEM261			ANK3_x000D_
	VIPR1-AS1	PICALM			RAB21_x000D_
	RP11-196G11.6	OAT			SF3B6_x000D_
	AC022154.7	ZNF148			METTL9_x000D_
	FAM20A	WHSC1			ATP5H_x000D_
	RNF144A-AS1	CKS1B			SRP9_x000D_
	MTRNR2L4	MDK			SUGT1_x000D_
	RP11-267M23.4	UBE2I			C1orf54_x000D_
	RP3-325F22.5	AB019441.29			MAP3K7_x000D_
	SLFN12L	VCAN			CSNK2A1_x000D_
	EGFLAM	NSA2			RFX3_x000D_
	RALGAPA1P	TM2D3			CAMSAP2_x000D_
	CRYBB3	EIF4E2			CNP_x000D_
	AC139100.4	HSPA4			SAMD1_x000D_
	RPS10P28	CRTAP			PSMC6_x000D_
	ARHGAP36	FAM162A			ENSA_x000D_
	INCA1	NIPBL			RP11-166D19.1_x000D_
	RP11-170N16.2	NUDT16L1			CUX1_x000D_
	LINC01569	TCERG1			STAU1_x000D_
	GCNT7	ELAVL1			CFDP1_x000D_
	BRD7P2	TXNL4A			PPP1R10_x000D_
	GBP5	HNRNPUL1			UBFD1_x000D_
	RP1-266L20.9	RNF11			NDN_x000D_
	SNTN	PNMA1			SRSF6_x000D_
	RP11-46H11.11	RRAGA			GNAO1_x000D_
	RNY4P19	GNG4			ATP5C1_x000D_
	CCDC73	SSB			ASAP1_x000D_
	ANKRD24	BLOC1S2			EWSR1_x000D_
	SUMO4	LAMTOR5			NPTXR_x000D_
	RP11-678G15.1	NDUFS4			CASC4_x000D_
	RNY1P16	TXNDC17			PAK2_x000D_
	STARD13-AS	MESDC2			NFE2L2_x000D_
	RP11-17P16.1	PGRMC1			KMT2C_x000D_
	CTRC	SREK1			ANKRD17_x000D_
	AC002451.3	YLPM1			TSPAN5_x000D_
	FUT5	NDRG2			GOLGA3_x000D_
	CRYGD	PLEKHO1			SLC16A1_x000D_
	RP11-770J1.4	CAPZA1			DDX1_x000D_
	OVGP1	DHX36			EPB41L4A-AS1_x000D_
	GLYATL1	PSMD13			BTF3L4_x000D_
	AC007773.2	SYNE2			SPINT2_x000D_
	GBP1P1	FADS1			ID4_x000D_
	AC087501.1	EIF4A3			PYCR2_x000D_
	RP11-712B9.2	WIPI2			ATP6V0A1_x000D_
	LINC01024	PSMB2			SRSF4_x000D_
	CAPN10-AS1	ARF3			CWC15_x000D_
	RGL3	UQCRC2			ZNF207_x000D_
	AC018462.2	ITGB8			TMEM47_x000D_
	MED14OS	SPCS1			NEFL_x000D_
	SLC9C2	LAMTOR4			WBP11_x000D_
	KIF24	XPO1			CNIH1_x000D_
	YIPF7	ANK3			KDM5A_x000D_
	HCAR1	RAB21			MAX_x000D_
	RP11-524C21.2	SF3B6			NEURL1B_x000D_
	CTD-2147F2.1	METTL9			CLIC4_x000D_
	ABHD12B	ATP5H			GRIPAP1_x000D_
	LINC01482	SRP9			HM13_x000D_
	RP11-231I16.1	SUGT1			NPM3_x000D_
	AF064860.7	C1orf54			PSMA4_x000D_
	RP11-274H2.5	MAP3K7			FOXK1_x000D_
	RP11-549L6.3	CSNK2A1			TOLLIP_x000D_
	SPAG4	RFX3			ESF1_x000D_
	PAX5	CAMSAP2			IVNS1ABP_x000D_
	KLHL31	CNP			ITFG1_x000D_
	CES3	SAMD1			PBX3_x000D_
	RPS3AP34	PSMC6			MED24_x000D_
	RP11-363L24.3	ENSA			NDST1_x000D_
	RNU1-88P	RP11-166D19.1			AP2B1_x000D_
	LINC00937	CUX1			HOOK3_x000D_
	LINC00683	STAU1			UBXN1_x000D_
	TMPRSS11GP	CFDP1			SYF2_x000D_
	CTD-2334D19.1	RHOB			SAT2_x000D_
	RP11-28F1.2	PPP1R10			VAMP2_x000D_
	RP11-372K14.2	UBFD1			MAPRE1_x000D_
	RP1-34H18.1	NDN			IMPDH2_x000D_
	RP11-93O17.2	SRSF6			NUTF2_x000D_
	RP11-26M5.2	GNAO1			CLASP2_x000D_
	FAM86B3P	ATP5C1			EPB41L2_x000D_
	FAM83B	ASAP1			TSPYL4_x000D_
	SLC7A11-AS1	EWSR1			MRPL42_x000D_
	RPS2P45	NPTXR			P4HA1_x000D_
	RP11-296E7.1	CASC4			MAGOH_x000D_
	STEAP1B	PAK2			DYNLRB1_x000D_
	HIST3H2BB	NFE2L2			ILF2_x000D_
	GJB7	KMT2C			KIF3A_x000D_
	AC013472.4	ANKRD17			EIF4E_x000D_
	WDR62	TSPAN5			MCTS1_x000D_
	RN7SL438P	GOLGA3			SF3A1_x000D_
	WEE2	SLC16A1			POLE3_x000D_
	RPS3AP23	DDX1			STK25_x000D_
	RP11-147I3.1	EPB41L4A-AS1			RNF14_x000D_
	CCL28	BTF3L4			SCRN1_x000D_
	RP11-376M2.2	SPINT2			GALNT1_x000D_
	AC010976.2	ID4			ASPH_x000D_
	RP11-392P7.1	PYCR2			COMT_x000D_
	RP11-209M4.1	ATP6V0A1			PHIP_x000D_
	RN7SL76P	SRSF4			ZFR_x000D_
	PAX2	CWC15			IK_x000D_
	BIK	ZNF207			UQCRFS1_x000D_
	RP5-968P14.2	TMEM47			UBE2K_x000D_
	RP11-295H24.5	NEFL			UBE2N_x000D_
	RP11-138I1.3	WBP11			CTNND1_x000D_
	CDHR4	CNIH1			SOX6_x000D_
	AP003068.18	KDM5A			MMADHC_x000D_
	CTC-510F12.2	MAX			CD99_x000D_
	RP11-111A22.1	NEURL1B			CHN1_x000D_
	KCNG4	CLIC4			LRP1_x000D_
	MATN4	GRIPAP1			RP11-377K22.2_x000D_
	EPS15P1	HM13			LSM4_x000D_
	RP11-267M23.3	NPM3			C5orf24_x000D_
	RP11-550I24.2	PSMA4			USP22_x000D_
	FGF10	FOXK1			CCDC115_x000D_
	TMEM198B	VOPP1			RABAC1_x000D_
	EFCAB6-AS1	TOLLIP			RNF10_x000D_
	C2	ESF1			PNN_x000D_
	RP11-693N9.2	IVNS1ABP			UBL3_x000D_
	RP11-436K8.1	ITFG1			AMD1_x000D_
	PP2D1	PBX3			CDC34_x000D_
	MLK7-AS1	MED24			BEX4_x000D_
	RP11-543H23.1	WWTR1			CMPK1_x000D_
	GAS6-AS1	TUFM			CACUL1_x000D_
	RP11-320N21.2	NDST1			PAPSS1_x000D_
	NLRP3	AP2B1			TCEB1_x000D_
	RP11-14I17.2	LMNA			SGTA_x000D_
	ACSM3	LDLRAD3			NDUFA10_x000D_
	RP11-345M22.2	HOOK3			RFTN1_x000D_
	RP11-231P20.2	UBXN1			PRCP_x000D_
	ITGA10	SYF2			GFPT1_x000D_
	TBXA2R	SAT2			MYO10_x000D_
	RAET1E	VAMP2			LONRF1_x000D_
	AC005086.1	NES			BAZ1B_x000D_
	RP11-417F21.2	MAPRE1			TRIM33_x000D_
	RP11-649A18.3	IMPDH2			DAZAP1_x000D_
	PLEKHA3P1	NUTF2			COL8A1_x000D_
	RP11-361L15.5	CLASP2			RBBP7_x000D_
	DIAPH2-AS1	EPB41L2			RDH11_x000D_
	RP11-253M7.4	TSPYL4			RB1CC1_x000D_
	FLJ38576	MRPL42			CCNY_x000D_
	PNLDC1	P4HA1			TMEM14C_x000D_
	KCNK9	MAGOH			ROCK2_x000D_
	HIST1H2BF	DYNLRB1			APLP1_x000D_
	RP11-478B9.2	ILF2			SRSF10_x000D_
	RP11-181C3.1	KIF3A			COPA_x000D_
	STAG3L5P	EIF4E			RER1_x000D_
	TRPC5OS	MCTS1			PDPN_x000D_
	CTC-523E23.5	SF3A1			SRF_x000D_
	LHFPL3-AS1	POLE3			NUFIP2_x000D_
	XXbac-BPG308K3.6	STK25			C14orf166_x000D_
	HEATR4	RNF14			GSR_x000D_
	LINC00265	SCRN1			SNHG7_x000D_
	RP11-282O18.7	GALNT1			PDXK_x000D_
	RP11-394O4.5	ASPH			LPHN1_x000D_
	RP11-91P24.7	COMT			SOX12_x000D_
	DUTP6	PHIP			PKIA_x000D_
	AC092620.2	ZFR			DNAJB11_x000D_
	HIST1H4I	IK			CUL5_x000D_
	RP11-95O2.1	UQCRFS1			RNMT_x000D_
	LRRC36	UBE2K			DHCR24_x000D_
	MDS2	UBE2N			STAT3_x000D_
	RP11-707O23.1	CTNND1			EXOC5_x000D_
	RP11-562L8.1	SOX6			C9orf78_x000D_
	TMSB15B	MMADHC			CPT1A_x000D_
	GIMAP7	CD99			PPP4R2_x000D_
	ZNF300P1	CHN1			HOMER3_x000D_
	RP5-1181K21.4	LRP1			HECTD1_x000D_
	RP11-342K6.4	RP11-377K22.2			CD44_x000D_
	RP11-363J20.1	LSM4			COX14_x000D_
	SLC5A11	C5orf24			DHX9_x000D_
	RP11-544A12.8	USP22			BOD1_x000D_
	OLR1	CCDC115			FAM107B_x000D_
	MS4A7	RABAC1			SSBP3_x000D_
	CYYR1-AS1	RNF10			ATP6V1D_x000D_
	RP11-665J16.1	PNN			PRPF8_x000D_
	RP11-424M24.3	PTK7			DBN1_x000D_
	RNU6-705P	UBL3			SLC38A2_x000D_
	HBG2	AMD1			ABCF1_x000D_
	RP11-410E4.1	CDC34			ACLY_x000D_
	AC005477.1	BEX4			PRR13_x000D_
	CCNB3	CMPK1			MRPS33_x000D_
	CTC-369A16.2	CACUL1			URI1_x000D_
	PAX9	PAPSS1			MED13L_x000D_
	MEF2C-AS1	TCEB1			PGPEP1_x000D_
	SLC16A8	SGTA			TAPBP_x000D_
	ZNF695	NDUFA10			GLS_x000D_
	RP11-462L8.1	RFTN1			NFIC_x000D_
	RLN2	PRCP			TAOK3_x000D_
	RP11-471B22.3	GFPT1			ATAD1_x000D_
	ANKRD18DP	MYO10			PPP1R15A_x000D_
	RP11-416H1.2	LONRF1			C7orf73_x000D_
	CD33	BAZ1B			RAB2B_x000D_
	RAB17	TRIM33			HERPUD1_x000D_
	RP11-131K17.1	DAZAP1			GRB2_x000D_
	RP11-354K4.1	ANXA5			NCOR1_x000D_
	HMGB3P5	COL8A1			BCAT1_x000D_
	PAH	RBBP7			RRAGD_x000D_
	C1orf64	RDH11			PBRM1_x000D_
	GVINP1	RB1CC1			PSMA1_x000D_
	CDKL4	CCNY			SCP2_x000D_
	RNU6-1204P	DNAJB1			COPRS_x000D_
	LINC00326	TMEM14C			IP6K2_x000D_
	MT1H	ROCK2			VTA1_x000D_
	RP11-313C15.1	APLP1			RALA_x000D_
	RNU6-1216P	SRSF10			SPCS2_x000D_
	CTD-2270P14.5	COPA			RNF220_x000D_
	SULT1E1	RER1			MYL12A_x000D_
	CDC42-IT1	PDPN			TRO_x000D_
	SGCZ	SRF			GOLGA2_x000D_
	SGCA	NUFIP2			DGUOK_x000D_
	AF129075.5	C14orf166			MRPS18B_x000D_
	ISM1	GSR			CAPZA2_x000D_
	LYG1	SNHG7			CNBP_x000D_
	CTD-2282P23.2	PDXK			UGCG_x000D_
	SDR16C5	LPHN1			NQO1_x000D_
	MS4A6A	SOX12			DGCR2_x000D_
	RP11-253I19.3	PKIA			TOB2_x000D_
	RP11-407G23.5	DNAJB11			USP48_x000D_
	RPL31P61	CUL5			LSM3_x000D_
	RP11-115H18.1	RNMT			PCLO_x000D_
	RP11-353N14.4	DHCR24			SCAMP1_x000D_
	AC018867.1	STAT3			ACP1_x000D_
	RP11-247A12.7	EXOC5			STT3B_x000D_
	SNORD45	C9orf78			SERINC3_x000D_
	SYK	CPT1A			STMN4_x000D_
	RP1-104O17.3	PPP1R14B			ABL1_x000D_
	RP11-560B16.5	PPP4R2			CLPP_x000D_
	SLC22A18AS	HOMER3			OCIAD2_x000D_
	NOS3	PIM1			ATRAID_x000D_
	RP11-22A3.1	HECTD1			ANAPC5_x000D_
	RP11-434D9.1	CD44			TTC19_x000D_
	RP11-54H7.4	COX14			COPS8_x000D_
	RP5-1033H22.2	DHX9			KIAA2013_x000D_
	ENOX1-AS1	BOD1			PCBP2_x000D_
	SSUH2	FAM107B			PPP2R2A_x000D_
	LYPLAL1-AS1	SSBP3			HMGCR_x000D_
	RAD51AP2	ATP6V1D			SRSF2_x000D_
	CTC-558O2.1	PRPF8			CST3_x000D_
	FLT3	DBN1			NDUFA3_x000D_
	RP11-1250I15.3	SLC38A2			FYTTD1_x000D_
	RP11-448G4.2	DUSP6			RBBP6_x000D_
	EVI2B	ABCF1			UBA2_x000D_
	GLUD1P3	ACLY			SNX5_x000D_
	RP11-497E19.1	PRR13			CNIH4_x000D_
	RAD9B	MRPS33			B4GALT1_x000D_
	LAIR1	URI1			POU3F2_x000D_
	RP11-106M7.1	MED13L			ZNF292_x000D_
	DNAH17	PGPEP1			CEBPD_x000D_
	KAAG1	TAPBP			TNPO3_x000D_
	KRT18P61	GLS			ASAH1_x000D_
	TMPRSS12	NFIC			FARSA_x000D_
	UTS2B	TAOK3			PRDX3_x000D_
	RP1-34B20.4	ATAD1			MRPL51_x000D_
	AC009227.2	PPP1R15A			G3BP1_x000D_
	C12orf71	C7orf73			IDH1_x000D_
	GS1-279B7.1	RAB2B			ATP1B3_x000D_
	EPHA1-AS1	HERPUD1			OTUD6B-AS1_x000D_
	RP11-120K24.3	GRB2			GDF15_x000D_
	RP11-815I9.4	NCOR1			DCTN5_x000D_
	CTB-105L4.2	BCAT1			CBL_x000D_
	RP11-707M1.1	RRAGD			GOLM1_x000D_
	RP11-328K4.1	PBRM1			PDP1_x000D_
	RP11-535A19.2	PSMA1			ARIH1_x000D_
	C20orf197	SCP2			SIVA1_x000D_
	EPB42	COPRS			PCNP_x000D_
	RP11-429J17.7	IP6K2			XPR1_x000D_
	TMEM88	VTA1			XRN2_x000D_
	RP11-439H8.4	RALA			TPR_x000D_
	LINC01270	SPCS2			S100A10_x000D_
	TCHH	RNF220			CDKN1B_x000D_
	XDH	MYL12A			THRAP3_x000D_
	RP11-17E13.2	TRO			LGALS3_x000D_
	KCNRG	GOLGA2			THOC2_x000D_
	C12orf54	DGUOK			NKTR_x000D_
	PMFBP1	MRPS18B			PRKACA_x000D_
	CTD-2014D20.1	CAPZA2			RAB13_x000D_
	UPB1	CRISPLD1			SLU7_x000D_
	RP11-326I11.4	CNBP			IREB2_x000D_
	LRP5L	UGCG			LMBRD1_x000D_
	CCDC36	NQO1			ZSCAN18_x000D_
	ARHGAP25	DGCR2			RUNX1T1_x000D_
	BTK	TOB2			UBN1_x000D_
	OAS1	USP48			PSD3_x000D_
	AC016907.3	LSM3			MYO6_x000D_
	RP5-1074L1.1	PCLO			SEL1L_x000D_
	MRC1	SCAMP1			SLC7A11_x000D_
	RP1-111C20.4	ACP1			TMED4_x000D_
	BPIFC	STT3B			TAF13_x000D_
	REV3L-IT1	SERINC3			JARID2_x000D_
	TM4SF19	STMN4			SBNO1_x000D_
	BAAT	ABL1			UGP2_x000D_
	RP11-370I10.12	CLPP			SLTM_x000D_
	RP11-16P6.1	OCIAD2			EEA1_x000D_
	WASF3-AS1	ATRAID			GPX1_x000D_
	RP11-363N22.3	ANAPC5			FRG1_x000D_
	PABPC5-AS1	TTC19			RALGDS_x000D_
	PLEKHM3	COPS8			TSPYL1_x000D_
	AC093110.3	KIAA2013			PRKAG1_x000D_
	CCDC144NL	PCBP2			TMPO_x000D_
	RP11-481J13.1	PPP2R2A			TMEM106B_x000D_
	BOLL	HMGCR			MRPS27_x000D_
	RP11-588H23.3	SRSF2			TIAL1_x000D_
	AC011747.4	CST3			TM7SF3_x000D_
	CTC-490E21.10	NDUFA3			SH3GLB1_x000D_
	HCG22	FYTTD1			PTMS_x000D_
	LINC00923	RBBP6			SPG20_x000D_
	SH3PXD2A-AS1	UBA2			BLCAP_x000D_
	RLBP1	SNX5			RPN2_x000D_
	CD209	CNIH4			SNRPD3_x000D_
	FAM159A	B4GALT1			RSL1D1_x000D_
	C19orf35	POU3F2			MIB1_x000D_
	LRRC63	ZNF292			F3_x000D_
	RP11-597D13.7	CEBPD			ADAM9_x000D_
	RPL36P16	TNPO3			RHEB_x000D_
	KB-1980E6.3	ASAH1			LARS_x000D_
	RP11-154H23.4	FARSA			RNF146_x000D_
	SELE	PRDX3			ZEB1_x000D_
	AC005224.2	MRPL51			ROCK1_x000D_
	IGFBPL1	G3BP1			ZEB2_x000D_
	MIR646HG	IDH1			ZNF252P_x000D_
	ADAMTSL5	ATP1B3			CEP170_x000D_
	RP11-378I6.1	OTUD6B-AS1			DYNC1LI2_x000D_
	AC093375.1	GDF15			ALDH6A1_x000D_
	RGPD8	DCTN5			TOP1_x000D_
	AC068039.4	CBL			TCEAL3_x000D_
	AC072062.1	GOLM1			ESD_x000D_
	ACOT12	PDP1			HNRNPL_x000D_
	RP13-492C18.2	ARIH1			DNAJC10_x000D_
	TDRD5	SIVA1			NDUFS1_x000D_
	GPR171	PCNP			MLEC_x000D_
	RP11-358D17.2	XPR1			RNU4-2_x000D_
	RP11-1129I3.1	XRN2			LSM5_x000D_
	RP11-316N24.2	TPR			KIAA1191_x000D_
	PEBP4	S100A10			SNRNP200_x000D_
	RP11-730G20.1	CDKN1B			BDP1_x000D_
	RP11-22H5.2	THRAP3			MYCBP2_x000D_
	RP11-247L20.3	SEC61A1			NAV1_x000D_
	ROR1-AS1	LGALS3			AAK1_x000D_
	RP11-478P10.1	THOC2			SYT4_x000D_
	RP11-98G7.1	NKTR			ARMC1_x000D_
	RP11-553A21.3	PRKACA			FLNA_x000D_
	MGAM	RAB13			RBM22_x000D_
	HTR5A	SLU7			SOCS7_x000D_
	GIMAP6	IREB2			SYNRG_x000D_
	TTLL7-IT1	LMBRD1			SLC2A3_x000D_
	C12orf50	ZSCAN18			TMX4_x000D_
	DPYD-AS1	RUNX1T1			GATM_x000D_
	RP11-193H22.2	UBN1			PAPD5_x000D_
	PPM1N	PSD3			OAZ2_x000D_
	RP11-172E10.1	MYO6			PRPF38A_x000D_
	COL10A1	SEL1L			ATP9A_x000D_
	RP11-111E14.1	SLC7A11			C16orf45_x000D_
	TMED6	TMED4			MFF_x000D_
	RP11-28H5.2	TAF13			CMAS_x000D_
	GAB3	JARID2			SYNE1_x000D_
	RP11-603B24.1	SBNO1			SPCS3_x000D_
	BTBD16	UGP2			SH3BGRL_x000D_
	RP11-696L21.2	SLTM			GABPB1-AS1_x000D_
	RP11-505P4.6	EEA1			NOVA2_x000D_
	CERS6-AS1	GPX1			GAB2_x000D_
	TLR10	FRG1			AP3D1_x000D_
	RP11-252K23.2	RALGDS			SAR1A_x000D_
	RP11-58A17.3	TSPYL1			SUV420H1_x000D_
	BNIPL	PRKAG1			CACYBP_x000D_
	AC010525.4	TMPO			COA3_x000D_
	CTA-315H11.2	CSPG5			BUB3_x000D_
	LINC01422	TMEM106B			KIAA0930_x000D_
	IL1RN	MRPS27			IGF1R_x000D_
	CHRM5	TIAL1			ZYG11B_x000D_
	RP11-403A21.1	TM7SF3			WRB_x000D_
	CHRNB4	SH3GLB1			AARS_x000D_
	AC005863.1	PTMS			UFM1_x000D_
	CTD-2574D22.4	SPG20			GOLIM4_x000D_
	PLAC4	BLCAP			TMX2_x000D_
	RP11-452H21.2	RPN2			LARP7_x000D_
	LINC01426	SNRPD3			TPGS2_x000D_
	AC092835.2	RSL1D1			PANK3_x000D_
	FLG	MIB1			MED1_x000D_
	BHLHE40-AS1	F3			NRBP1_x000D_
	RP11-362K2.2	ADAM9			ITSN1_x000D_
	EAF1-AS1	RHEB			CUL4B_x000D_
	NUFIP1P	LARS			MFN2_x000D_
	HSP90AA4P	RNF146			NDUFA2_x000D_
	DBF4P1	ZEB1			MBOAT2_x000D_
	ZC3H12D	ROCK1			PHF3_x000D_
	RP11-1084A12.1	ZEB2			EPRS_x000D_
	AC010148.1	ZNF252P			ARL1_x000D_
	RP11-90B9.2	CEP170			IFITM2_x000D_
	KDM4A-AS1	DYNC1LI2			LIMA1_x000D_
	RP11-47J17.1	ALDH6A1			NENF_x000D_
	AC006004.1	TOP1			FERMT2_x000D_
	RP11-266K22.2	TCEAL3			MRC2_x000D_
	FCGR2A	ESD			GALNT2_x000D_
	MUSK	HNRNPL			MFHAS1_x000D_
	RP5-1029K10.2	DNAJC10			ALCAM_x000D_
	RNU6-603P	NDUFS1			LAPTM4B_x000D_
	C1orf105	MLEC			ANK2_x000D_
	PCDHB1	RNU4-2			SNX14_x000D_
	PCDHGC3	LSM5			COPB2_x000D_
	GADL1	KIAA1191			ARCN1_x000D_
	C15orf26	SNRNP200			CHMP2B_x000D_
	NONOP2	BDP1			TAB2_x000D_
	SLC6A5	MYCBP2			EIF4G3_x000D_
	TMEM52B	NAV1			PDCD6_x000D_
	RP11-1060J15.5	AAK1			MEN1_x000D_
	AL158089.1	SYT4			RPL7L1_x000D_
	LINC01299	ARMC1			C5orf15_x000D_
	RP11-76I14.1	FLNA			ATOX1_x000D_
	RP11-599B13.7	RBM22			NDRG1_x000D_
	LINC01378	SOCS7			ARHGAP35_x000D_
	CTD-2621I17.3	SYNRG			TSN_x000D_
	SNORD14E	SLC2A3			MAPRE2_x000D_
	SLC25A45	TMX4			ZMIZ1_x000D_
	WT1-AS	GATM			PUF60_x000D_
	CTD-2315E11.1	PAPD5			MTHFD2_x000D_
	ANKRD34C	OAZ2			BMPR2_x000D_
	RP11-474P2.5	PRPF38A			DICER1_x000D_
	CHIT1	ATP9A			TFDP2_x000D_
	CTD-2015H6.2	C16orf45			CAST_x000D_
	DMRT3	MFF			CHMP2A_x000D_
	TNRC6C-AS1	CMAS			LHX2_x000D_
	RP11-724N1.1	SYNE1			FAM192A_x000D_
	NXPH2	EMP1			MZT2A_x000D_
	TIE1	SPCS3			NDUFB11_x000D_
	CTD-2201I18.1	SH3BGRL			ZNF711_x000D_
	RP11-676J12.4	GABPB1-AS1			SBDS_x000D_
	LAT	NOVA2			RP4-706A16.3_x000D_
	TPRXL	GAB2			ZNF827_x000D_
	FSIP2-AS1	SCAMP2			PHF20L1_x000D_
	RP11-411K7.1	AP3D1			ZNF638_x000D_
	PQLC2L	SAR1A			PSMA3_x000D_
	TMEM40	SUV420H1			FMNL2_x000D_
	RP11-2E11.5	CACYBP			CSRNP3_x000D_
	RP11-179G5.1	COA3			SKA2_x000D_
	RP11-379H8.1	BUB3			GLUD1_x000D_
	DENND2D	KIAA0930			CEP350_x000D_
	RP11-711G10.1	IGF1R			NCKAP1_x000D_
	IYD	ZYG11B			FCF1_x000D_
	RP11-351D16.3	C4orf48			SNX6_x000D_
	CLEC2A	WRB			TMEM123_x000D_
	MAN2B1	AARS			APPL1_x000D_
	RP11-164O23.8	UFM1			COL4A2_x000D_
	ABO	GOLIM4			HIF1A_x000D_
	RP11-344P13.6	TMX2			IBTK_x000D_
	ZIM2	LARP7			RBM5_x000D_
	AC092338.5	TPGS2			CYFIP2_x000D_
	RP6-191P20.4	PANK3			MTCH2_x000D_
	RP11-732A19.1	MED1			NRP2_x000D_
	CD101	NRBP1			MPHOSPH8_x000D_
	AGTR1	ITSN1			PHAX_x000D_
	KNOP1P4	CUL4B			UBXN4_x000D_
	PIK3C2G	MFN2			UBA6_x000D_
	CD163L1	NDUFA2			CARS_x000D_
	WWC3-AS1	MBOAT2			NREP_x000D_
	ARHGEF18	PHF3			NSFL1C_x000D_
	RP11-946L20.2	EPRS			MAPK6_x000D_
	SNORA68	ARL1			MED4_x000D_
	RP11-950C14.7	IFITM2			OTUD5_x000D_
	AC008277.1	LIMA1			PNRC1_x000D_
	UCP1	NENF			ARID1A_x000D_
	RP11-45L9.1	FERMT2			MRPS6_x000D_
	RP11-479O17.10	MRC2			SAFB2_x000D_
	RP11-26J3.1	GALNT2			NDUFA8_x000D_
	PPARG	MFHAS1			CTBP2_x000D_
	SNX25P1	ALCAM			MBNL1_x000D_
	RP1-297M16.2	LAPTM4B			DLX6-AS1_x000D_
	RP11-313A24.1	ANK2			chr22-38_28785274-29006793.1_x000D_
	DSG3	SNX14			UBTF_x000D_
	LYVE1	COPB2			DAP_x000D_
	SYTL1	ARCN1			SESN2_x000D_
	POU2AF1	CHMP2B			TNFAIP1_x000D_
	RP11-92G12.3	TAB2			TOR1AIP2_x000D_
	LINC01568	KCNJ4			ELOVL5_x000D_
	RP11-234B24.2	EIF4G3			TRAM1_x000D_
	SNX6P1	PDCD6			C4orf3_x000D_
	RP5-1070A16.1	MEN1			TMEM14B_x000D_
	RP11-629B11.5	RPL7L1			THYN1_x000D_
	PANO1	C5orf15			NAMPT_x000D_
	RP11-173A16.2	ATOX1			SPPL3_x000D_
	PVRL4	NDRG1			MTATP6P1_x000D_
	GPR20	ARHGAP35			SLC2A1_x000D_
	ANKRD55	TSN			ASCL1_x000D_
	RP5-1186N24.3	MAPRE2			SRSF1_x000D_
	RP11-519G16.3	STIM1			TMEM160_x000D_
	PCAT19	ZMIZ1			MPHOSPH6_x000D_
	FOXE1	PUF60			VGF_x000D_
	CTB-181F24.1	MTHFD2			ATAT1_x000D_
	GUSBP5	BMPR2			LGMN_x000D_
	RN7SL200P	DICER1			MARK3_x000D_
	RP11-158H5.7	TFDP2			C6orf89_x000D_
	CTB-12A17.2	CAST			ZNF664_x000D_
	LINC00668	CHMP2A			KAT6A_x000D_
	CTD-2290C23.1	LHX2			NDUFS3_x000D_
	TMPRSS4	FAM192A			LINC01158_x000D_
	RP11-814H16.2	MZT2A			REV3L_x000D_
	RP11-382A20.6	NDUFB11			HMCES_x000D_
	LINC00320	ZNF711			AMFR_x000D_
	SNORA62	SBDS			FASTK_x000D_
	ASF1B	RP4-706A16.3			EIF4EBP2_x000D_
	RPL21P119	ZNF827			PLEKHA3_x000D_
	RP11-83C7.1	PHF20L1			MLLT4_x000D_
	C14orf105	ZNF638			SLC44A2_x000D_
	GABRA6	PSMA3			RUVBL1_x000D_
	CTD-2576N18.1	SUPT5H			CAMK2D_x000D_
	RP11-61A14.4	FMNL2			MAP6_x000D_
	RNU6-353P	CSRNP3			DIMT1_x000D_
	RN7SL230P	SKA2			RIF1_x000D_
	CDNF	GLUD1			RSRP1_x000D_
	FGF7	TMEM65			MXI1_x000D_
	RP11-91P24.6	CEP350			YTHDF2_x000D_
	AC005752.10	NCKAP1			EPHB2_x000D_
	PAX1	FCF1			VEZF1_x000D_
	RSF1-IT1	SNX6			ARID1B_x000D_
	RP11-230G5.2	TMEM123			SLK_x000D_
	SLC2A4	APPL1			C6orf106_x000D_
	RP11-456J20.1	COL4A2			HES6_x000D_
	RP11-30K9.4	HIF1A			TMEM167A_x000D_
	RP11-81H14.2	IBTK			AGFG1_x000D_
	RP11-357P18.2	RBM5			VEZT_x000D_
	LGR6	CYFIP2			NAT14_x000D_
	AP002967.1	MTCH2			SOX2-OT_x000D_
	AFP	NRP2			SNX1_x000D_
	AC009505.2	B4GALT5			SMC3_x000D_
	SERPINI2	MPHOSPH8			TOX4_x000D_
	AC007256.5	PHAX			GRHPR_x000D_
	DNAH3	UBXN4			STT3A_x000D_
	FGF14-IT1	UBA6			COL4A1_x000D_
	RP11-453N18.1	CARS			NUCB2_x000D_
	RP11-338N10.3	NREP			ZFAND6_x000D_
	P2RX6P	NSFL1C			CLIP1_x000D_
	CD8A	MAPK6			RP5-882O7.1_x000D_
	RP11-579E24.2	MED4			CCDC90B_x000D_
	AATBC	OTUD5			ARID4A_x000D_
	PCAT4	PNRC1			CCSER2_x000D_
	AC013470.6	ARID1A			ZMYND8_x000D_
	RPL13AP17	MRPS6			SMC1A_x000D_
	RP11-524F11.3	SAFB2			NUDT4_x000D_
	DUOX2	NDUFA8			DRAP1_x000D_
	RP11-426C22.5	CTBP2			CFAP97_x000D_
	ADAM29	MBNL1			CSTF3_x000D_
	RP11-608O8.2	DLX6-AS1			ZBTB7A_x000D_
	ABCC11	chr22-38_28785274-29006793.1			EML2_x000D_
	RP11-295M3.4	UBTF			NUDT3_x000D_
	FADS6	DAP			TTC14_x000D_
	RPS24P8	SESN2			TRMT5_x000D_
	RPL31P11	TNFAIP1			RAI14_x000D_
	RP11-215E13.1	TOR1AIP2			CD24_x000D_
	CTC-436P18.4	ELOVL5			SNRPB_x000D_
	S100P	TRAM1			PHACTR4_x000D_
	CEACAM20	C4orf3			SLC5A3_x000D_
	E2F8	TMEM14B			NDUFA9_x000D_
	PIH1D3	THYN1			TTC1_x000D_
	SLC25A34	NAMPT			STAT1_x000D_
	RP5-1159O4.2	SPPL3			NDUFB6_x000D_
	LINC01085	MTATP6P1			ATMIN_x000D_
	RP11-845C23.2	FOXG1			SDC2_x000D_
	CYP4F11	SLC2A1			PLEKHA5_x000D_
	RP11-203J24.8	ASCL1			NAE1_x000D_
	RP11-107E5.3	SRSF1			LSM14A_x000D_
	CTD-2246P4.1	PMP22			GNS_x000D_
	RP11-3K24.1	TMEM160			NBEA_x000D_
	CBWD7	MPHOSPH6			HDAC9_x000D_
	RP11-713M15.1	VGF			KDM5B_x000D_
	ASB4	ATAT1			KANSL1_x000D_
	RP11-399K21.11	LGMN			TXNRD1_x000D_
	RP1-152L7.8	MARK3			CLK1_x000D_
	RP11-627K11.1	C6orf89			NMT1_x000D_
	RP11-466F5.10	ZNF664			BCAP31_x000D_
	AC022395.1	KAT6A			PHF14_x000D_
	RASGRF2-AS1	NDUFS3			CHTOP_x000D_
	ATP5A1P2	LINC01158			LRP12_x000D_
	RP11-31H5.3	REV3L			MXD4_x000D_
	RP3-326L13.2	HMCES			DIP2C_x000D_
	HMGB3P26	AMFR			TRIAP1_x000D_
	RP11-10K16.1	FASTK			NUDCD3_x000D_
	DGKK	EIF4EBP2			AKIRIN1_x000D_
	JAZF1-AS1	PLEKHA3			NDUFV3_x000D_
	LINC01204	MLLT4			IMMP1L_x000D_
	RP11-923I11.6	SLC44A2			DTX3_x000D_
	CILP	RUVBL1			GADD45GIP1_x000D_
	HEMGN	CAMK2D			GOPC_x000D_
	RP11-10A14.4	MAP6			ENO2_x000D_
	MYO16-AS1	DIMT1			TRAPPC3_x000D_
	SERHL2	RIF1			TMEM219_x000D_
	CTD-2547L16.1	RSRP1			HELZ_x000D_
	TMEM249	MXI1			PAICS_x000D_
	LINC01586	YTHDF2			EPB41L1_x000D_
	RP11-624C23.1	EPHB2			MGST1_x000D_
	CTD-2311M21.3	VEZF1			JAM3_x000D_
	RP11-297P16.3	ARID1B			XIAP_x000D_
	RP1-301L19.1	SLK			FMR1_x000D_
	MAP3K14-AS1	C6orf106			GPX4_x000D_
	CTC-575N7.1	HES6			LSAMP_x000D_
	RN7SL336P	TMEM167A			RAB6B_x000D_
	RP11-4B16.1	AGFG1			MED10_x000D_
	PGM5P4-AS1	VEZT			PTPN11_x000D_
	MIR3929	NAT14			BEX5_x000D_
	RP11-158L12.6	SOX2-OT			SLIT2_x000D_
	NLRP12	SNX1			BICD1_x000D_
	RP11-451N19.3	SMC3			FUBP3_x000D_
	RP11-68L18.1	TOX4			ASNS_x000D_
	LINC01570	GRHPR			SCRG1_x000D_
	VN1R108P	STT3A			PGM2L1_x000D_
	SUGT1P3	COL4A1			BTBD7_x000D_
	CTD-3006G17.2	NUCB2			RC3H2_x000D_
	RP11-218E20.3	ZFAND6			MAP9_x000D_
	RP11-881M11.8	CLIP1			NUDT11_x000D_
	DUXAP8	RP5-882O7.1			MAVS_x000D_
	RP11-138I17.1	CCDC90B			RPS23_x000D_
	ACTR3C	ARID4A			GLRX5_x000D_
	RP11-227D13.1	CCSER2			GLTSCR2_x000D_
	RP11-532F6.4	ZMYND8			MAP7D1_x000D_
	GCKR	SMC1A			RAB3GAP2_x000D_
	RP5-1148A21.3	NUDT4			SORBS2_x000D_
	CTD-3051D23.4	DRAP1			FAM134B_x000D_
	LCN12	CFAP97			OXR1_x000D_
	AC005592.1	CSTF3			TRIM13_x000D_
	ACOXL	ZBTB7A			USP14_x000D_
	RP11-386G11.10	EML2			CMTM6_x000D_
	SUN3	NUDT3			DSTYK_x000D_
	RP11-210K20.5	TTC14			CARHSP1_x000D_
	SNORA59B	TRMT5			ANXA6_x000D_
	RP11-20O24.1	RAI14			GPATCH2L_x000D_
	S100A8	CD24			PPA2_x000D_
	PRSS56	SNRPB			SOD2_x000D_
	BRWD1-AS1	PHACTR4			LAMC1_x000D_
	ENPP6	SLC5A3			TMED2_x000D_
	RPL21P11	NDUFA9			PRRC1_x000D_
	RP1-278D1.2	TTC1			CCDC25_x000D_
	LINC01169	STAT1			GTPBP4_x000D_
	AP000253.1	NDUFB6			UBE2J2_x000D_
	RP11-1000B6.3	ATMIN			GLB1_x000D_
	CAGE1	SDC2			MIAT_x000D_
	HAL	PLEKHA5			PTPRA_x000D_
	ZNF98	GPCPD1			USP8_x000D_
	RP1-140K8.5	NAE1			DKC1_x000D_
	TMPPE	LSM14A			CHD9_x000D_
	SPIB	GNS			PTPRD_x000D_
	ACPP	NBEA			SRPRB_x000D_
	C1orf87	HDAC9			ARPC5L_x000D_
	RP11-277P12.20	KDM5B			GPR56_x000D_
	RPS20P5	KANSL1			FAM168B_x000D_
	CTB-129P6.7	TXNRD1			IWS1_x000D_
	ENO1-IT1	CLK1			TMEM33_x000D_
	RP11-1H8.5	NMT1			AHDC1_x000D_
	AC026188.1	CHPF			ARHGEF9_x000D_
	RP11-15J22.8	BCAP31			HSPA4L_x000D_
	FBXO40	PHF14			TOP2A_x000D_
	RP1-256G22.2	ABHD17C			CCNG2_x000D_
	RP11-160H22.5	CHTOP			MKRN1_x000D_
	ADAM3B	LRP12			LEPROTL1_x000D_
	AL133243.4	MXD4			ARIH2_x000D_
	RP11-216B9.6	DIP2C			PIP4K2C_x000D_
	RP11-378E13.3	TRIAP1			PDAP1_x000D_
	GS1-309P15.4	NUDCD3			CSNK1D_x000D_
	RP1-283E3.8	AKIRIN1			TULP4_x000D_
	RP1-149A16.3	NDUFV3			MT3_x000D_
	C8orf89	IMMP1L			MYLK_x000D_
	PLA2G4D	DTX3			TXN2_x000D_
	RPS10P16	GADD45GIP1			ALG5_x000D_
	RP11-266L9.3	MGAT4B			ATXN7L3B_x000D_
	YEATS2-AS1	GOPC			SPG21_x000D_
	RP11-666A8.8	ENO2			STIM2_x000D_
	RP1-29C18.8	TRAPPC3			TNKS_x000D_
	AC098820.4	TMEM219			LIFR_x000D_
	PLS3-AS1	HELZ			DUSP22_x000D_
	RP11-429P3.8	PAICS			FNDC3B_x000D_
	CYP4F3	EPB41L1			PDS5A_x000D_
	SMCR5	MGST1			GOSR1_x000D_
	RP11-88I18.2	SH3GL1			PAX6_x000D_
	AC093590.1	JAM3			TSPAN14_x000D_
	AC007365.3	XIAP			CCDC50_x000D_
	RP11-195B3.1	FMR1			PCDH7_x000D_
	AC009302.2	GPX4			TMED3_x000D_
	MGC16275	LSAMP			PRDM2_x000D_
	AFAP1-AS1	RAB6B			RPL22L1_x000D_
	RP11-303E16.3	MED10			CCNL1_x000D_
	CYP3A7	PTPN11			SAMD4B_x000D_
	RP11-574F21.3	BEX5			RABL2A_x000D_
	SFTPB	SLIT2			DHRS1_x000D_
	C5orf17	BICD1			GPR98_x000D_
	CTD-2353F22.1	FUBP3			SEZ6L2_x000D_
	RP11-501C14.5	ITGB5			OSBPL1A_x000D_
	RP11-560I19.1	ASNS			MRPL1_x000D_
	RP11-276H19.1	SCRG1			KLHL36_x000D_
	SERPINB2	PGM2L1			GOT2_x000D_
	AC008067.2	BTBD7			RAE1_x000D_
	CCDC60	RC3H2			MRPS5_x000D_
	AL360001.1	MAP9			SUZ12_x000D_
	RPSAP54	NUDT11			FHL1_x000D_
	OR10A4	MAVS			RRM2B_x000D_
	AC018890.6	RPS23			STX12_x000D_
	FAM72A	GLRX5			SPECC1_x000D_
	SLC9A4	GLTSCR2			ZFYVE21_x000D_
	CTC-286N12.1	GPAA1			ARL8B_x000D_
	RP1-146A15.1	MAP7D1			TARDBP_x000D_
	CARD14	RAB3GAP2			RBP1_x000D_
	RP11-350A1.1	SORBS2			PIK3C2A_x000D_
	RP11-886D15.1	FAM134B			RBMS1_x000D_
	RP11-441F2.2	OXR1			POLR1D_x000D_
	CH17-76K2.6	TRIM13			CDKN2D_x000D_
	UTS2	USP14			RPS2P7_x000D_
	GDNF-AS1	CMTM6			CHMP3_x000D_
	RP11-1102P22.1	DSTYK			CXCL14_x000D_
	AC007319.1	CARHSP1			TCF12_x000D_
	RPL26P35	ANXA6			GARS_x000D_
	CTD-3064H18.4	GPATCH2L			EIF2AK2_x000D_
	CTD-2144E22.9	PPA2			MEF2C_x000D_
	RERGL	SOD2			KCNQ1OT1_x000D_
	LINC01260	LAMC1			IQGAP1_x000D_
	RP11-677M14.3	TMED2			HDAC7_x000D_
	AGMO	PRRC1			ATXN1_x000D_
	RP4-790G17.7	CCDC25			PJA1_x000D_
	PRND	GTPBP4			MRPL3_x000D_
	MAB21L3	UBE2J2			DCTN1_x000D_
	RP11-319G9.1	GLB1			PSMB6_x000D_
	LY75	MIAT			PHF6_x000D_
	AMICA1	PTPRA			PUM2_x000D_
	ANP32BP1	USP8			LHFP_x000D_
	FAM177B	DKC1			SCN3A_x000D_
	RP1-265C24.8	CHD9			NOL7_x000D_
	RAX	PTPRD			NTM_x000D_
	SH2D6	SRPRB			VPS72_x000D_
	RP1-142L7.8	ARPC5L			PCNXL4_x000D_
	TMPRSS13	GPR56			PCGF3_x000D_
	RP11-42F12.1	FAM168B			HLA-C_x000D_
	RP1-69B13.2	IWS1			HPCAL1_x000D_
	RP11-844P9.2	TMEM33			ADNP2_x000D_
	CTD-2196E14.3	AHDC1			DLL3_x000D_
	LINC00846	ARHGEF9			ITPA_x000D_
	RP11-430B1.1	HSPA4L			GADD45A_x000D_
	TMPRSS3	TOP2A			YPEL5_x000D_
	RP11-86H7.6	CCNG2			STRIP1_x000D_
	RP11-267C16.1	MKRN1			CSNK1G2_x000D_
	RNA5SP466	LEPROTL1			SLC39A10_x000D_
	RP11-110H1.4	ARIH2			SLC20A1_x000D_
	ABCB5	PIP4K2C			TLE1_x000D_
	RP11-399K21.12	PDAP1			PXDN_x000D_
	CLCA4	CSNK1D			PNMA2_x000D_
	VIPR2	TULP4			DNAL4_x000D_
	NCMAP	MT3			DDX18_x000D_
	KY	MYLK			HTATSF1_x000D_
	KRT23	TXN2			NCS1_x000D_
	NOX5	ALG5			TRIO_x000D_
	ETNPPL	ATXN7L3B			WTAP_x000D_
	RP11-85B7.2	SPG21			ENOPH1_x000D_
	AIMP1P1	STIM2			CEBPB_x000D_
	AP000442.4	TNKS			PRKDC_x000D_
	ACE2	LIFR			TERF2_x000D_
[truncated: 13,159 more rows]

## Sheet: BiNGO 4990
GO_ID	Description	p-value	correct p-value	cluster frequency	Total frequency	Genes
5576	extracellular region	1.1349e-16	6.8093e-15	239/1255 19.0%	2018/17725 11.3%	IL1RN ADAMDEC1 PRF1 CSN3 ISM1 AADACL2 CRHBP LIPI LIPH HMCN2 IL12B FAM19A4 OMD HSPG2 FNDC7 ZPBP BTC CHIT1 ACE2 PSG5 HMSD WFDC10A FREM3 PLA1A FLG KLK3 A1BG PRH1 ABO KLK7 C2 IL22RA2 HPX OTOA C6 C7 ADAMTS19 LCN12 SCGB1D4 FLRT1 CTA-212A2.2 APOF PLAC1 FAM180A SFN APOD ARSF APOB CGA PCDHA6 TNFSF15 GP2 IGFL3 C7ORF69 PRG4 GDF9 NMS CILP CD209 TNFSF4 SERPINI2 GNRH1 SSPO F13B HRG TDGF1 HAMP DAND5 C17ORF77 TI…
5615	extracellular space	2.9154e-08	6.1405e-07	94/1255 7.4%	747/17725 4.2%	PNLIPRP1 CRISP1 CRISP2 IL1RN CXCL9 CSF2 PZP LECT2 LOXL3 AREG SERPINA7 CXCL5 CRHBP FGF7 DBP C1QTNF1 LIPH IL12B FGB IL10 CD97 FGA SFTPB SERPINB2 AHSG FGG ADIPOQ IL19 MMP8 HSPG2 MMP9 PGF BTC CHIT1 ACE2 MMP13 OLFM3 IFNG IL1B ANGPTL3 PECAM1 UTS2 CEACAM8 PON3 CPB2 FIGF GRP FGL1 CHRD AFM KLK3 AFP AGER KNG1 PRH1 C2 IL22RA2 IL1RL1 HPX C6 C7 PATE2 APOF SFN APOD TAC3 APOB GC CCL18 FGF23 FGF22 CCL16 ANGPT4 T…
4872	receptor activity	3.0702e-08	6.1405e-07	177/1255 14.1%	1684/17725 9.5%	NPFFR2 CD86 OR9K2 VIPR2 NPFFR1 CHRM5 NPY2R LY75 LOXL3 RRH OR4Q3 RXFP2 CYSLTR2 DMBT1 ANPEP GPR171 OR11H6 MS4A14 IL12B VN1R17P MS4A12 PTGDR CD97 PAQR9 CASR CHRNB4 CHRNB3 MUSK OR52E4 TAS2R12 KRT1 NPY1R OR4P4 TAAR3 ACE2 BCAM CD8A C6ORF25 OR4K14 GPR160 AGTR1 OR4C11 OR6C3 OR5A1 FLG SUCNR1 OR6K3 GIPR CHRNA6 FPR1 ILDR1 TACSTD2 OR9Q1 ADRB2 GPR82 AGER CD1A IL22RA2 TBXA2R GPR116 SLAMF6 KLRC1 CD300LG OR7D2 T…
16020	membrane	1.0286e-07	1.5429e-06	601/1255 47.8%	7242/17725 40.8%	ADAMDEC1 FRMPD1 CWH43 OR4Q3 FAM159A RXFP2 GJA3 CREB3L4 MS4A18 TMEM88 LIPH GPR171 OR11H6 MS4A14 VN1R17P MS4A12 C2ORF83 GBP5 SYTL1 OR4P4 TAAR3 PDZK1 SYTL3 UNC13D CTAGE1 SLC5A7 ACE2 BCAM SLC5A8 RBP2 OR4K14 GPR160 AGTR1 ASPHD2 MPPE1 CYP2E1 FREM3 FLG ABCB1 HHLA2 ABCB5 FPR1 LYPD3 SLC5A1 PLA2G6 LY9 GABARAP ABO IL22RA2 HSD11B1 C6 CYP2B6 C7 FLRT1 PCDHA3 PCDHA6 APCDD1L CYP4F3 GP2 C1ORF186 OR4N2 GRIN2C CYP4…
9055	electron	1.3143e-07	1.5771e-06	32/1255 2.5%	164/17725 0.9%	NCF1 NCF2 HSD17B6 CYP3A4 CYP17A1 ADH6 CYP3A7 DUOX1 CYP4Z1 CYP2B6 CYP4X1 AOX1 NDUFV2 XDH DUOX2 CYP3A43 CYP4F3 CYP4B1 CYP4F11 CYP4F8 CYP39A1 CYP26A1 CYP2C9 TBXAS1 NOX3 CYP1A1 NOX5 CYP2E1 DOCK2 CYP2B7P STEAP1 IDO1
32501	multicellular organismal process	7.1071e-07	7.1071e-06	382/1255 30.4%	4365/17725 24.6%	ROPN1B OR9K2 EHF ACSM3 FRMPD4 GFI1 RAX TESK2 RRH CSN3 HSF2BP OR4Q3 RAPGEFL1 RXFP2 SPIB CRHBP TCL1A GJA3 SOX17 CREB3L4 ANPEP LIPH INSC OR11H6 IL12B HOXA2 SOX7 SULT2A1 PTGDR SLC34A2 SDS MUSK SLC11A1 TAS2R12 KRT1 OR4P4 HSPG2 ZPBP CYP39A1 SLC5A7 ACE2 BCAM RBP2 OR4K14 AGTR1 BTK HOXB4 OR4C11 ALPK3 OR6C3 TRIM10 OR5A1 IDO1 ASF1B FLG RD3 LXN EPB42 PDE1B KLK3 SLC5A1 GABARAP CD1A KLK7 IL22RA2 HSD11B1 OTOA C…
4871	signal transducer activity	2.1501e-06	1.843e-05	204/1255 16.2%	2125/17725 11.9%	NPFFR2 OR9K2 IL1RN VIPR2 NPFFR1 RRH OR4Q3 RXFP2 ANPEP GPR171 OR11H6 MS4A14 IL12B VN1R17P MS4A12 PTGDR PAQR9 MUSK TAS2R12 KRT1 OR4P4 TAAR3 ACE2 BCAM OR4K14 GPR160 AGTR1 OR4C11 OR6C3 OR5A1 FLG GIPR FPR1 ADH7 CD1A IL22RA2 FLRT1 SLAMF6 OR7D2 TAS2R30 PILRB OR4N2 PRG4 NMBR GRIN2C STAR CD209 HRG OR7C1 ACVRL1 RYR1 TINAGL1 GPR20 TNFRSF13C BRS3 GPRC6A GABRR3 MRC1 OLR1 OR5B12 JAK3 GPR133 TINAG CD33 OXGR1 FC…
50896	respionse to stimuli	0.00010535	0.00079012	309/1255 24.6%	3622/17725 20.4%	NPFFR2 OR9K2 IL1RN HSP90AA4P GFI1 PRF1 RAX RRH CSN3 OR4Q3 CRHBP GJA3 CREB3L4 HMCN2 OR11H6 IL12B VN1R17P SLC34A2 SDS RSAD2 SLC11A1 TAS2R12 KRT1 SLC6A14 OR4P4 PDZK1 UNC13D CHIT1 ACE2 OR4K14 AGTR1 OR4C11 CYP2E1 OR6C3 OR5A1 CES1 IDO1 RD3 LXN ABCB1 GIPR PDE1B SP140 FPR1 KLK3 ADH7 LY9 CD1A KLK7 C2 ADH6 IL22RA2 C6 CYP2B6 C7 SFN HAO1 S100A14 PCK1 APOB CGA OR7D2 TRAP1 TAS2R30 TNFSF15 OR4N2 PRG4 GRIN2C GP5…
5215	transporter ativity	0.0001843	0.0012287	114/1255 9.0%	1159/17725 6.5%	ALDH1L1 KCNG4 PKD2L2 ATP12A FABP12 BEST4 GJA3 SLC16A8 C2ORF83 SLC34A2 KCTD19 CHRNB4 CHRNB3 SLC30A3 KCNH7 SLC30A2 SLC11A1 SLC6A14 ATP1B4 CYBB PDZK1 KCTD8 SLC5A7 SCNN1G SLC5A8 SLC9A4 RBP2 SCNN1B STEAP1 SLC27A2 ABCB1 KCNE3 CHRNA6 ABCB5 SLC5A1 CACNA1G HPX ASIC4 ORC1 LCN12 APOF APOD APOB SLC15A5 CLCA4 SLC10A4 SLC10A5 SLC14A2 ATP8B3 HBG2 SLC10A2 TRPV3 GRIN2C SLC6A5 GJB1 STAR FXYD3 NAT2 NOX5 SLC26A3 SLC…
15075	ion transmembrane transporter activity	0.00050413	0.0030248	74/1255 5.8%	710/17725 4.0%	RYR1 CLIC5 KCNG4 KCNK9 PKD2L2 ATP12A SLC6A2 SLC6A4 GABRR3 BEST4 KCNT1 CNGA1 SLC22A11 SLC34A2 KCTD19 CHRNB4 SLC36A2 CHRNB3 ABCC2 SLC30A3 KCNH7 TRPC4 SLC30A2 SLC11A1 SLC6A14 ATP1B4 CYBB KCTD8 SLC5A7 SCNN1G ANO1 KCNU1 SLC9A4 SCNN1B CNGB1 ATP6V1B1 HCN3 KCNE3 KCNA1 CHRNA6 ATP1A4 KCNA4 ATP10B SLC5A1 CACNA1G RHD ASIC4 CACNG2 KCNJ1 CLCA4 SLC17A4 SLC10A4 SLC10A5 GABRP ATP8B3 GABRA6 KCNIP2 KCNB2 SLC10A2 TR…
15267	channel activity	0.001611	0.008787	45/1255 3.5%	403/17725 2.2%	RYR1 CLIC5 HCN3 KCNG4 KCNE3 KCNK9 KCNA1 CHRNA6 KCNA4 PKD2L2 CACNA1G GABRR3 BEST4 ASIC4 KCNT1 GJA3 CNGA1 CACNG2 KCNJ1 CLCA4 GABRP KCTD19 CHRNB4 CHRNB3 GABRA6 KCNH7 KCNIP2 TRPC4 KCNB2 CYBB TRPV3 PKDREJ KCNRG GRIN2C KCTD8 SCNN1G ANO1 KCNU1 GJB1 FXYD3 KCNS2 SCNN1B NOX5 STEAP1 CNGB1
7610	behavior	0.0057094	0.028547	48/1255 3.8%	466/17725 2.6%	CXCL9 ITGAM PDE1B GFI1 ITGB2 RASGRF1 LECT2 NPY2R FPR1 DEFB1 CST6 CXCL5 BRS3 DMBX1 CRHBP GRM2 FGF7 C7 PRLHR SNCG CCL18 CCL16 IL10 CASR CHRNB4 SDS SYK NPY1R OPRK1 GCG HCRTR2 ADAM2 ACE2 ADORA2A CCKBR IFNG NMS LEP IL1B AGTR1 MAN2B1 DOCK2 S100A9 CCL28 S100A8 FGF10 PF4 IDO1
16491	oxidoreductase activity	0.0066955	0.030902	66/1255 5.2%	686/17725 3.8%	ALDH1L1 LOXL3 CYP4Z1 SDR16C5 ACOXL DBP FADS6 IYD AOX1 BCKDHA MIOX CYP3A43 CYBB CYP39A1 ACOX2 RBP2 GPD1 HHIPL2 ASPHD2 CYP2E1 IDO2 STEAP1 IDO1 NECAB2 ADH1A HSD17B13 HSD17B6 ADH7 CYP3A4 CYP17A1 ADH6 CYP3A7 HSD11B1 DUOX1 CYP2B6 CYP4X1 TXNDC2 HAO1 NDUFV2 XDH DUOX2 SRD5A2 KDM4D NOS3 SDR42E2 CYP4F3 CYP4B1 AKR7L FMO2 FMO3 CYP4F11 CYP4F8 FMO4 FMO5 COQ6 CYP26A1 CYP2C9 AKR1B10 DHRS9 PAH TBXAS1 NOX3 CYP1A1 N…
46903	secretion	0.010626	0.045541	32/1255 2.5%	295/17725 1.6%	ROPN1B NLRC4 STATH AKAP3 KNG1 CPLX4 GRM2 FGF7 C7 AGR2 NLRP3 CGA KCNJ1 CHRNB4 ABCG5 SYK SYTL1 PKDREJ LAX1 SEPT5 UNC13D SCNN1G ADORA2A CCKBR NPHS2 SCNN1B NOX5 AGXT SLC26A3 LAT FGF10 ATP6V1B1

## Sheet: KEGG 4990
keggid	kegg_name	sig_pw	n_pw	n_all	n_sig	p_hyper	q_hyper	genes_x000D_
hsa00982	Drug metabolism - cytochrome P450	22	73	5869	403	1.42728e-09	3.26848e-07	UGT2A1,ADH1A,ADH6,ADH7,CYP3A7,CYP2B6,CYP2C9,CYP2E1,CYP3A4,GSTA5,FMO2,FMO3,FMO4,FMO5,GSTA3,AOX1,UGT2B28,UGT1A10,UGT1A8,UGT1A4,CYP3A43,UGT2B4_x000D_
hsa00830	Retinol metabolism	18	64	5869	403	1.50409e-07	1.72218e-05	DHRS9,UGT2A1,ADH1A,ADH6,ADH7,CYP1A1,CYP3A7,CYP2B6,CYP2C9,CYP3A4,AWAT2,CYP26A1,UGT2B28,UGT1A10,UGT1A8,UGT1A4,CYP3A43,UGT2B4_x000D_
hsa00980	Metabolism of xenobiotics by cytochrome P450	18	71	5869	403	8.28047e-07	5.73509e-05	UGT2A1,ADH1A,ADH6,ADH7,CYP1A1,CYP3A7,CYP2B6,CYP2C9,CYP2E1,CYP3A4,GSTA5,GSTA3,UGT2B28,UGT1A10,UGT1A8,UGT1A4,CYP3A43,UGT2B4_x000D_
hsa04080	Neuroactive ligand-receptor interaction	41	272	5869	403	1.00176e-06	5.73509e-05	CGA,NPFFR2,CHRM5,CHRNB3,CHRNB4,RXFP2,ADORA2A,ADRB2,GPR156,AGTR1,FPR1,GABRA6,GABRP,GIPR,PRLHR,P2RY8,GRIN2C,GRM2,GRM5,HCRTR2,HTR1F,HTR5A,LEP,NMBR,NPY1R,NPY2R,OPRK1,S1PR5,CYSLTR2,PTGDR,PTGIR,PTH2R,NPFFR1,BRS3,TACR3,TBXA2R,VIPR2,CCKBR,CHRNA6,GLP2R,P2RY14_x000D_
hsa00140	Steroid hormone biosynthesis	15	57	5869	403	4.17795e-06	0.00019135	UGT2A1,CYP1A1,CYP3A7,CYP3A4,CYP17A1,HSD11B1,UGT2B28,UGT1A10,UGT1A8,UGT1A4,CYP3A43,SRD5A2,SULT1E1,UGT2B4,HSD17B6_x000D_
hsa00983	Drug metabolism - other enzymes	13	52	5869	403	3.34692e-05	0.00127741	NAT2,CES1,UGT2A1,CYP3A7,CYP3A4,UPB1,UGT2B28,UGT1A10,UGT1A8,UGT1A4,CYP3A43,UGT2B4,XDH_x000D_
hsa00591	Linoleic acid metabolism	9	30	5869	403	0.000121258	0.00396687	PLA2G4E,CYP3A7,CYP2C9,CYP2E1,CYP3A4,PLA2G2C,AKR1B10,CYP3A43,PLA2G6_x000D_
hsa04610	Complement and coagulation cascades	14	69	5869	403	0.000194926	0.00557977	CPB2,CR1,CR2,F9,F11,F13B,FGA,FGB,FGG,KNG1,C2,C6,C7,VWF_x000D_
hsa05144	Malaria	11	51	5869	403	0.000542693	0.0138085	CR1,GYPA,HBB,IFNG,IL1B,IL10,ITGB2,PECAM1,SELE,SELP,TLR2_x000D_
hsa00053	Ascorbate and aldarate metabolism	7	26	5869	403	0.00143084	0.0327661	UGT2A1,UGT2B28,UGT1A10,UGT1A8,UGT1A4,MIOX,UGT2B4_x000D_
hsa05143	African trypanosomiasis	8	35	5869	403	0.00208926	0.0434946	IDO2,HBB,IFNG,IL1B,IL10,IL12B,IDO1,SELE_x000D_
hsa04976	Bile secretion	12	71	5869	403	0.00292843	0.0558842	ABCC2,CYP3A4,ATP1B4,ATP1A4,ABCB1,BAAT,ABCG5,SLC5A1,SLC10A2,SULT2A1,UGT2B4,NR1H4_x000D_
hsa00040	Pentose and glucuronate interconversions	7	32	5869	403	0.00511979	0.090187	UGT2A1,UGT2B28,UGT1A10,UGT1A8,UGT1A4,RPEL1,UGT2B4_x000D_
hsa00590	Arachidonic acid metabolism	10	59	5869	403	0.00626658	0.100748	PLA2G4E,CYP2B6,CYP2C9,CYP2E1,GGT1,PLA2G2C,CYP4F3,CYP4F11,TBXAS1,PLA2G6_x000D_
hsa04640	Hematopoietic cell lineage	13	88	5869	403	0.00659918	0.100748	CR1,CR2,CSF2,FLT3,GP5,ANPEP,GYPA,IL1B,ITGAM,CD1A,CD8A,CD22,CD33_x000D_
hsa05140	Leishmaniasis	11	73	5869	403	0.0103911	0.140037	CR1,FCGR2A,IFNG,IL1B,IL10,IL12B,ITGAM,ITGB2,NCF2,NCF1,TLR2_x000D_
hsa00500	Starch and sucrose metabolism	9	54	5869	403	0.0103957	0.140037	UGT2A1,G6PC,UGT2B28,UGT1A10,UGT1A8,UGT1A4,GBA3,UGT2B4,MGAM_x000D_
hsa04975	Fat digestion and absorption	8	46	5869	403	0.0119517	0.14939	PLA2G4E,FABP2,APOB,MOGAT3,PLA2G2C,PNLIPRP1,ABCG5,PLA2G6_x000D_
hsa04744	Phototransduction	6	29	5869	403	0.0123948	0.14939	CNGB1,CNGA1,GRK7,GUCA1A,GUCY2F,RHO_x000D_
hsa05150	Staphylococcus aureus infection	9	56	5869	403	0.0131233	0.149697	FCAR,FCGR2A,FGG,FPR1,IL10,ITGAM,ITGB2,SELP,C2_x000D_
hsa04380	Osteoclast differentiation	16	128	5869	403	0.0137277	0.149697	IRF9,LILRB4,LILRA2,CYBB,FCGR2A,BLNK,IFNG,IL1B,LCP2,NCF2,NOX3,PPARG,NCF1,SYK,BTK,MAP3K14_x000D_
hsa00120	Primary bile acid biosynthesis	4	16	5869	403	0.0205704	0.21412	AMACR,CYP39A1,BAAT,ACOX2_x000D_
hsa04960	Aldosterone-regulated sodium reabsorption	7	42	5869	403	0.0227428	0.226439	ATP1B4,SFN,HSD11B1,KCNJ1,ATP1A4,SCNN1B,SCNN1G_x000D_
hsa05340	Primary immunodeficiency	6	35	5869	403	0.0299626	0.285893	TNFRSF13C,BLNK,JAK3,RAG1,BTK,CD8A_x000D_
hsa00514	Other types of O-glycan biosynthesis	7	46	5869	403	0.0357132	0.322735	UGT2A1,MGAT5B,UGT2B28,UGT1A10,UGT1A8,UGT1A4,UGT2B4_x000D_
hsa04740	Olfactory transduction	36	388	5869	403	0.0369389	0.322735	OR4K14,OR11H6,CNGB1,OR51E1,OR7D2,OR4C11,OR9Q1,OR5A1,CLCA4,OR52A1,OR6C74,OR6C3,OR11A1,OR7E24,OR7A5,OR7C1,OR2H1,OR10A4,GUCA1A,OR8S1,OR6F1,OR52E4,OR5T3,OR5B12,OR6C75,OR4N2,OR4K2,OR4F15,OR6K3,OR6C68,OR9K2,OR4Q3,OR4K5,OR51E2,OR4P4,OR5V1_x000D_
hsa04145	Phagosome	17	156	5869	403	0.0380518	0.322735	TLR6,TUBA1B,CYBB,FCAR,FCGR2A,CD209,ITGAM,ITGB2,MRC1,NCF2,OLR1,NOX3,ATP6V1B1,NCF1,TLR2,COLEC11,TUBB1_x000D_
hsa05330	Allograft rejection	6	39	5869	403	0.0479121	0.391852	IFNG,IL2,IL10,IL12B,PRF1,CD86_x000D_
hsa05332	Graft-versus-host disease	6	43	5869	403	0.0713424	0.544466	IFNG,IL1B,IL2,KLRC1,PRF1,CD86_x000D_
hsa00860	Porphyrin and chlorophyll metabolism	6	43	5869	403	0.0713424	0.544466	UGT2A1,UGT2B28,UGT1A10,UGT1A8,UGT1A4,UGT2B4_x000D_
hsa04973	Carbohydrate digestion and absorption	6	44	5869	403	0.0780699	0.544466	ATP1B4,G6PC,ATP1A4,SLC2A5,SLC5A1,MGAM_x000D_
hsa00232	Caffeine metabolism	2	7	5869	403	0.0784602	0.544466	NAT2,XDH_x000D_
hsa00460	Cyanoamino acid metabolism	2	7	5869	403	0.0784602	0.544466	GGT1,GBA3_x000D_
hsa04940	Type I diabetes mellitus	6	45	5869	403	0.0851426	0.57346	IFNG,IL1B,IL2,IL12B,PRF1,CD86_x000D_
hsa04020	Calcium signaling pathway	17	177	5869	403	0.0986934	0.624393	CHRM5,ADORA2A,ADRB2,AGTR1,GRIN2C,GRM5,HTR5A,NOS3,PDE1B,PPP3R2,CYSLTR2,RYR1,SLC8A3,TACR3,TBXA2R,CCKBR,CACNA1G_x000D_
hsa00601	Glycosphingolipid biosynthesis - lacto and neolacto series	4	26	5869	403	0.0988831	0.624393	FUT1,FUT3,FUT5,ABO_x000D_
hsa04670	Leukocyte transendothelial migration	12	117	5869	403	0.10444	0.624393	CDH5,OCLN,CYBB,CLDN14,ITGAM,ITGB2,MMP9,NCF2,NOX3,PECAM1,NCF1,ESAM_x000D_
hsa03320	PPAR signaling pathway	8	70	5869	403	0.10511	0.624393	SLC27A2,FABP2,OLR1,PCK1,PPARG,UCP1,ACOX2,ADIPOQ_x000D_
hsa04614	Renin-angiotensin system	3	17	5869	403	0.106725	0.624393	AGTR1,ANPEP,ACE2_x000D_
hsa05146	Amoebiasis	11	106	5869	403	0.109742	0.624393	CSF2,IFNG,IL1B,IL10,IL12B,ITGAM,ITGB2,SERPINB2,SERPINB10,SERPINB13,TLR2_x000D_
hsa05218	Melanoma	8	71	5869	403	0.111791	0.624393	FGF7,FGF10,FGF20,FGF21,FGF22,FGF23,FGF18,FGF19_x000D_
hsa04672	Intestinal immune network for IgA production	6	49	5869	403	0.116798	0.636829	TNFRSF13C,IL2,IL10,CCL28,MAP3K14,CD86_x000D_
hsa00340	Histidine metabolism	4	29	5869	403	0.134198	0.711111	FTCD,AMDHD1,HAL,ASPA_x000D_
hsa00531	Glycosaminoglycan degradation	3	19	5869	403	0.137731	0.711111	HPSE,HYAL4,SPAM1_x000D_
hsa04514	Cell adhesion molecules (CAMs)	13	136	5869	403	0.139913	0.711111	CDH5,OCLN,CDH15,CLDN14,ITGAM,ITGB2,PECAM1,SELE,SELP,ESAM,CD8A,CD22,CD86_x000D_
hsa00430	Taurine and hypotaurine metabolism	2	10	5869	403	0.146931	0.711111	GGT1,BAAT_x000D_
hsa00650	Butanoate metabolism	4	30	5869	403	0.146973	0.711111	ACSM4,ACSM5,AKR1B10,ACSM3_x000D_
hsa01100	Metabolic pathways	86	1131	5869	403	0.152567	0.711111	NAT2,DHRS9,CES1,FTCD,HPSE,UGT2A1,SDS,PLA2G4E,ADH1A,ADH6,ADH7,AMDHD1,MGAT5B,CYP1A1,CYP3A7,CYP2B6,CYP2C9,CYP2E1,CYP3A4,CYP17A1,LDHAL6A,NAGS,IDO2,AGXT,FDPS,ALDOB,HYAL4,AMACR,FUT1,FUT3,FUT5,G6PC,GBGT1,GGT1,AMPD3,ABO,ANPEP,HAL,AOX1,HSD11B1,ACSM4,IDO1,PLA2G2C,CYP4F3,NDUFV2,NOS3,OTC,PAH,COQ6,PCK1,UPB1,ATP6V1B1,PIGF,PIK3C2G,PNLIPRP1,HAO1,PON3,UGT2B28,UGT1A10,UGT1A8,UGT1A4,ACSM5,BAAT,AKR1B10,CYP4F11,BCKDH…
hsa00592	alpha-Linolenic acid metabolism	3	20	5869	403	0.154251	0.711111	PLA2G4E,PLA2G2C,PLA2G6_x000D_
hsa00010	Glycolysis / Gluconeogenesis	7	65	5869	403	0.156078	0.711111	ADH1A,ADH6,ADH7,LDHAL6A,ALDOB,G6PC,PCK1_x000D_
hsa00380	Tryptophan metabolism	5	42	5869	403	0.15837	0.711111	INMT,CYP1A1,IDO2,AOX1,IDO1_x000D_
hsa04664	Fc epsilon RI signaling pathway	8	79	5869	403	0.173029	0.751116	PLA2G4E,CSF2,LAT,PLA2G2C,LCP2,SYK,BTK,PLA2G6_x000D_
hsa00260	Glycine, serine and threonine metabolism	4	32	5869	403	0.173839	0.751116	SDS,AGXT,BHMT,AGXT2_x000D_
hsa05323	Rheumatoid arthritis	9	92	5869	403	0.178664	0.756048	CSF2,IFNG,IL1B,ITGB2,PGF,ATP6V1B1,CXCL5,TLR2,CD86_x000D_
hsa02010	ABC transporters	5	44	5869	403	0.181584	0.756048	ABCC2,ABCB5,ABCB1,ABCG5,ABCC11_x000D_
hsa04060	Cytokine-cytokine receptor interaction	22	265	5869	403	0.202589	0.816541	TNFRSF13C,IL22RA2,CSF2,FIGF,FLT3,IL19,IFNG,IL1B,IL2,IL10,IL10RA,IL12B,LEP,CXCL9,PF4,CCL28,CCL16,CCL18,CXCL5,TNFRSF1B,TNFSF4,TNFSF15_x000D_
hsa04666	Fc gamma R-mediated phagocytosis	9	95	5869	403	0.203244	0.816541	PLA2G4E,DOCK2,FCGR2A,LAT,PLA2G4D,RPS6KB2,NCF1,SYK,PLA2G6_x000D_
hsa04964	Proximal tubule bicarbonate reclamation	3	23	5869	403	0.207005	0.817313	ATP1B4,ATP1A4,PCK1_x000D_
hsa05416	Viral myocarditis	7	72	5869	403	0.223054	0.860336	ITGB2,MYH1,MYH2,PRF1,SGCA,MYH13,CD86_x000D_
hsa04977	Vitamin digestion and absorption	3	24	5869	403	0.225416	0.860336	AWAT2,APOB,RBP2_x000D_
hsa00565	Ether lipid metabolism	4	36	5869	403	0.231879	0.870498	PLA2G4E,ENPP6,PLA2G2C,PLA2G6_x000D_
hsa05322	Systemic lupus erythematosus	12	138	5869	403	0.237479	0.877141	HIST4H4,HIST3H2BB,FCGR2A,IFNG,IL10,H3F3C,C2,C6,C7,HIST1H4I,HIST1H2BF,CD86_x000D_
hsa00603	Glycosphingolipid biosynthesis - globo series	2	14	5869	403	0.249291	0.902496	FUT1,GBGT1_x000D_
hsa04662	B cell receptor signaling pathway	7	75	5869	403	0.254447	0.902496	PIK3AP1,CR2,BLNK,PPP3R2,SYK,BTK,CD22_x000D_
hsa04972	Pancreatic secretion	9	101	5869	403	0.256167	0.902496	PLA2G4E,CPB2,SLC26A3,CLCA4,ATP1B4,PLA2G2C,ATP1A4,PNLIPRP1,PLA2G6_x000D_
hsa04146	Peroxisome	7	79	5869	403	0.298135	1	SLC27A2,AGXT,AMACR,HAO1,BAAT,XDH,ACOX2_x000D_
hsa00400	Phenylalanine, tyrosine and tryptophan biosynthesis	1	5	5869	403	0.299395	1	PAH_x000D_
hsa00770	Pantothenate and CoA biosynthesis	2	16	5869	403	0.30166	1	UPB1,VNN1_x000D_
hsa00350	Tyrosine metabolism	4	41	5869	403	0.309673	1	ADH1A,ADH6,ADH7,AOX1_x000D_
hsa05320	Autoimmune thyroid disease	5	54	5869	403	0.311852	1	CGA,IL2,IL10,PRF1,CD86_x000D_
hsa04974	Protein digestion and absorption	7	81	5869	403	0.320566	1	KCNE3,COL17A1,CPB2,ATP1B4,ATP1A4,ACE2,SLC8A3_x000D_
hsa04660	T cell receptor signaling pathway	9	108	5869	403	0.322711	1	CSF2,LAT,IFNG,IL2,IL10,LCP2,PPP3R2,MAP3K14,CD8A_x000D_
hsa04920	Adipocytokine signaling pathway	6	68	5869	403	0.323651	1	G6PC,LEP,PCK1,SLC2A4,TNFRSF1B,ADIPOQ_x000D_
hsa04650	Natural killer cell mediated cytotoxicity	11	136	5869	403	0.330754	1	RAET1E,CSF2,LAT,IFNG,ITGB2,KLRC1,LCP2,PPP3R2,PRF1,SYK,NCR1_x000D_
hsa00512	Mucin type O-Glycan biosynthesis	3	30	5869	403	0.340022	1	GALNT14,GALNT12,GCNT3_x000D_
hsa00750	Vitamin B6 metabolism	1	6	5869	403	0.347544	1	AOX1_x000D_
hsa00670	One carbon pool by folate	2	18	5869	403	0.353375	1	ALDH1L1,FTCD_x000D_
hsa00250	Alanine, aspartate and glutamate metabolism	3	32	5869	403	0.378474	1	AGXT,ASPA,AGXT2_x000D_
hsa04621	NOD-like receptor signaling pathway	5	59	5869	403	0.381444	1	NLRP3,IL1B,NLRC4,CASP5,CARD6_x000D_
hsa00130	Ubiquinone and other terpenoid-quinone biosynthesis	1	7	5869	403	0.392391	1	COQ6_x000D_
hsa04970	Salivary secretion	7	89	5869	403	0.412194	1	ADRB2,DMBT1,ATP1B4,HTN1,ATP1A4,PRH1,STATH_x000D_
hsa01040	Biosynthesis of unsaturated fatty acids	2	21	5869	403	0.428145	1	BAAT,ACOT1_x000D_
hsa00480	Glutathione metabolism	4	50	5869	403	0.45259	1	GSTA5,GGT1,ANPEP,GSTA3_x000D_
hsa00270	Cysteine and methionine metabolism	3	36	5869	403	0.453618	1	SDS,LDHAL6A,BHMT_x000D_
hsa05020	Prion diseases	3	36	5869	403	0.453618	1	IL1B,C6,C7_x000D_
hsa04010	MAPK signaling pathway	19	268	5869	403	0.477434	1	CACNG2,PLA2G4E,FGF7,FGF10,FGF20,FGF21,FGF22,IL1B,PLA2G2C,PPP3R2,MAPK7,PTPN7,RASGRF1,FGF23,PLA2G6,FGF18,CACNA1G,MAP3K14,FGF19_x000D_
hsa00760	Nicotinate and nicotinamide metabolism	2	24	5869	403	0.498129	1	AOX1,NT5C1B_x000D_
hsa04630	Jak-STAT signaling pathway	11	155	5869	403	0.500681	1	IRF9,IL22RA2,CSF2,IL19,IFNG,IL2,IL10,IL10RA,IL12B,JAK3,LEP_x000D_
hsa00330	Arginine and proline metabolism	4	54	5869	403	0.513398	1	NAGS,NOS3,OTC,AGMAT_x000D_
hsa04320	Dorso-ventral axis formation	2	25	5869	403	0.520216	1	PIWIL3,PIWIL1_x000D_
hsa00620	Pyruvate metabolism	3	40	5869	403	0.524745	1	ACOT12,LDHAL6A,PCK1_x000D_
hsa04730	Long-term depression	5	70	5869	403	0.531008	1	PLA2G4E,GRM5,PLA2G2C,RYR1,PLA2G6_x000D_
hsa00740	Riboflavin metabolism	1	11	5869	403	0.543059	1	ACPP_x000D_
hsa04620	Toll-like receptor signaling pathway	7	102	5869	403	0.55748	1	TLR6,TIRAP,IL1B,IL12B,CXCL9,TLR2,CD86_x000D_
hsa05219	Bladder cancer	3	42	5869	403	0.558349	1	FIGF,MMP9,PGF_x000D_
hsa00030	Pentose phosphate pathway	2	27	5869	403	0.562401	1	ALDOB,RPEL1_x000D_
hsa00052	Galactose metabolism	2	27	5869	403	0.562401	1	G6PC,MGAM_x000D_
hsa05130	Pathogenic Escherichia coli infection	4	58	5869	403	0.570929	1	OCLN,TUBA1B,HCLS1,TUBB1_x000D_
hsa00071	Fatty acid degradation	3	43	5869	403	0.574607	1	ADH1A,ADH6,ADH7_x000D_
hsa05142	Chagas disease (American trypanosomiasis)	7	104	5869	403	0.578516	1	TLR6,IFNG,IL1B,IL2,IL10,IL12B,TLR2_x000D_
hsa04971	Gastric acid secretion	5	74	5869	403	0.581461	1	ATP1B4,KCNJ1,SLC9A4,ATP1A4,CCKBR_x000D_
hsa00920	Sulfur metabolism	1	13	5869	403	0.603772	1	SULT1E1_x000D_
hsa04370	VEGF signaling pathway	5	76	5869	403	0.605572	1	PLA2G4E,PLA2G2C,NOS3,PPP3R2,PLA2G6_x000D_
hsa04930	Type II diabetes mellitus	3	48	5869	403	0.650087	1	SLC2A4,CACNA1G,ADIPOQ_x000D_
hsa00900	Terpenoid backbone biosynthesis	1	15	5869	403	0.656435	1	FDPS_x000D_
hsa04140	Regulation of autophagy	2	34	5869	403	0.688611	1	GABARAP,IFNG_x000D_
hsa04270	Vascular smooth muscle contraction	7	116	5869	403	0.693398	1	PLA2G4E,ADORA2A,KCNU1,AGTR1,PLA2G2C,PTGIR,PLA2G6_x000D_
hsa04912	GnRH signaling pathway	6	101	5869	403	0.702082	1	CGA,PLA2G4E,GNRH1,PLA2G2C,MAPK7,PLA2G6_x000D_
hsa00450	Selenocompound metabolism	1	17	5869	403	0.702114	1	INMT_x000D_
hsa00511	Other glycan degradation	1	17	5869	403	0.702114	1	MAN2B1_x000D_
hsa00360	Phenylalanine metabolism	1	17	5869	403	0.702114	1	PAH_x000D_
hsa05145	Toxoplasmosis	8	133	5869	403	0.702806	1	PLA2G4E,IFNG,IL10,IL10RA,IL12B,PLA2G2C,TLR2,PLA2G6_x000D_
hsa04150	mTOR signaling pathway	3	52	5869	403	0.703255	1	FIGF,PGF,RPS6KB2_x000D_
hsa00051	Fructose and mannose metabolism	2	36	5869	403	0.718699	1	ALDOB,AKR1B10_x000D_
hsa04810	Regulation of actin cytoskeleton	13	214	5869	403	0.719163	1	CHRM5,FGF7,FGF10,FGF20,FGF21,FGF22,ITGAM,ITGB2,PFN4,FGF23,ITGA10,FGF18,FGF19_x000D_
hsa00630	Glyoxylate and dicarboxylate metabolism	1	18	5869	403	0.722628	1	HAO1_x000D_
hsa04012	ErbB signaling pathway	5	87	5869	403	0.722886	1	NRG4,AREG,RPS6KB2,BTC,NRG2_x000D_
hsa05014	Amyotrophic lateral sclerosis (ALS)	3	54	5869	403	0.727433	1	GRIN2C,PPP3R2,TNFRSF1B_x000D_
hsa03022	Basal transcription factors	2	37	5869	403	0.732806	1	TAF1L,TAF7L_x000D_
hsa04623	Cytosolic DNA-sensing pathway	3	56	5869	403	0.750043	1	IL1B,ZBP1,AIM2_x000D_
hsa00410	beta-Alanine metabolism	1	22	5869	403	0.791523	1	UPB1_x000D_
hsa03430	Mismatch repair	1	23	5869	403	0.805892	1	RPA4_x000D_
hsa00910	Nitrogen metabolism	1	23	5869	403	0.805892	1	HAL_x000D_
hsa00564	Glycerophospholipid metabolism	4	80	5869	403	0.809447	1	PLA2G4E,GPD1,PLA2G2C,PLA2G6_x000D_
hsa00280	Valine, leucine and isoleucine degradation	2	44	5869	403	0.815558	1	AOX1,BCKDHA_x000D_
hsa03050	Proteasome	2	45	5869	403	0.825306	1	PSMA8,IFNG_x000D_
hsa00563	Glycosylphosphatidylinositol(GPI)-anchor biosynthesis	1	25	5869	403	0.831734	1	PIGF_x000D_
hsa04950	Maturity onset diabetes of the young	1	25	5869	403	0.831734	1	IAPP_x000D_
hsa04512	ECM-receptor interaction	4	85	5869	403	0.845203	1	GP5,HSPG2,VWF,ITGA10_x000D_
hsa04062	Chemokine signaling pathway	10	189	5869	403	0.8463	1	GRK7,DOCK2,JAK3,CXCL9,PF4,CCL28,CCL16,CCL18,CXCL5,NCF1_x000D_
hsa00520	Amino sugar and nucleotide sugar metabolism	2	48	5869	403	0.85183	1	CHIT1,RENBP_x000D_
hsa04966	Collecting duct acid secretion	1	27	5869	403	0.854143	1	ATP6V1B1_x000D_
hsa00510	N-Glycan biosynthesis	2	49	5869	403	0.859823	1	MGAT5B,ALG10_x000D_
hsa03440	Homologous recombination	1	28	5869	403	0.864204	1	RPA4_x000D_
hsa00561	Glycerolipid metabolism	2	50	5869	403	0.867421	1	MOGAT3,PNLIPRP1_x000D_
hsa04720	Long-term potentiation	3	70	5869	403	0.868898	1	GRIN2C,GRM5,PPP3R2_x000D_
hsa05215	Prostate cancer	4	89	5869	403	0.86959	1	CREB3L4,KLK3,NKX3-1,SRD5A2_x000D_
hsa05216	Thyroid cancer	1	29	5869	403	0.873574	1	PPARG_x000D_
hsa04540	Gap junction	4	90	5869	403	0.875146	1	TUBA1B,GRM5,MAPK7,TUBB1_x000D_
hsa00230	Purine metabolism	8	162	5869	403	0.877014	1	AMPD3,GUCY2F,PDE4C,PDE1B,NME1-NME2,XDH,NT5C1B,ENTPD3_x000D_
hsa04742	Taste transduction	2	52	5869	403	0.881495	1	SCNN1B,SCNN1G_x000D_
hsa00020	Citrate cycle (TCA cycle)	1	30	5869	403	0.882298	1	PCK1_x000D_
hsa04110	Cell cycle	6	128	5869	403	0.882426	1	CDC26,SFN,WEE2,ORC1,CCNB3,ESPL1_x000D_
hsa05310	Asthma	1	31	5869	403	0.890422	1	IL10_x000D_
hsa05412	Arrhythmogenic right ventricular cardiomyopathy (ARVC)	3	74	5869	403	0.892146	1	CACNG2,SGCA,ITGA10_x000D_
hsa00640	Propanoate metabolism	1	32	5869	403	0.897986	1	LDHAL6A_x000D_
hsa04114	Oocyte meiosis	5	114	5869	403	0.900649	1	CDC26,FBXO43,PPP2R5B,PPP3R2,ESPL1_x000D_
hsa04530	Tight junction	6	133	5869	403	0.902973	1	OCLN,CLDN14,HCLS1,MYH1,MYH2,MYH13_x000D_
hsa04260	Cardiac muscle contraction	3	77	5869	403	0.907087	1	CACNG2,ATP1B4,ATP1A4_x000D_
hsa00562	Inositol phosphate metabolism	2	57	5869	403	0.910859	1	PIK3C2G,MIOX_x000D_
hsa04612	Antigen processing and presentation	3	78	5869	403	0.911636	1	IFNG,KLRC1,CD8A_x000D_
hsa05221	Acute myeloid leukemia	2	58	5869	403	0.915849	1	FLT3,RPS6KB2_x000D_
hsa00240	Pyrimidine metabolism	4	99	5869	403	0.916574	1	UPB1,NME1-NME2,NT5C1B,ENTPD3_x000D_
hsa03030	DNA replication	1	36	5869	403	0.923379	1	RPA4_x000D_
hsa05410	Hypertrophic cardiomyopathy (HCM)	3	83	5869	403	0.931487	1	CACNG2,SGCA,ITGA10_x000D_
hsa05131	Shigellosis	2	62	5869	403	0.933304	1	HCLS1,PFN4_x000D_
hsa04350	TGF-beta signaling pathway	3	85	5869	403	0.938212	1	IFNG,RPS6KB2,CHRD_x000D_
hsa04210	Apoptosis	3	89	5869	403	0.949871	1	IL1B,PPP3R2,MAP3K14_x000D_
hsa05414	Dilated cardiomyopathy	3	90	5869	403	0.952448	1	CACNG2,SGCA,ITGA10_x000D_
hsa05120	Epithelial cell signaling in Helicobacter pylori infection	2	68	5869	403	0.9532	1	ATP6V1B1,MAP3K14_x000D_
hsa04115	p53 signaling pathway	2	69	5869	403	0.955909	1	SFN,CCNB3_x000D_
hsa04962	Vasopressin-regulated water reabsorption	1	44	5869	403	0.956803	1	CREB3L4_x000D_
hsa05211	Renal cell carcinoma	2	70	5869	403	0.958468	1	FIGF,PGF_x000D_
hsa05212	Pancreatic cancer	2	70	5869	403	0.958468	1	FIGF,PGF_x000D_
hsa03420	Nucleotide excision repair	1	45	5869	403	0.959791	1	RPA4_x000D_
hsa05160	Hepatitis C	5	135	5869	403	0.960347	1	OCLN,IRF9,CLDN14,OAS1,OAS2_x000D_
hsa03018	RNA degradation	2	71	5869	403	0.960885	1	PABPC4L,BTG4_x000D_
hsa04330	Notch signaling pathway	1	47	5869	403	0.965164	1	DLL4_x000D_
hsa04910	Insulin signaling pathway	5	138	5869	403	0.965464	1	G6PC,PCK1,PPP1R3A,RPS6KB2,SLC2A4_x000D_
hsa05200	Pathways in cancer	15	327	5869	403	0.969123	1	FGF7,FGF10,FIGF,FLT3,FGF20,FGF21,FGF22,KLK3,MMP9,NKX3-1,PGF,PPARG,FGF23,FGF18,FGF19_x000D_
hsa05110	Vibrio cholerae infection	1	54	5869	403	0.978921	1	ATP6V1B1_x000D_
hsa03015	mRNA surveillance pathway	2	83	5869	403	0.981159	1	PABPC4L,PPP2R5B_x000D_
hsa04340	Hedgehog signaling pathway	1	56	5869	403	0.981742	1	CSNK1A1L_x000D_
hsa04914	Progesterone-mediated oocyte maturation	2	87	5869	403	0.98529	1	CDC26,CCNB3_x000D_
hsa05016	Huntington's disease	6	183	5869	403	0.98902	1	CREB3L4,GRM5,NDUFV2,PPARG,DNAH3,UCP1_x000D_
hsa04622	RIG-I-like receptor signaling pathway	1	71	5869	403	0.993794	1	IL12B_x000D_
hsa05100	Bacterial invasion of epithelial cells	1	71	5869	403	0.993794	1	HCLS1_x000D_
hsa04310	Wnt signaling pathway	4	151	5869	403	0.994005	1	CSNK1A1L,PPP2R5B,PPP3R2,SOX17_x000D_
hsa03013	RNA transport	4	152	5869	403	0.994323	1	PABPC4L,SUMO4,RPP21,POM121L2_x000D_
hsa04520	Adherens junction	1	73	5869	403	0.994627	1	PVRL4_x000D_
hsa04360	Axon guidance	3	130	5869	403	0.994937	1	RHOD,PPP3R2,SEMA3G_x000D_
hsa00190	Oxidative phosphorylation	3	132	5869	403	0.995498	1	NDUFV2,ATP12A,ATP6V1B1_x000D_
hsa04070	Phosphatidylinositol signaling system	1	78	5869	403	0.996253	1	PIK3C2G_x000D_
hsa05010	Alzheimer's disease	4	168	5869	403	0.997664	1	GRIN2C,IL1B,NDUFV2,PPP3R2_x000D_
hsa04142	Lysosome	2	121	5869	403	0.998314	1	MAN2B1,SLC11A1_x000D_
hsa04510	Focal adhesion	5	200	5869	403	0.998514	1	FIGF,PGF,RASGRF1,VWF,ITGA10_x000D_
hsa03010	Ribosome	1	92	5869	403	0.998637	1	RPL17_x000D_
hsa05012	Parkinson's disease	2	130	5869	403	0.999064	1	NDUFV2,SEPT5_x000D_
hsa04916	Melanogenesis	1	101	5869	403	0.999289	1	CREB3L4_x000D_
hsa04141	Protein processing in endoplasmic reticulum	3	168	5869	403	0.99949	1	UBQLNL,DNAJC5G,DNAJC5B_x000D_
hsa04722	Neurotrophin signaling pathway	1	127	5869	403	0.999892	1	MAPK7_x000D_
hsa04120	Ubiquitin mediated proteolysis	1	139	5869	403	0.999955	1	CDC26_x000D_
hsa04144	Endocytosis	2	203	5869	403	0.999993	1	GRK7,ADRB2_x000D_
hsa05210	Colorectal cancer	0	62	5869	403	1	1	_x000D_
hsa05213	Endometrial cancer	0	52	5869	403	1	1	_x000D_
hsa05214	Glioma	0	65	5869	403	1	1	_x000D_
hsa05220	Chronic myeloid leukemia	0	73	5869	403	1	1	_x000D_
hsa05222	Small cell lung cancer	0	85	5869	403	1	1	_x000D_
hsa05223	Non-small cell lung cancer	0	54	5869	403	1	1	_x000D_
hsa03008	Ribosome biogenesis in eukaryotes	0	81	5869	403	1	1	_x000D_
hsa03410	Base excision repair	0	34	5869	403	1	1	_x000D_
hsa04710	Circadian rhythm	0	23	5869	403	1	1	_x000D_
hsa00970	Aminoacyl-tRNA biosynthesis	0	63	5869	403	1	1	_x000D_
hsa03040	Spliceosome	0	128	5869	403	1	1	_x000D_
hsa00532	Glycosaminoglycan biosynthesis - chondroitin sulfate / dermatan sulfate	0	22	5869	403	1	1	_x000D_
hsa03450	Non-homologous end-joining	0	14	5869	403	1	1	_x000D_
hsa00300	Lysine biosynthesis	0	3	5869	403	1	1	_x000D_
hsa00310	Lysine degradation	0	44	5869	403	1	1	_x000D_
hsa00533	Glycosaminoglycan biosynthesis - keratan sulfate	0	15	5869	403	1	1	_x000D_
hsa04130	SNARE interactions in vesicular transport	0	36	5869	403	1	1	_x000D_
hsa05217	Basal cell carcinoma	0	55	5869	403	1	1	_x000D_
hsa00062	Fatty acid elongation	0	8	5869	403	1	1	_x000D_
hsa00600	Sphingolipid metabolism	0	40	5869	403	1	1	_x000D_
hsa00100	Steroid biosynthesis	0	19	5869	403	1	1	_x000D_
hsa03020	RNA polymerase	0	29	5869	403	1	1	_x000D_
hsa03060	Protein export	0	23	5869	403	1	1	_x000D_
hsa00785	Lipoic acid metabolism	0	3	5869	403	1	1	_x000D_
hsa00534	Glycosaminoglycan biosynthesis - heparan sulfate / heparin	0	26	5869	403	1	1	_x000D_
hsa00472	D-Arginine and D-ornithine metabolism	0	1	5869	403	1	1	_x000D_
hsa00790	Folate biosynthesis	0	11	5869	403	1	1	_x000D_
hsa00061	Fatty acid biosynthesis	0	6	5869	403	1	1	_x000D_
hsa00290	Valine, leucine and isoleucine biosynthesis	0	11	5869	403	1	1	_x000D_
hsa00604	Glycosphingolipid biosynthesis - ganglio series	0	15	5869	403	1	1	_x000D_
hsa00524	Butirosin and neomycin biosynthesis	0	5	5869	403	1	1	_x000D_
hsa00730	Thiamine metabolism	0	4	5869	403	1	1	_x000D_
hsa00471	D-Glutamine and D-glutamate metabolism	0	4	5869	403	1	1	_x000D_
hsa04122	Sulfur relay system	0	10	5869	403	1	1	_x000D_
hsa00780	Biotin metabolism	0	2	5869	403	1	1	_x000D_
hsa00072	Synthesis and degradation of ketone bodies	0	9	5869	403	1	1	_x000D_

## Sheet: GO_BP TOP Immune
GOID	Pvalue	Term	genes_x000D_
GO:0002250	0.000462183	adaptive immune response	BMX,BTK,BTNL8,C2,C6,C7,CD1A,CD209,CD86,CD8A,CLEC4D,CLEC6A,CR1,CR2,FCRL4,FGA,FGB,GCNT3,HLX,HPX,IFNG,IL10,IL12B,IL1B,IL1RL1,IL2,JAK3,KLHL6,LAIR1,LAT,LAX1,LILRA2,LILRB4,MYO1G,NLRP3,PIK3C2G,RAET1E,RAG1,RSAD2,SAMSN1,SLC11A1,SYK,TLR6,TNFRSF13C,TNFSF4,TRAT1,UNC13D,VTCN1_x000D_
GO:0045087	0.000646925	innate immune response	AGER,AIM2,APOBEC3D,BMX,BTC,BTK,C2,C6,C7,CCL16,CCL18,CD209,CD86,CLEC2A,CLEC4D,CLEC5A,CLEC6A,CR1,CR2,CRISP3,CSF2,CYBB,DEFB1,DEFB119,DMBT1,FCGR2A,FGA,FGB,FGF10,FGF18,FGF19,FGF20,FGF22,FGF23,FGF7,GBP5,GBP6,GRIN2C,HIST1H2BF,HLA-DQB2,HPX,IFNG,IL12B,IL1B,IL1RL2,IL2,IL36RN,IRF9,ITGAM,ITGB2,JAK3,KLB,KRT1,KRT16,LAT,LCP2,MAP3K14,MAPK7,MATK,MRC1,MYH2,MYO1F,NCF1,NCF2,NCR1,NLRC4,NLRP3,NLRP4,NRG2,NRG4,OAS1,OAS2…
GO:0006955	0.00145562	immune response	ADAMDEC1,AGER,AIM2,AMICA1,APOBEC3D,BLNK,BMX,BPI,BTC,BTK,BTNL8,C2,C6,C7,CCL16,CCL18,CCL28,CD160,CD1A,CD209,CD33,CD86,CD8A,CD96,CEACAM8,CHIT1,CLEC2A,CLEC4D,CLEC5A,CLEC6A,COL17A1,CR1,CR2,CRISP3,CSF2,CXCL5,CXCL9,CYBB,CYSLTR2,DEFB1,DEFB119,DMBT1,DOCK2,FCAR,FCGR2A,FCRL4,FGA,FGB,FGF10,FGF18,FGF19,FGF20,FGF22,FGF23,FGF7,GBP5,GBP6,GCNT3,GRIN2C,HAMP,HIST1H2BF,HLA-DQB2,HLX,HPX,HRG,IDO1,IFNG,IL10,IL12B,IL19,…
GO:0002825	0.00196459	regulation of T-helper 1 type immune response	HLX,IL12B,IL1RL1,JAK3,SLC11A1,TNFSF4_x000D_
GO:0002819	0.0027699	regulation of adaptive immune response	BTK,CR1,HLX,HPX,IFNG,IL10,IL12B,IL1B,IL1RL1,IL2,JAK3,NLRP3,RSAD2,SAMSN1,SLC11A1,TNFRSF13C,TNFSF4_x000D_
GO:0002828	0.00535604	regulation of type 2 immune response	CD86,HLX,IDO1,NLRP3,RSAD2,TNFSF4_x000D_
GO:0002824	0.00596547	positive regulation of adaptive immune response based on somatic recombination of immune receptors built from immunoglobulin superfamily domains	HLX,HPX,IFNG,IL12B,IL1B,IL2,NLRP3,RSAD2,SLC11A1,TNFRSF13C,TNFSF4_x000D_
GO:0002292	0.0223877	T cell differentiation involved in immune response	CD86,CLEC4D,HLX,IFNG,IL12B,JAK3,NLRP3,TNFSF4_x000D_
GO:0050776	0.0270956	regulation of immune response	AIM2,AMICA1,BTC,BTK,C2,C6,C7,CD160,CD209,CD33,CD86,CD8A,CD96,CLEC4D,CLEC6A,COL17A1,CR1,CR2,CSF2,DMBT1,FCGR2A,FGF10,FGF18,FGF19,FGF20,FGF22,FGF23,FGF7,GBP5,GFI1,GRIN2C,HLA-DQB2,HLX,HPX,HRG,IDO1,IFNG,IL10,IL12B,IL1B,IL1RL1,IL2,ITGAM,ITGB2,JAK3,KLB,KLHL6,KLK7,KLRC1,KRT1,LAIR1,LAT,LAX1,LCP2,MAP3K14,MAPK7,MNDA,MYH2,MYO1F,MYO1G,NCR1,NLRC4,NLRP3,NRG2,NRG4,PIK3AP1,PLA2G6,PPARG,PSMA8,RAET1E,RASAL1,RASGRF1…
GO:0002294	0.0290883	CD4-positive, alpha-beta T cell differentiation involved in immune response	CD86,HLX,IFNG,IL12B,JAK3,NLRP3,TNFSF4_x000D_
GO:0002287	0.0325672	alpha-beta T cell activation involved in immune response	CD86,HLX,IFNG,IL12B,JAK3,NLRP3,TNFSF4_x000D_
GO:0050778	0.0343834	positive regulation of immune response	AIM2,BTK,C2,C6,C7,CD209,CD86,CLEC4D,CLEC6A,CR1,CR2,DMBT1,FCGR2A,GBP5,GFI1,HLA-DQB2,HLX,HPX,HRG,IDO1,IFNG,IL12B,IL1B,IL2,ITGAM,ITGB2,JAK3,KLHL6,KLK7,KRT1,LAT,LAX1,LCP2,MAP3K14,MAPK7,MNDA,MYH2,MYO1G,NLRC4,NLRP3,PIK3AP1,PLA2G6,PSMA8,RSAD2,S100A14,SLC11A1,SMAGP,STAP1,SYK,TESPA1,TIRAP,TLR10,TLR2,TLR6,TNFRSF13C,TNFSF4,TRAT1,UBE2V1,ZBP1_x000D_
GO:0002418	0.037377	immune response to tumor cell	HRG,IL12B,PRF1_x000D_
GO:0002440	0.0386527	production of molecular mediator of immune response	BTK,GCNT3,HPX,IFNG,IL10,IL2,JAK3,KLK3,KLK7,LAX1,NLRP3,NUGGC,RSAD2,SLC11A1,TLR2,TNFSF4,TREM1_x000D_
GO:0002699	0.0386527	positive regulation of immune effector process	C6,CD86,HLX,HPX,IFNG,IL12B,IL1B,IL2,KLK7,NLRP3,RSAD2,SMAGP,STAP1,SYK,TLR2,TNFSF4,UNC13D_x000D_

## Sheet: GO TREM2 4990
GOID	Pvalue	OddsRatio	ExpCount	Count	Size	Term	GO_type	genes_x000D_
GO:0009410	3.63137e-08	3.23609	12.73	35	181	response to xenobiotic stimulus	GO_BP	ADH1A,ADH6,ADH7,AKR7L,CYP17A1,CYP1A1,CYP26A1,CYP2B6,CYP2C9,CYP2E1,CYP39A1,CYP3A4,CYP3A43,CYP3A7,CYP4B1,CYP4F11,CYP4F3,CYP4F8,FMO2,FMO3,GGT1,GLYAT,GSTA3,NAT2,PON3,STAR,SULT1B1,SULT1E1,SULT2A1,TBXAS1,UGT1A10,UGT1A4,UGT1A8,UGT2B28,UGT2B4_x000D_
GO:0006805	6.24714e-07	3.11723	11.2121	30	160	xenobiotic metabolic process	GO_BP	ADH1A,ADH6,ADH7,AKR7L,CYP17A1,CYP1A1,CYP26A1,CYP2B6,CYP2C9,CYP2E1,CYP39A1,CYP3A4,CYP3A43,CYP3A7,CYP4B1,CYP4F11,CYP4F3,CYP4F8,FMO2,FMO3,GGT1,GLYAT,GSTA3,NAT2,PON3,STAR,SULT1B1,SULT1E1,SULT2A1,TBXAS1,UGT1A10,UGT1A4,UGT1A8,UGT2B28,UGT2B4_x000D_
GO:1900047	3.35366e-06	5.49701	3.37591	14	48	negative regulation of hemostasis	GO_BP	ADRB2,C1QTNF1,CPB2,F11,FGA,FGB,FGG,GP5,HRG,KNG1,KRT1,NOS3,SERPINB2,TMPRSS6_x000D_
GO:0050819	5.71012e-06	5.19094	3.51657	14	50	negative regulation of coagulation	GO_BP	ADRB2,C1QTNF1,CPB2,F11,FGA,FGB,FGG,GP5,HRG,KNG1,KRT1,NOS3,SERPINB2,TMPRSS6_x000D_
GO:0017144	8.42391e-06	5.41937	3.16491	13	45	drug metabolic process	GO_BP	ADH1A,CYP1A1,CYP2B6,CYP2C9,CYP2E1,CYP3A4,CYP4B1,FMO2,FMO3,FMO4,FMO5,PCK1,UGT1A8_x000D_
GO:0061045	5.44531e-05	4.05983	4.21988	14	60	negative regulation of wound healing	GO_BP	ADRB2,C1QTNF1,CPB2,F11,FGA,FGB,FGG,GP5,HRG,KNG1,KRT1,NOS3,SERPINB2,TMPRSS6_x000D_
GO:0042730	6.00152e-05	6.65295	1.89895	9	27	fibrinolysis	GO_BP	CPB2,F11,FGA,FGB,FGG,HRG,KRT1,SERPINB2,TMPRSS6_x000D_
GO:0042742	8.11748e-05	2.26451	15.5914	32	222	defense response to bacterium	GO_BP	BPI,CD160,CLEC4D,DEFB1,DEFB119,DMBT1,FGA,FGB,GBP6,HAMP,HIST1H2BF,HTN1,HTN3,IFNG,IL10,IL12B,KLK3,KLK7,MYO1F,NCF1,NLRC4,PLA2G6,PLAC8,S100A14,S100A8,S100A9,SELP,SLC11A1,STATH,SYK,TIRAP,TLR2,TLR6,TREM1_x000D_
GO:0042554	0.00011031	7.09172	1.61762	8	23	superoxide anion generation	GO_BP	CYBB,DUOX1,NCF1,NCF2,NOX3,NOX5,PON3,SYK_x000D_
GO:0007342	0.000133311	11.3836	0.914308	6	13	fusion of sperm to egg plasma membrane	GO_BP	ADAM2,CRISP1,IZUMO1,NOX5,ROPN1B,SPAM1_x000D_
GO:0009750	0.000169212	16.59	0.632983	5	9	response to fructose	GO_BP	AGER,ALDOB,GCKR,SLC2A5,SLC34A2_x000D_
GO:0009988	0.000264304	3.60915	4.29022	13	61	cell-cell recognition	GO_BP	ADAM2,ATP8B3,CD209,CRISP1,DOCK2,FUT3,IZUMO1,KCNU1,OVGP1,PRF1,SPAM1,ZPBP,ZPBP2_x000D_
GO:0042359	0.000287009	7.15464	1.40663	7	20	vitamin D metabolic process	GO_BP	CYP1A1,CYP3A4,FGF23,GC,GFI1,IFNG,IL1B_x000D_
GO:0009813	0.000404529	6.64317	1.47696	7	21	flavonoid biosynthetic process	GO_BP	UGT1A10,UGT1A4,UGT1A8,UGT2A1,UGT2B28,UGT2B4,UGT3A1_x000D_
GO:0052696	0.000404529	6.64317	1.47696	7	21	flavonoid glucuronidation	GO_BP	UGT1A10,UGT1A4,UGT1A8,UGT2A1,UGT2B28,UGT2B4,UGT3A1_x000D_
GO:0002250	0.000462183	2.05399	16.4003	31	235	adaptive immune response	GO_BP	BMX,BTK,BTNL8,C2,C6,C7,CD1A,CD209,CD86,CD8A,CLEC4D,CLEC6A,CR1,CR2,FCRL4,FGA,FGB,GCNT3,HLX,HPX,IFNG,IL10,IL12B,IL1B,IL1RL1,IL2,JAK3,KLHL6,LAIR1,LAT,LAX1,LILRA2,LILRB4,MYO1G,NLRP3,PIK3C2G,RAET1E,RAG1,RSAD2,SAMSN1,SLC11A1,SYK,TLR6,TNFRSF13C,TNFSF4,TRAT1,UNC13D,VTCN1_x000D_
GO:0044703	0.000504998	1.49632	63.7202	90	906	multi-organism reproductive process	GO_BP	ADAD1,ADAM18,ADAM2,ADAM29,ADRB2,AFP,AKAP3,APOB,ASF1B,ASZ1,ATP1A4,ATP8B3,BIK,BOLL,CLIC5,CREB3L4,CRHBP,CRISP1,CYLC1,CYLC2,CYP1A1,DAZL,DMC1,DMRT1,DUOX2,FAM9B,GC,GDF9,GGT1,GNRH1,HORMAD1,HSF2BP,IDO1,IL12B,IL1B,IL1RN,IZUMO1,KCNU1,LEP,LIN28A,MEI4,MICALCL,MMP9,MTL5,NME8,NOS3,NOX5,NPAP1,OPRK1,OR7C1,OVGP1,PAX5,PDILT,PGF,PIWIL1,PIWIL3,PKDREJ,PLD6,POU4F2,PRDM7,PRLHR,PSG5,PTCHD3,PZP,RAD21L1,RGN,RLN2,ROPN1B,RX…
GO:0007601	0.000509314	2.13014	14.3476	28	204	visual perception	GO_BP	AIPL1,CDH23,CLRN1,CNGA1,CNGB1,CRYBA1,CRYBB1,CRYBB3,CRYGC,CRYGD,DLL4,GJA3,GRK7,GUCA1A,GUCY2F,NXNL2,NYX,OPN5,PAX2,PPEF2,RAX,RD3,RHO,RLBP1,RRH,SDR16C5,TACSTD2,VSX2_x000D_
GO:0045087	0.000646925	1.44029	77.0832	105	1096	innate immune response	GO_BP	AGER,AIM2,APOBEC3D,BMX,BTC,BTK,C2,C6,C7,CCL16,CCL18,CD209,CD86,CLEC2A,CLEC4D,CLEC5A,CLEC6A,CR1,CR2,CRISP3,CSF2,CYBB,DEFB1,DEFB119,DMBT1,FCGR2A,FGA,FGB,FGF10,FGF18,FGF19,FGF20,FGF22,FGF23,FGF7,GBP5,GBP6,GRIN2C,HIST1H2BF,HLA-DQB2,HPX,IFNG,IL12B,IL1B,IL1RL2,IL2,IL36RN,IRF9,ITGAM,ITGB2,JAK3,KLB,KRT1,KRT16,LAT,LCP2,MAP3K14,MAPK7,MATK,MRC1,MYH2,MYO1F,NCF1,NCF2,NCR1,NLRC4,NLRP3,NLRP4,NRG2,NRG4,OAS1,OAS2…
GO:0045410	0.000717079	17.6819	0.49232	4	7	positive regulation of interleukin-6 biosynthetic process	GO_BP	IFNG,IL1B,TIRAP,TLR6_x000D_
GO:0007600	0.000777683	1.46051	68.0105	94	967	sensory perception	GO_BP	ACPP,ADORA2A,ADRB2,AIPL1,ANO1,ATP6V1B1,CCKBR,CDH23,CHRM5,CLIC5,CLRN1,CNGA1,CNGB1,CRYBA1,CRYBB1,CRYBB3,CRYGC,CRYGD,DLL4,FAM19A4,FFAR4,GJA3,GRK7,GUCA1A,GUCY2F,IAPP,IFNG,IL10,IL12B,IL1RN,KCNA1,LXN,NPY1R,NPY2R,NXNL2,NYX,OPN5,OPRK1,OR10A4,OR11A1,OR11H6,OR2AJ1,OR2H1,OR4C11,OR4F15,OR4K14,OR4K2,OR4K5,OR4N2,OR4P4,OR4Q3,OR51E1,OR51E2,OR52A1,OR52E4,OR5A1,OR5B12,OR5T3,OR5V1,OR6C3,OR6C68,OR6C74,OR6C75,OR6F1,O…
GO:0050832	0.000841306	4.27411	2.60226	9	37	defense response to fungus	GO_BP	CLEC6A,HAMP,HRG,HTN1,HTN3,IL36RN,NCF1,S100A8,S100A9_x000D_
GO:0006720	0.000854889	2.46223	8.58043	19	122	isoprenoid metabolic process	GO_BP	ADH7,AKR1B10,APOB,AWAT2,CYP1A1,CYP26A1,CYP2C9,CYP2E1,CYP3A4,DHRS9,FDPS,HSPG2,IL1B,RBP2,RHO,RLBP1,SDR16C5,STAR,UGT1A8_x000D_
GO:0032700	0.000889475	9.47816	0.843977	5	12	negative regulation of interleukin-17 production	GO_BP	IFNG,IL12B,IL36RN,TLR2,TNFSF4_x000D_
GO:0050728	0.0009082	2.70054	6.68148	16	95	negative regulation of inflammatory response	GO_BP	ADIPOQ,ADRB2,APOD,FFAR4,HAMP,IL10,IL12B,IL2,IL22RA2,KRT1,MAPK7,MMP26,NLRP12,NLRP3,PPARG,TNFRSF1B_x000D_
GO:0006968	0.000964259	3.26048	4.29022	12	61	cellular defense response	GO_BP	ADORA2A,CD160,CLEC5A,CXCL9,IL1RL2,LSP1,MNDA,NCF1,NCF2,NCR1,PRF1,TRAT1_x000D_
GO:0046395	0.00101137	2.02531	14.9806	28	213	carboxylic acid catabolic process	GO_BP	ACOX2,ACOXL,ADIPOQ,AGXT,AGXT2,ALDH1L1,AMACR,AMDHD1,ASPA,BCKDHA,CYP26A1,CYP39A1,CYP4F3,FTCD,HAL,HAO1,IDO1,IDO2,LEP,NOS3,OTC,PAH,PLIN5,PON3,RENBP,SDS,SLC27A2,SULT2A1_x000D_
GO:0050729	0.0011436	2.63352	6.82215	16	97	positive regulation of inflammatory response	GO_BP	AGER,AGTR1,CCL16,CCL18,GBP5,IDO1,IL12B,IL1B,IL1RL1,IL2,NLRP12,S100A8,S100A9,TLR10,TLR2,TNFSF4_x000D_
GO:0044060	0.00126216	3.98865	2.74292	9	39	regulation of endocrine process	GO_BP	C1QTNF1,CRHBP,GDF9,HCAR2,IL1B,LEP,NKX3-1,OPRK1,OR51E2_x000D_
GO:0030193	0.00129946	3.34258	3.85123	11	55	regulation of blood coagulation	GO_BP	ADRB2,C1QTNF1,CPB2,F11,FGA,FGB,FGG,GP5,HPSE,HRG,KNG1,KRT1,NOS3,S100A9,SELP,SERPINB2,SYK,TMPRSS6_x000D_
GO:0019556	0.00131519	39.7552	0.281326	3	4	histidine catabolic process to glutamate and formamide	GO_BP	AMDHD1,FTCD,HAL_x000D_
GO:0019557	0.00131519	39.7552	0.281326	3	4	histidine catabolic process to glutamate and formate	GO_BP	AMDHD1,FTCD,HAL_x000D_
GO:0043152	0.00131519	39.7552	0.281326	3	4	induction of bacterial agglutination	GO_BP	DMBT1,FGA,FGB_x000D_
GO:0045918	0.00131519	39.7552	0.281326	3	4	negative regulation of cytolysis	GO_BP	CSF2,PAX2,PF4_x000D_
GO:0070269	0.00131519	39.7552	0.281326	3	4	pyroptosis	GO_BP	AIM2,CASP5,NLRC4_x000D_
GO:0006955	0.00145562	1.96918	15.3344	28	226	immune response	GO_BP	ADAMDEC1,AGER,AIM2,AMICA1,APOBEC3D,BLNK,BMX,BPI,BTC,BTK,BTNL8,C2,C6,C7,CCL16,CCL18,CCL28,CD160,CD1A,CD209,CD33,CD86,CD8A,CD96,CEACAM8,CHIT1,CLEC2A,CLEC4D,CLEC5A,CLEC6A,COL17A1,CR1,CR2,CRISP3,CSF2,CXCL5,CXCL9,CYBB,CYSLTR2,DEFB1,DEFB119,DMBT1,DOCK2,FCAR,FCGR2A,FCRL4,FGA,FGB,FGF10,FGF18,FGF19,FGF20,FGF22,FGF23,FGF7,GBP5,GBP6,GCNT3,GRIN2C,HAMP,HIST1H2BF,HLA-DQB2,HLX,HPX,HRG,IDO1,IFNG,IL10,IL12B,IL19,…
GO:0006814	0.0015972	1.98381	14.6993	27	209	sodium ion transport	GO_BP	ADRB2,ASIC4,ASIC5,ATP12A,ATP1A4,FXYD3,HCN3,KCNJ1,NOS3,SCNN1B,SCNN1G,SGK2,SLC10A2,SLC10A4,SLC10A5,SLC17A4,SLC34A2,SLC38A11,SLC38A8,SLC5A1,SLC5A11,SLC5A7,SLC5A8,SLC8A3,SLC9A4,SLC9C1,SLC9C2_x000D_
GO:0019585	0.00167822	4.89337	1.82862	7	26	glucuronate metabolic process	GO_BP	UGT1A10,UGT1A4,UGT1A8,UGT2A1,UGT2B28,UGT2B4,UGT3A1_x000D_
GO:0002825	0.00196459	5.68922	1.40663	6	20	regulation of T-helper 1 type immune response	GO_BP	HLX,IL12B,IL1RL1,JAK3,SLC11A1,TNFSF4_x000D_
GO:0032787	0.00218681	1.96235	14.2787	26	205	monocarboxylic acid metabolic process	GO_BP	ACOT1,ACOT12,ACOX2,ACOXL,ACSM3,ACSM4,ACSM5,ADH7,ADIPOQ,AGMO,AGXT,AGXT2,ALB,ALDOB,AMACR,AMDHD1,ANGPTL3,BAAT,CYP1A1,CYP26A1,CYP2B6,CYP2C9,CYP2E1,CYP39A1,CYP4F3,CYP4F8,DHRS9,FADS6,FGF19,FTCD,GGT1,GGTA1P,GLYAT,GPD1,HAL,HAO1,IDO1,LEP,NCF1,NR1H4,PCK1,PLIN5,PON3,PPARG,RGN,SDS,SLC10A2,SLC16A8,SLC27A2,STAR,SULT2A1,SYK,TBXAS1,UCP3,UGT1A10,UGT1A4,UGT1A8,UGT2A1,UGT2B28,UGT2B4,UGT3A1,VNN1,VNN3_x000D_
GO:0009566	0.0022346	2.13956	10.6904	21	152	fertilization	GO_BP	ADAM2,AKAP3,APOB,ATP1A4,ATP8B3,CRISP1,DUOX2,IZUMO1,KCNU1,NOX5,OVGP1,PKDREJ,RAD21L1,ROPN1B,SPAM1,TEKT3,TEX11,WBP2NL,WEE2,ZPBP,ZPBP2_x000D_
GO:0043207	0.00228774	1.43274	60.8798	83	867	response to external biotic stimulus	GO_BP	ADH7,AIM2,APOB,APOBEC3D,BATF3,BPI,CCDC36,CD160,CD163L1,CD86,CD8A,CHIT1,CLEC4D,CLEC6A,CSF2,CXCL5,CXCL9,CYP1A1,DEFB1,DEFB119,DKKL1,DMBT1,DOCK2,DUOX2,FGA,FGB,FGF10,FGF7,GBP6,GFI1,GNRH1,HAMP,HCAR1,HIST1H2BF,HRG,HTN1,HTN3,IDO1,IFNG,IL10,IL10RA,IL12B,IL1B,IL1RN,IL36RN,IRF9,KLK3,KLK7,KRT6A,MRC1,MYO1F,NCF1,NCF2,NLRC4,NLRP3,NOS3,OAS1,OAS2,OPRK1,PF4,PLA2G6,PLAC8,PRF1,PTGIR,RSAD2,S100A14,S100A8,S100A9,SELE,…
GO:0010951	0.00251752	1.86451	16.6685	29	237	negative regulation of endopeptidase activity	GO_BP	AHSG,COL28A1,CR1,CST6,CST8,CSTA,HMSD,HRG,ITIH2,ITIH6,KNG1,LPA,LXN,MMP9,NLRC4,PAX2,PZP,RAG1,RENBP,RFFL,SERPINA7,SERPINB10,SERPINB13,SERPINB2,SERPINI2,SFN,TFAP2B,WFDC10A,WFDC3_x000D_
GO:0032496	0.00269223	2.14715	10.1436	20	145	response to lipopolysaccharide	GO_BP	APOB,CD86,CSF2,CXCL5,CXCL9,CYP1A1,FGF10,GFI1,GNRH1,IDO1,IFNG,IL10,IL10RA,IL12B,IL1B,IL1RN,MRC1,NCF2,NLRP3,NOS3,OPRK1,PF4,PTGIR,S100A14,S100A8,S100A9,SELE,SELP,SLC11A1,STAP1,STAR,TBXA2R,TIRAP,TLR2,TNFRSF1B,TNFSF4_x000D_
GO:0002819	0.0027699	2.31217	8.08811	17	115	regulation of adaptive immune response	GO_BP	BTK,CR1,HLX,HPX,IFNG,IL10,IL12B,IL1B,IL1RL1,IL2,JAK3,NLRP3,RSAD2,SAMSN1,SLC11A1,TNFRSF13C,TNFSF4_x000D_
GO:0018879	0.00311559	19.8763	0.351657	3	5	biphenyl metabolic process	GO_BP	CYP4B1,SRD5A2,STAR_x000D_
GO:0032661	0.00311559	19.8763	0.351657	3	5	regulation of interleukin-18 production	GO_BP	IL10,NLRP12,TLR2_x000D_
GO:0052805	0.00311559	19.8763	0.351657	3	5	imidazole-containing compound catabolic process	GO_BP	AMDHD1,FTCD,HAL_x000D_
GO:0060903	0.00311559	19.8763	0.351657	3	5	positive regulation of meiosis I	GO_BP	DMRT1,PRDM7,PRDM9_x000D_
GO:0070339	0.00311559	19.8763	0.351657	3	5	response to bacterial lipopeptide	GO_BP	TIRAP,TLR2,TLR6_x000D_
GO:0071220	0.00311559	19.8763	0.351657	3	5	cellular response to bacterial lipoprotein	GO_BP	TIRAP,TLR2,TLR6_x000D_
GO:0007283	0.00312216	1.56865	33.6184	50	478	spermatogenesis	GO_BP	ADAD1,ADAM18,ADAM29,APOB,ASF1B,ASZ1,ATP1A4,BIK,BOLL,CREB3L4,CYLC1,CYLC2,DAZL,DMC1,DMRT1,FAM9B,GGT1,HORMAD1,HSF2BP,MEI4,MICALCL,MTL5,NME8,NPAP1,OR7C1,PAX5,PDILT,PIWIL1,PIWIL3,PLD6,POU4F2,PRDM7,PTCHD3,RAD21L1,RGN,ROPN1B,SLC26A3,SLC9C1,SOX17,SPACA1,SPAG4,TAF7L,TDRD5,TDRD6,TESK2,TXNDC2,YBX2,ZFP42,ZPBP,ZPBP2_x000D_
GO:0048662	0.00330895	4.22527	2.03961	7	29	negative regulation of smooth muscle cell proliferation	GO_BP	ADIPOQ,APOD,IFNG,IL12B,PPARG,PTGIR,VIPR2_x000D_
GO:0008202	0.00346312	1.97699	12.5339	23	180	steroid metabolic process	GO_BP	ACOX2,AFP,AGTR1,AKR1B10,ALB,AMACR,ANGPTL3,APOB,APOF,BAAT,CYP17A1,CYP1A1,CYP2B6,CYP2C9,CYP2E1,CYP39A1,CYP3A4,DHRS9,FDPS,FGF19,FGF23,G6PC,GC,GFI1,HSD11B1,HSD17B6,IFNG,IL1B,LEP,NR1H4,SDR42E2,SLC10A2,SLC27A2,SRD5A2,STAR,STARD5,SULT1B1,SULT1E1,SULT2A1,TNFSF4,UGT1A8,UGT2B4_x000D_
GO:0002523	0.00362479	8.83923	0.703314	4	10	leukocyte migration involved in inflammatory response	GO_BP	ITGAM,S100A8,S100A9,SELE_x000D_
GO:0034116	0.00362479	8.83923	0.703314	4	10	positive regulation of heterotypic cell-cell adhesion	GO_BP	FGA,FGB,FGG,IL1B_x000D_
GO:0032504	0.00365504	1.43295	54.1552	74	770	multicellular organism reproduction	GO_BP	ADAD1,ADAM18,ADAM2,ADAM29,ADRB2,AFP,APOB,ASF1B,ASZ1,ATP1A4,BIK,BOLL,CASP5,CREB3L4,CRISP1,CYLC1,CYLC2,CYP1A1,DAZL,DMC1,DMRT1,FAM9B,FGF7,GDF9,GGT1,GNRH1,HAS1,HORMAD1,HSF2BP,IL1B,IZUMO1,KCNU1,LEP,LIN28A,MEI4,MICALCL,MMP13,MTL5,NME8,NOS3,NOX5,NPAP1,OPRK1,OR7C1,OVGP1,PAX5,PDILT,PIWIL1,PIWIL3,PLD6,POU4F2,PRDM7,PTCHD3,RAD21L1,RGN,ROPN1B,RXFP2,SLC26A3,SLC6A4,SLC9C1,SOX17,SPACA1,SPAG4,SPAM1,TAF7L,TDRD5,TD…
GO:0051046	0.00371106	1.46775	46.4891	65	661	regulation of secretion	GO_BP	ADIPOQ,AGTR1,AIM2,ANO1,BANK1,C1QTNF1,CACNA1G,CASP5,CHRNA6,CHRNB4,CLEC5A,CLEC6A,CPB2,CPLX4,CRHBP,CRISP1,FFAR4,FGA,FGB,FGF10,FGF23,FGG,GCG,GDF9,GIPR,GNRH1,HCAR2,IFNG,IL10,IL1B,IL1RL1,IL1RN,IL2,IL36RN,ILDR1,KNG1,LEP,NKX3-1,NLRP12,NLRP3,NPY1R,NPY2R,OPRK1,OR51E2,PDE4C,PKDREJ,RSAD2,S100A8,S100A9,SEPT5,SNCG,SYK,SYT10,SYTL1,SYTL3,TFAP2B,TLR10,TLR2,TLR6,TMEM27,TNFSF15,TNFSF4,UNC13D,UTS2,VTCN1_x000D_
GO:0044130	0.00387129	6.02999	1.1253	5	16	negative regulation of growth of symbiont in host	GO_BP	IFNG,IL10,IL12B,TIRAP,TLR2_x000D_
GO:0016101	0.00395752	2.45245	6.32983	14	90	diterpenoid metabolic process	GO_BP	ADH7,AKR1B10,APOB,AWAT2,CYP1A1,CYP26A1,DHRS9,HSPG2,RBP2,RHO,RLBP1,SDR16C5,STAR,UGT1A8_x000D_
GO:0042107	0.00427705	2.26738	7.73645	16	110	cytokine metabolic process	GO_BP	CD86,IFNG,IL10,IL12B,IL19,IL1B,IRF9,NLRP12,PRG4,SYK,TIRAP,TLR2,TLR6,TNFRSF13C,TNFSF15,TREM1_x000D_
GO:1902107	0.00434494	2.14206	9.14308	18	130	positive regulation of leukocyte differentiation	GO_BP	BTK,CD101,CD86,DCSTAMP,HCLS1,HLX,IFNG,IL12B,IL1B,IL1RL2,IL2,NLRP3,PF4,RAG1,SYK,TESPA1,TNFSF4,VNN1_x000D_
GO:0044282	0.00469492	1.65098	23.7017	37	337	small molecule catabolic process	GO_BP	ACOX2,ACOXL,ADH7,ADIPOQ,AGXT,AGXT2,AKR1B10,ALDH1L1,ALDOB,AMACR,AMDHD1,ASPA,BCKDHA,CYP1A1,CYP26A1,CYP39A1,CYP4F11,CYP4F3,FGF23,FTCD,FUT1,FUT5,HAL,HAO1,IDO1,IDO2,LEP,MIOX,NOS3,OTC,PAH,PLIN5,PON3,RENBP,SDS,SLC27A2,SULT2A1_x000D_
GO:0007156	0.00493467	2.02033	10.6904	20	152	homophilic cell adhesion via plasma membrane adhesion molecules	GO_BP	CDH15,CDH23,CDH5,CDH9,CDHR4,DSG3,ESAM,PCDHA3,PCDHA6,PCDHB1,PCDHB18P,PCDHB3,PCDHGA1,PCDHGA11,PCDHGA12,PCDHGA6,PCDHGA8,PCDHGC3,PVRL4,SMAGP_x000D_
GO:0061436	0.00517063	5.52713	1.19563	5	17	establishment of skin barrier	GO_BP	FLG,HRNR,KRT1,KRT16,SFN_x000D_
GO:0006699	0.00531744	4.43088	1.68546	6	24	bile acid biosynthetic process	GO_BP	ACOX2,AMACR,BAAT,CYP39A1,FGF19,NR1H4,SLC27A2,STAR_x000D_
GO:0002828	0.00535604	4.4238	1.68795	6	24	regulation of type 2 immune response	GO_BP	CD86,HLX,IDO1,NLRP3,RSAD2,TNFSF4_x000D_
GO:0042104	0.00535604	4.4238	1.68795	6	24	positive regulation of activated T cell proliferation	GO_BP	CD86,HHLA2,IL12B,IL2,JAK3,TNFSF4_x000D_
GO:0043372	0.00535604	4.4238	1.68795	6	24	positive regulation of CD4-positive, alpha-beta T cell differentiation	GO_BP	CD86,HLX,IFNG,IL12B,NLRP3,TNFSF4_x000D_
GO:0098609	0.00537955	1.3856	61.118	81	869	cell-cell adhesion	GO_BP	ADIPOQ,ADRB2,AMICA1,B4GALNT2,C1QTNF1,CCL28,CD209,CD86,CD8A,CDH15,CDH23,CDH5,CDH9,CDHR4,CLDN14,CLEC4D,CRISP2,CSTA,DLL4,DOCK2,DSG3,EPCAM,ESAM,FGA,FGB,FGG,FLT3,GNRH1,HBB,HHLA2,HLA-DQB2,HLX,HSH2D,IDO1,IFNG,IL10,IL12B,IL1B,IL1RL2,IL1RN,IL2,ITGAM,ITGB2,JAK3,KIRREL2,LAT,LAX1,LEP,MAP3K14,MAPK7,NFKBID,NLRP3,PAX1,PCDHA3,PCDHA6,PCDHB1,PCDHB18P,PCDHB3,PCDHGA1,PCDHGA11,PCDHGA12,PCDHGA6,PCDHGA8,PCDHGC3,PVRL4,R…
GO:0050665	0.00538144	7.57599	0.773645	4	11	hydrogen peroxide biosynthetic process	GO_BP	CYBB,CYP1A1,DUOX1,NCF1_x000D_
GO:1903034	0.00553055	2.19737	7.93615	16	115	regulation of response to wounding	GO_BP	ACE2,ADIPOQ,ADRB2,AGER,AGTR1,AHSG,APOD,C1QTNF1,C2,C6,C7,CASP5,CCL16,CCL18,CPB2,CR1,F11,FFAR4,FGA,FGB,FGG,GBP5,GGT1,GP5,HAMP,HPSE,HRG,IDO1,IL10,IL12B,IL1B,IL1RL1,IL1RL2,IL2,IL22RA2,KNG1,KRT1,MAPK7,MMP26,NLRP12,NLRP3,NOS3,PIK3AP1,PPARG,S100A8,S100A9,SELE,SELP,SERPINB2,STK24,SYK,TLR10,TLR2,TMPRSS6,TNFRSF1B,TNFSF4_x000D_
GO:0002439	0.00590569	13.25	0.421988	3	6	chronic inflammatory response to antigenic stimulus	GO_BP	IL10,IL1B,IL1RN_x000D_
GO:0016098	0.00590569	13.25	0.421988	3	6	monoterpenoid metabolic process	GO_BP	CYP2C9,CYP2E1,CYP3A4_x000D_
GO:0018894	0.00590569	13.25	0.421988	3	6	dibenzo-p-dioxin metabolic process	GO_BP	CYP1A1,SRD5A2,STAR_x000D_
GO:0060054	0.00590569	13.25	0.421988	3	6	positive regulation of epithelial cell proliferation involved in wound healing	GO_BP	AMICA1,FGF10,MMP12_x000D_
GO:0090080	0.00590569	13.25	0.421988	3	6	positive regulation of MAPKKK cascade by fibroblast growth factor receptor signaling pathway	GO_BP	FGF21,FGF23,KLB_x000D_
GO:0007155	0.00595988	1.62338	24.0581	37	349	cell adhesion	GO_BP	ACAN,ACVRL1,ADAM2,ADAMDEC1,ADIPOQ,ADRB2,AGER,AGR2,AMICA1,AMTN,ANGPTL3,APOD,B4GALNT2,BCAM,BMX,C1QTNF1,CCL28,CD209,CD22,CD33,CD86,CD8A,CD96,CDH15,CDH23,CDH5,CDH9,CDHR4,CHRD,CLDN14,CLEC4D,CNTNAP5,COL17A1,COL28A1,CRISP2,CSTA,CYTIP,DLL4,DOCK2,DSG3,EGFLAM,EPCAM,ESAM,FGA,FGB,FGG,FLRT1,FLT3,FREM3,GNRH1,GP5,GRHL2,HAS1,HBB,HHLA2,HLA-DQB2,HLX,HOXD3,HPSE,HRG,HSH2D,IDO1,IFNG,IL10,IL12B,IL1B,IL1RL2,IL1RN,IL2,I…
GO:0002824	0.00596547	2.65937	4.64187	11	66	positive regulation of adaptive immune response based on somatic recombination of immune receptors built from immunoglobulin superfamily domains	GO_BP	HLX,HPX,IFNG,IL12B,IL1B,IL2,NLRP3,RSAD2,SLC11A1,TNFRSF13C,TNFSF4_x000D_
GO:0050715	0.00622705	2.40233	5.97817	13	85	positive regulation of cytokine secretion	GO_BP	AIM2,CASP5,CLEC5A,CLEC6A,IFNG,IL10,IL1RL1,NLRP12,NLRP3,SYK,TLR2,TNFSF15,VTCN1_x000D_
GO:0055085	0.00650251	1.30341	93.6814	117	1332	transmembrane transport	GO_BP	ABCB1,ABCB5,ABCC11,ABCC2,ABCG5,AGER,ALB,ANO1,ASIC4,ASIC5,ATP12A,ATP13A5,ATP1A4,ATP6V1B1,BEST4,C15orf27,C2orf83,CABP1,CACNA1G,CACNG2,CHRNA6,CHRNB3,CHRNB4,CLCA4,CLIC5,CNGA1,CNGB1,CRHBP,CSF2,CSN1S1,CSN3,CYBB,FXYD3,G6PC,GABRA6,GABRP,GABRR3,GCG,GCKR,GJA3,GJB1,GRIN2C,HAMP,HCN3,HRC,KCNA1,KCNA4,KCNB2,KCNE3,KCNG4,KCNH7,KCNIP2,KCNJ1,KCNK9,KCNRG,KCNS2,KCNT1,KCNU1,LCN12,MMP9,OPRK1,PDZK1,PKD2L2,PKDREJ,PRF1,RA…
GO:1902042	0.00663542	4.19069	1.75828	6	25	negative regulation of extrinsic apoptotic signaling pathway via death domain receptors	GO_BP	FGA,FGB,FGG,NOS3,RFFL,SCRT2_x000D_
GO:0044144	0.00675066	5.10163	1.26597	5	18	modulation of growth of symbiont involved in interaction with host	GO_BP	IFNG,IL10,IL12B,TIRAP,TLR2_x000D_
GO:0006820	0.00713014	1.45946	40.1592	56	571	anion transport	GO_BP	ABCC11,ABCC2,ACE2,AGXT,ALB,ANO1,ATP10B,ATP8B3,BAAT,BEST4,CHRNA6,CLCA4,CLIC5,FGF23,FXYD3,GABRA6,GABRP,GABRR3,GRM2,HBB,IL1B,IL1RN,LCN12,LEP,NPY2R,NR1H4,OPRK1,PDZK1,PPARG,PPFIA4,RHAG,SLC10A2,SLC10A4,SLC10A5,SLC11A1,SLC16A8,SLC17A4,SLC22A10,SLC22A11,SLC22A24,SLC22A9,SLC26A3,SLC26A5,SLC27A2,SLC34A2,SLC35D3,SLC36A2,SLC36A3,SLC38A11,SLC38A8,SLC6A14,SLC6A5,SLC7A13,SNCG,SYK,TMEM27_x000D_
GO:0032602	0.00749326	2.56573	4.78254	11	68	chemokine production	GO_BP	ADIPOQ,APOD,IFNG,IL10,IL1B,IL1RL1,S100A8,S100A9,TIRAP,TLR2,TNFSF4_x000D_
GO:0045582	0.00749885	2.71783	4.14185	10	59	positive regulation of T cell differentiation	GO_BP	CD86,HLX,IFNG,IL12B,IL1B,IL1RL2,IL2,NLRP3,RAG1,SYK,TESPA1,TNFSF4,VNN1_x000D_
GO:0032119	0.00762742	6.62856	0.843977	4	12	sequestering of zinc ion	GO_BP	S100A8,S100A9,SLC30A2,SLC30A3_x000D_
GO:0044849	0.00762742	6.62856	0.843977	4	12	estrous cycle	GO_BP	ADRB2,GNRH1,HAS1,OPRK1_x000D_
GO:0097421	0.00762742	6.62856	0.843977	4	12	liver regeneration	GO_BP	ADRB2,CPB2,FGA,RGN_x000D_
GO:0045622	0.00812259	3.9809	1.82862	6	26	regulation of T-helper cell differentiation	GO_BP	CD86,HLX,IL12B,JAK3,NLRP3,TNFSF4_x000D_
GO:0002544	0.00856027	4.7483	1.33333	5	19	chronic inflammatory response	GO_BP	IDO1,IL10,IL1B,IL1RN,S100A8,S100A9,UNC13D,VNN1_x000D_
GO:1903532	0.00859943	1.62742	21.3807	33	304	positive regulation of secretion by cell	GO_BP	AIM2,ANO1,C1QTNF1,CACNA1G,CASP5,CLEC5A,CLEC6A,CPB2,FGA,FGB,FGG,GCG,GIPR,HCAR2,IFNG,IL10,IL1RL1,IL2,ILDR1,LEP,NKX3-1,NLRP12,NLRP3,NPY2R,OPRK1,OR51E2,SYK,TLR2,TMEM27,TNFSF15,TNFSF4,UNC13D,VTCN1_x000D_
GO:0007597	0.00863972	4.73692	1.3363	5	19	blood coagulation, intrinsic pathway	GO_BP	F11,F9,GP5,KNG1,VWF_x000D_
GO:0007276	0.00865151	1.43353	42.2692	58	601	gamete generation	GO_BP	ADAD1,ADAM18,ADAM29,AFP,APOB,ASF1B,ASZ1,ATP1A4,BIK,BOLL,CREB3L4,CYLC1,CYLC2,DAZL,DMC1,DMRT1,FAM9B,GDF9,GGT1,HORMAD1,HSF2BP,IL1B,LEP,LIN28A,MEI4,MICALCL,MTL5,NME8,NOS3,NPAP1,OR7C1,PAX5,PDILT,PIWIL1,PIWIL3,PLD6,POU4F2,PRDM7,PTCHD3,RAD21L1,RGN,ROPN1B,RXFP2,SLC26A3,SLC9C1,SOX17,SPACA1,SPAG4,TAF7L,TDRD5,TDRD6,TESK2,TXNDC2,WEE2,YBX2,ZFP42,ZPBP,ZPBP2_x000D_
GO:0044699	0.00888873	1.21453	942.37	973	13399	single-organism process	GO_BP	ABCB1,ABCB5,ABCC11,ABCC2,ABCG5,ABO,ACAN,ACE2,ACOT1,ACOT12,ACOX2,ACOXL,ACPP,ACSM3,ACSM4,ACSM5,ACTR3C,ACVRL1,ADAD1,ADAM18,ADAM2,ADAM29,ADAMTSL4,ADAP2,ADH1A,ADH6,ADH7,ADIPOQ,ADORA2A,ADRB2,AFM,AFP,AGER,AGMAT,AGMO,AGR2,AGTR1,AGXT,AGXT2,AHSG,AIM2,AIMP2,AIPL1,AKAP3,AKR1B10,AKR1C8P,AKR7L,ALB,ALDH1L1,ALDOB,ALG10,ALPK3,ALS2CL,AMACR,AMDHD1,AMICA1,AMPD3,AMTN,ANAPC15,ANGPT4,ANGPTL3,ANKDD1B,ANKRD7,ANO1,ANPEP,A…
GO:0007588	0.00930963	2.47843	4.9232	11	70	excretion	GO_BP	ABCG5,AGTR1,ATP6V1B1,CHRNB4,KCNJ1,KNG1,NPHS2,SCNN1B,SCNN1G,SLC26A3,UTS2_x000D_
GO:1901565	0.00967796	1.57683	23.9985	36	342	organonitrogen compound catabolic process	GO_BP	ACAN,ACE2,AGXT,AGXT2,ALDH1L1,AMDHD1,AMPD3,ANPEP,ASPA,BCKDHA,BHMT,CHIT1,CYP3A4,FTCD,GBA3,GGT1,HAL,HPSE,HSPG2,HYAL4,IDO1,IDO2,LYG1,LYG2,LYVE1,MAPK7,MMP13,NOS3,NT5C1B,OMD,OTC,OVGP1,PAH,PDE1B,PDE4C,SDS,UGT1A4,UPB1,XDH_x000D_
GO:0072378	0.00971139	9.97078	0.490767	3	7	blood coagulation, fibrin clot formation	GO_BP	F11,F9,FGA,FGB,FGG,GP5,KNG1,VWF_x000D_
GO:0006547	0.00979715	9.93685	0.49232	3	7	histidine metabolic process	GO_BP	AMDHD1,FTCD,HAL_x000D_
GO:0034115	0.00979715	9.93685	0.49232	3	7	negative regulation of heterotypic cell-cell adhesion	GO_BP	ADIPOQ,IL1RN,MAPK7_x000D_
GO:0045630	0.00979715	9.93685	0.49232	3	7	positive regulation of T-helper 2 cell differentiation	GO_BP	CD86,NLRP3,TNFSF4_x000D_
GO:0051549	0.00979715	9.93685	0.49232	3	7	positive regulation of keratinocyte migration	GO_BP	FGF10,FGF7,MMP9_x000D_
GO:0007339	0.00986664	3.31856	2.4616	7	35	binding of sperm to zona pellucida	GO_BP	ADAM2,ATP8B3,CRISP1,OVGP1,SPAM1,ZPBP,ZPBP2_x000D_
GO:0042445	0.010117	2.33356	5.64944	12	81	hormone metabolic process	GO_BP	ACE2,ADH7,AFP,ANPEP,AWAT2,CGA,CHST8,CRHBP,CYP17A1,CYP1A1,CYP26A1,CYP3A4,DHRS9,DUOX1,DUOX2,FOXE1,HSD17B6,IL1B,IYD,LEP,PRLHR,SDR16C5,SRD5A2,STAR,STARD5,SULT1B1,SULT1E1,UGT1A8,UGT2B4_x000D_
GO:0043436	0.0106725	1.30786	77.1535	97	1097	oxoacid metabolic process	GO_BP	ACAN,ACOT1,ACOT12,ACOX2,ACOXL,ACSM3,ACSM4,ACSM5,ADH7,ADIPOQ,AGMAT,AGMO,AGXT,AGXT2,AIMP2,ALB,ALDH1L1,ALDOB,AMACR,AMDHD1,ANGPTL3,ASPA,BAAT,BCKDHA,BHMT,CARNS1,CHST5,CYP1A1,CYP26A1,CYP2B6,CYP2C9,CYP2E1,CYP39A1,CYP4F3,CYP4F8,DHRS9,EGFLAM,FADS6,FGF19,FTCD,GADL1,GGT1,GGTA1P,GLYAT,GOT1L1,GPD1,HAL,HAO1,HPSE,HSPG2,HYAL4,IDO1,IDO2,IL1RN,LDHAL6A,LEP,NAGS,NCF1,NOS3,NR1H4,OCLN,OMD,OTC,PAH,PCK1,PLA1A,PLA2G4D,PL…
GO:0035809	0.0108648	4.42084	1.40663	5	20	regulation of urine volume	GO_BP	ADRB2,BTC,KNG1,TFAP2B,UTS2_x000D_
GO:0050718	0.0108648	4.42084	1.40663	5	20	positive regulation of interleukin-1 beta secretion	GO_BP	AIM2,CASP5,IFNG,NLRP12,NLRP3_x000D_
GO:0052547	0.0109076	1.52441	27.4996	40	391	regulation of peptidase activity	GO_BP	AHSG,AIM2,COL28A1,CR1,CST6,CST8,CSTA,HMSD,HRG,ITIH2,ITIH6,KNG1,LPA,LXN,MMP9,NKX3-1,NLRC4,NLRP12,NLRP3,PAX2,PPARG,PZP,RAG1,RENBP,RFFL,S100A8,S100A9,SERPINA7,SERPINB10,SERPINB13,SERPINB2,SERPINI2,SFN,SOX7,SSPO,TFAP2B,TNFSF15,WFDC10A,WFDC3,XDH_x000D_
GO:0007186	0.0109371	1.29179	85.347	106	1219	G-protein coupled receptor signaling pathway	GO_BP	ACPP,ADORA2A,ADRB2,AGTR1,ANO1,AREG,BRS3,CASR,CCKBR,CCL16,CCL18,CHRM5,CNGA1,CNGB1,CXCL5,CXCL9,CYSLTR2,DEFB1,DGKK,FFAR4,FPR1,GABRA6,GABRR3,GCG,GIPR,GLP2R,GPR156,GPR160,GPR171,GPR20,GPR82,GPRC6A,GRM2,GRM5,GRP,GUCA1A,GUCY2F,HCAR1,HCAR2,HCRTR2,HTR1F,HTR5A,IL2,KCTD8,LGR6,NMBR,NMS,NPFFR1,NPFFR2,NPY1R,NPY2R,NXPH2,OPN5,OPRK1,OR10A4,OR11A1,OR11H6,OR2AJ1,OR2H1,OR4C11,OR4F15,OR4K14,OR4K2,OR4K5,OR4N2,OR4P4,OR…
GO:0003008	0.011155	1.24234	125.733	150	1806	system process	GO_BP	ABCG5,ACE2,ACPP,ACSM3,ACVRL1,ADAM2,ADIPOQ,ADORA2A,ADRB2,AGTR1,AIPL1,ANO1,ANPEP,ATP6V1B1,BRS3,BTC,C1QTNF1,CACNA1G,CACNG2,CAMTA2,CCKBR,CDH23,CHRM5,CHRNA6,CHRNB3,CHRNB4,CLIC5,CLRN1,CNGA1,CNGB1,CRHBP,CRYBA1,CRYBB1,CRYBB3,CRYGC,CRYGD,CSRP3,DLL4,DMRT3,FAM19A4,FFAR4,FGA,FGB,FGF10,FGG,GABRA6,GABRP,GCNT3,GDF9,GJA3,GRIN2C,GRK7,GRM5,GUCA1A,GUCY2F,HAMP,HBB,HCAR2,HRC,IAPP,IFNG,IL10,IL12B,IL1B,IL1RN,IL2,KCNA1,…
GO:0050873	0.011523	3.20391	2.53193	7	36	brown fat cell differentiation	GO_BP	ADIPOQ,ADRB2,LRG1,PLAC8,PPARG,SLC2A4,UCP1_x000D_
GO:2000514	0.011523	3.20391	2.53193	7	36	regulation of CD4-positive, alpha-beta T cell activation	GO_BP	CD86,HLX,IFNG,IL12B,JAK3,NLRP3,TNFSF4_x000D_
GO:0034754	0.0115805	2.28646	5.75038	12	82	cellular hormone metabolic process	GO_BP	ADH7,AFP,AWAT2,CYP17A1,CYP1A1,CYP26A1,CYP3A4,DHRS9,HSD17B6,IL1B,SDR16C5,SRD5A2,STAR,STARD5,SULT1E1,UGT1A8,UGT2B4_x000D_
GO:2000379	0.0118332	2.27921	5.76717	12	82	positive regulation of reactive oxygen species metabolic process	GO_BP	ACE2,AGER,AGTR1,AGXT2,HBB,IFNG,IL1B,LEP,NOX5,RGN,TLR2,XDH_x000D_
GO:0050764	0.011996	2.507	4.43088	10	63	regulation of phagocytosis	GO_BP	ADIPOQ,AGER,AHSG,C2,DOCK2,IL1B,PPARG,SLC11A1,STAP1,SYK_x000D_
GO:0050878	0.0122029	1.38133	48.2383	64	688	regulation of body fluid levels	GO_BP	ADORA2A,ADRB2,AGR2,ALB,AMICA1,ANGPT4,APOB,BTC,C1QTNF1,C6orf25,CEACAM6,CEACAM8,CPB2,CSN3,CYP4F11,DGKK,DOK2,ESAM,F11,F13B,F9,FGA,FGB,FGF10,FGG,FIGF,FLG,GC,GP5,HBB,HBG2,HPSE,HRG,HRNR,ITGA10,ITGAM,ITGB2,KIF4B,KNG1,KRT1,KRT16,LAT,LCP2,NOS3,OLR1,OPRK1,PDE1B,PECAM1,PF4,PIK3C2G,PTGIR,S100A9,SCNN1B,SCNN1G,SELE,SELP,SERPINB2,SFN,SLC16A8,SLC8A3,STATH,SYK,TBXA2R,TFAP2B,TMPRSS6,TREM1,UTS2,VWF,XDH_x000D_
GO:0048477	0.0126484	2.35804	5.13419	11	73	oogenesis	GO_BP	DAZL,DMC1,DMRT1,GDF9,HORMAD1,MEI4,PLD6,RXFP2,TDRD5,WEE2,YBX2_x000D_
GO:0030593	0.0129755	2.24696	5.83751	12	83	neutrophil chemotaxis	GO_BP	AMICA1,CCL16,CCL18,IFNG,IL1B,ITGAM,ITGB2,S100A8,S100A9,SYK,TIRAP,TREM1_x000D_
GO:0006706	0.0133676	4.15117	1.47469	5	21	steroid catabolic process	GO_BP	CYP39A1,CYP3A4,FGF23,HSD17B6,SRD5A2,SULT2A1,UGT2B4_x000D_
GO:0031639	0.0134511	4.14427	1.47696	5	21	plasminogen activation	GO_BP	CPB2,F11,FGA,FGB,FGG_x000D_
GO:0019627	0.0137781	5.30216	0.98464	4	14	urea metabolic process	GO_BP	CYP2C9,NAGS,NR1H4,OTC_x000D_
GO:0042448	0.0137781	5.30216	0.98464	4	14	progesterone metabolic process	GO_BP	AFP,CYP17A1,DHRS9,STAR_x000D_
GO:0045342	0.0137781	5.30216	0.98464	4	14	MHC class II biosynthetic process	GO_BP	IFNG,IL10,PF4,SLC11A1_x000D_
GO:0014823	0.0138273	2.59858	3.86823	9	55	response to activity	GO_BP	ADIPOQ,AGER,IL10,IL1RN,MYH2,NCF2,PCK1,STAR,UCP3_x000D_
GO:0046637	0.0139205	2.79517	3.23524	8	46	regulation of alpha-beta T cell differentiation	GO_BP	CD86,HLX,IFNG,IL12B,JAK3,NLRP3,SYK,TNFSF4_x000D_
GO:0060631	0.0140708	26.5458	0.210514	2	3	regulation of meiosis I	GO_BP	DMRT1,HORMAD1,PRDM7,PRDM9,WEE2_x000D_
GO:0006114	0.0141335	26.4806	0.210994	2	3	glycerol biosynthetic process	GO_BP	LEP,PCK1_x000D_
GO:0009436	0.0141335	26.4806	0.210994	2	3	glyoxylate catabolic process	GO_BP	AGXT,AGXT2_x000D_
GO:0015755	0.0141335	26.4806	0.210994	2	3	fructose transport	GO_BP	SLC26A5,SLC2A5_x000D_
GO:0030573	0.0141335	26.4806	0.210994	2	3	bile acid catabolic process	GO_BP	CYP39A1,SULT2A1_x000D_
GO:0031989	0.0141335	26.4806	0.210994	2	3	bombesin receptor signaling pathway	GO_BP	BRS3,NMBR_x000D_
GO:0032632	0.0141335	26.4806	0.210994	2	3	interleukin-3 production	GO_BP	SLC11A1,SYK_x000D_
GO:0042138	0.0141335	26.4806	0.210994	2	3	meiotic DNA double-strand break formation	GO_BP	HORMAD1,MEI4_x000D_
GO:0042335	0.0141335	26.4806	0.210994	2	3	cuticle development	GO_BP	DUOX1,DUOX2_x000D_
GO:0045626	0.0141335	26.4806	0.210994	2	3	negative regulation of T-helper 1 cell differentiation	GO_BP	JAK3,TNFSF4_x000D_
GO:0046136	0.0141335	26.4806	0.210994	2	3	positive regulation of vitamin metabolic process	GO_BP	IFNG,IL1B_x000D_
GO:0060559	0.0141335	26.4806	0.210994	2	3	positive regulation of calcidiol 1-monooxygenase activity	GO_BP	IFNG,IL1B_x000D_
GO:0070839	0.0141335	26.4806	0.210994	2	3	divalent metal ion export	GO_BP	HAMP,SLC11A1_x000D_
GO:0072249	0.0141335	26.4806	0.210994	2	3	metanephric glomerular visceral epithelial cell development	GO_BP	ADIPOQ,NPHS2_x000D_
GO:0072312	0.0141335	26.4806	0.210994	2	3	metanephric glomerular epithelial cell differentiation	GO_BP	ADIPOQ,NPHS2_x000D_
GO:1904479	0.0141335	26.4806	0.210994	2	3	negative regulation of intestinal absorption	GO_BP	ABCG5,HAMP_x000D_
GO:1903524	0.0142002	2.21561	5.90784	12	84	positive regulation of blood circulation	GO_BP	ACE2,ADRB2,FGA,FGB,FGG,HRC,NOS3,NPY1R,OR51E2,TACR3,TBXA2R,UTS2_x000D_
GO:0046942	0.0143004	1.58561	20.5368	31	292	carboxylic acid transport	GO_BP	ACE2,AGXT,ALB,BAAT,GRM2,IL1B,IL1RN,LCN12,LEP,NR1H4,PDZK1,PPARG,PPFIA4,SLC10A2,SLC10A4,SLC10A5,SLC11A1,SLC16A8,SLC22A9,SLC26A3,SLC26A5,SLC27A2,SLC36A2,SLC36A3,SLC38A11,SLC38A8,SLC6A14,SLC6A5,SLC7A13,SYK,TMEM27_x000D_
GO:0007135	0.0148629	7.94897	0.562651	3	8	meiosis II	GO_BP	DAZL,HORMAD1,HORMAD2_x000D_
GO:0009804	0.0148629	7.94897	0.562651	3	8	coumarin metabolic process	GO_BP	CYP1A1,PON3,UGT1A8_x000D_
GO:0034310	0.0148629	7.94897	0.562651	3	8	primary alcohol catabolic process	GO_BP	ADH7,AKR1B10,HAO1_x000D_
GO:0051956	0.0148629	7.94897	0.562651	3	8	negative regulation of amino acid transport	GO_BP	IL1B,IL1RN,LEP_x000D_
GO:0070586	0.0148629	7.94897	0.562651	3	8	cell-cell adhesion involved in gastrulation	GO_BP	ADIPOQ,IL1RN,MAPK7_x000D_
GO:1904224	0.0148629	7.94897	0.562651	3	8	negative regulation of glucuronosyltransferase activity	GO_BP	UGT1A10,UGT1A4,UGT1A8_x000D_
GO:2001030	0.0148629	7.94897	0.562651	3	8	negative regulation of cellular glucuronidation	GO_BP	UGT1A10,UGT1A4,UGT1A8_x000D_
GO:0045861	0.0152058	1.52205	24.7567	36	352	negative regulation of proteolysis	GO_BP	AHSG,ANAPC15,CDC26,COL28A1,CPB2,CR1,CST6,CST8,CSTA,HMSD,HRG,IL10,ITIH2,ITIH6,KNG1,LPA,LXN,MMP9,NLRC4,PANO1,PAX2,PZP,RAG1,RENBP,RFFL,SERPINA7,SERPINB10,SERPINB13,SERPINB2,SERPINI2,SFN,SSPO,TEX14,TFAP2B,WFDC10A,WFDC3_x000D_
GO:0001895	0.0153333	2.28406	5.27485	11	75	retina homeostasis	GO_BP	AIPL1,ALB,CDH23,CLRN1,CNGB1,KRT1,NXNL2,POTEE,POTEF,RHO,SLC28A3_x000D_
GO:0045123	0.0162722	3.90993	1.54374	5	22	cellular extravasation	GO_BP	AMICA1,CCL28,ITGAM,ITGB2,LEP,PECAM1,SELE,SELP,TREM1_x000D_
GO:0035588	0.0164219	3.90023	1.54729	5	22	G-protein coupled purinergic receptor signaling pathway	GO_BP	ACPP,ADORA2A,GPR171,P2RY14,P2RY8_x000D_
GO:0042738	0.0164219	3.90023	1.54729	5	22	exogenous drug catabolic process	GO_BP	CYP2B6,CYP2C9,CYP2E1,CYP3A4,CYP4B1_x000D_
GO:0044110	0.0164219	3.90023	1.54729	5	22	growth involved in symbiotic interaction	GO_BP	IFNG,IL10,IL12B,TIRAP,TLR2_x000D_
GO:0045619	0.01685	1.86985	9.70573	17	138	regulation of lymphocyte differentiation	GO_BP	BTK,CD86,FLT3,HLX,IFNG,IL12B,IL1B,IL1RL2,IL2,JAK3,NFKBID,NLRP3,RAG1,SYK,TESPA1,TNFSF4,VNN1_x000D_
GO:0022600	0.0169111	2.15545	6.0485	12	86	digestive system process	GO_BP	ABCG5,CCKBR,CHRM5,FGF10,GCNT3,HAMP,LEP,MUC13,OPRK1,SLC5A1,SLC9A4,STATH_x000D_
GO:0016042	0.0170858	2.15097	6.05528	12	87	lipid catabolic process	GO_BP	ACOX2,ACOXL,ADIPOQ,ADRB2,AKR1B10,AMACR,ANGPTL3,APOB,CES1,CES3,CYP26A1,CYP39A1,CYP3A4,CYP4F3,ENPP6,FABP12,FABP2,FGF23,GBA3,HAO1,HCAR2,HSD17B6,IL1B,LEP,LIPH,LIPI,LIPJ,PLA1A,PLA2G2C,PLA2G4D,PLA2G4E,PLA2G6,PLD6,PLIN5,SLC27A2,SRD5A2,SULT2A1,UGT2B4_x000D_
GO:0007271	0.0176883	2.90298	2.74292	7	39	synaptic transmission, cholinergic	GO_BP	CHRM5,CHRNA6,CHRNB3,CHRNB4,IFNG,SLC5A7,UTS2_x000D_
GO:0045777	0.0176883	2.90298	2.74292	7	39	positive regulation of blood pressure	GO_BP	ADIPOQ,ADRB2,NCF2,OR51E2,TACR3,TBXA2R,UTS2_x000D_
GO:0006702	0.0177616	4.81983	1.05497	4	15	androgen biosynthetic process	GO_BP	CYP17A1,HSD17B6,SRD5A2,STAR_x000D_
GO:0010744	0.0177616	4.81983	1.05497	4	15	positive regulation of macrophage derived foam cell differentiation	GO_BP	AGTR1,APOB,CSF2,PF4_x000D_
GO:0042362	0.0177616	4.81983	1.05497	4	15	fat-soluble vitamin biosynthetic process	GO_BP	CYP3A4,GFI1,IFNG,IL1B_x000D_
GO:0051446	0.0177616	4.81983	1.05497	4	15	positive regulation of meiotic cell cycle	GO_BP	DAZL,DMRT1,PRDM7,PRDM9_x000D_
GO:0051923	0.0177616	4.81983	1.05497	4	15	sulfation	GO_BP	CHST5,SULT1B1,SULT1E1,SULT2A1_x000D_
GO:0007160	0.018002	1.70404	13.6443	22	194	cell-matrix adhesion	GO_BP	ACVRL1,ANGPTL3,APOD,BCAM,CCL28,COL17A1,FGA,FGB,FGG,GP5,HOXD3,HPSE,HRG,ITGA10,ITGB2,LYPD3,LYVE1,OTOA,RHOD,TDGF1,TESK2,VWA2_x000D_
GO:0050727	0.0183369	2.21488	5.40958	11	78	regulation of inflammatory response	GO_BP	ACE2,ADIPOQ,ADRB2,AGER,AGTR1,AHSG,APOD,C2,C6,C7,CASP5,CCL16,CCL18,CR1,FFAR4,GBP5,GGT1,HAMP,IDO1,IL10,IL12B,IL1B,IL1RL1,IL1RL2,IL2,IL22RA2,KRT1,MAPK7,MMP26,NLRP12,NLRP3,PIK3AP1,PPARG,S100A8,S100A9,SELE,TLR10,TLR2,TNFRSF1B,TNFSF4_x000D_
GO:0002576	0.0184042	2.12657	6.11883	12	87	platelet degranulation	GO_BP	ALB,FGA,FGB,FGG,FIGF,HRG,KNG1,PECAM1,PF4,SELP,SYK,VWF_x000D_
GO:0009582	0.0186134	2.45323	4.05753	9	58	detection of abiotic stimulus	GO_BP	AIPL1,AKR1B10,ANO1,APOB,CNGA1,CNGB1,CSRP3,GUCA1A,GUCY2F,HSPG2,KCNA1,LXN,NOX3,NPFFR2,OPN5,PKD2L2,PKDREJ,PPEF1,RBP2,RHO,RLBP1,RRH,SDR16C5,TMC2_x000D_
GO:0030317	0.0192069	2.43901	4.07922	9	58	sperm motility	GO_BP	APOB,ATP1A4,NME8,PIH1D3,RGN,ROPN1B,SLC9C1,TEKT3,TXNDC2_x000D_
GO:0090077	0.0192604	3.18368	2.18027	6	31	foam cell differentiation	GO_BP	ADIPOQ,AGTR1,APOB,CSF2,PF4,PPARG_x000D_
GO:0060986	0.0196251	3.69223	1.61401	5	23	endocrine hormone secretion	GO_BP	AGTR1,C1QTNF1,CRHBP,GDF9,HCAR2,IL1B,LEP,NKX3-1,OPRK1_x000D_
GO:0042573	0.0197983	3.68331	1.61762	5	23	retinoic acid metabolic process	GO_BP	ADH7,CYP1A1,CYP26A1,DHRS9,UGT1A8_x000D_
GO:0043252	0.0197983	3.68331	1.61762	5	23	sodium-independent organic anion transport	GO_BP	ALB,SLC22A10,SLC22A11,SLC22A24,SLC22A9_x000D_
GO:0098660	0.020128	1.35118	46.8407	61	666	inorganic ion transmembrane transport	GO_BP	AGER,ANO1,ASIC4,ASIC5,ATP12A,ATP1A4,ATP6V1B1,BEST4,C15orf27,CABP1,CACNA1G,CACNG2,CLCA4,CLIC5,CNGA1,CNGB1,FXYD3,GABRA6,GABRP,GABRR3,HAMP,HCN3,HRC,KCNA1,KCNA4,KCNB2,KCNE3,KCNG4,KCNH7,KCNIP2,KCNJ1,KCNK9,KCNRG,KCNS2,KCNT1,KCNU1,OPRK1,PKD2L2,PKDREJ,RGN,RHAG,RHD,RYR1,SCNN1B,SCNN1G,SLC11A1,SLC17A4,SLC26A3,SLC26A5,SLC30A2,SLC30A3,SLC34A2,SLC36A2,SLC36A3,SLC8A3,SLC9A4,SLC9C1,SLC9C2,TMC2,TRPC4,TRPV3_x000D_
GO:2000106	0.0201335	2.18136	5.48585	11	78	regulation of leukocyte apoptotic process	GO_BP	BTK,GIMAP8,HCAR2,HCLS1,HSH2D,IDO1,IL10,IL2,JAK3,NFKBID,RAG1_x000D_
GO:0002712	0.0201781	2.81483	2.81326	7	40	regulation of B cell mediated immunity	GO_BP	BTK,CR1,HPX,IFNG,IL10,IL2,TNFSF4_x000D_
GO:0009617	0.0210277	1.56981	18.6909	28	270	response to bacterium	GO_BP	ADH7,APOB,BPI,CD160,CD86,CHIT1,CLEC4D,CSF2,CXCL5,CXCL9,CYP1A1,DEFB1,DEFB119,DMBT1,FGA,FGB,FGF10,GBP6,GFI1,GNRH1,HAMP,HIST1H2BF,HTN1,HTN3,IDO1,IFNG,IL10,IL10RA,IL12B,IL1B,IL1RN,KLK3,KLK7,MRC1,MYO1F,NCF1,NCF2,NLRC4,NLRP3,NOS3,OPRK1,PF4,PLA2G6,PLAC8,PTGIR,S100A14,S100A8,S100A9,SELE,SELP,SLC11A1,STAP1,STAR,STATH,SYK,TBXA2R,TIRAP,TLR2,TLR6,TNFRSF1B,TNFSF4,TREM1_x000D_
GO:0002024	0.0211431	6.62371	0.632983	3	9	diet induced thermogenesis	GO_BP	ADRB2,CLIC5,PPARG_x000D_
GO:0015816	0.0211431	6.62371	0.632983	3	9	glycine transport	GO_BP	SLC36A2,SLC36A3,SLC6A5_x000D_
GO:0042363	0.0211431	6.62371	0.632983	3	9	fat-soluble vitamin catabolic process	GO_BP	CYP26A1,CYP4F11,FGF23_x000D_
GO:0052697	0.0211431	6.62371	0.632983	3	9	xenobiotic glucuronidation	GO_BP	UGT1A10,UGT1A4,UGT1A8_x000D_
GO:0060556	0.0211431	6.62371	0.632983	3	9	regulation of vitamin D biosynthetic process	GO_BP	GFI1,IFNG,IL1B_x000D_
GO:0060586	0.0211431	6.62371	0.632983	3	9	multicellular organismal iron ion homeostasis	GO_BP	HAMP,RHAG,SLC11A1_x000D_
GO:0072501	0.0211431	6.62371	0.632983	3	9	cellular divalent inorganic anion homeostasis	GO_BP	FGF23,SLC34A2,TFAP2B_x000D_
GO:1901615	0.021656	1.38427	38.2603	51	544	organic hydroxy compound metabolic process	GO_BP	ACOX2,ADH1A,ADH6,ADH7,AKR1B10,ALB,AMACR,ANGPTL3,APOB,APOF,AWAT2,BAAT,CYP17A1,CYP1A1,CYP39A1,CYP3A4,CYP4F3,DHRS9,DUOX1,DUOX2,ENPP6,FDPS,FGF19,FGF23,FGF7,FOXE1,GC,GFI1,HAO1,IFNG,IL1B,IYD,LEP,MIOX,MOGAT3,NR1H4,PAH,PCK1,PDE1B,PLA2G4D,PLA2G4E,PLA2G6,POU1F1,SDR16C5,SLC10A2,SLC27A2,STAR,SULT1B1,SULT2A1,TACR3,TNFSF4_x000D_
GO:0071216	0.0217714	1.74422	11.5343	19	164	cellular response to biotic stimulus	GO_BP	CD86,CSF2,GFI1,IFNG,IL10,IL12B,IL1B,MRC1,NLRP3,NOS3,OPRK1,STAP1,STAR,SYK,TIRAP,TLR2,TLR6,TNFRSF1B,TNFSF4_x000D_
GO:0015721	0.0223357	3.06103	2.2506	6	32	bile acid and bile salt transport	GO_BP	ALB,BAAT,NR1H4,SLC10A2,SLC10A4,SLC10A5_x000D_
GO:0022400	0.0223357	3.06103	2.2506	6	32	regulation of rhodopsin mediated signaling pathway	GO_BP	CNGA1,CNGB1,GUCA1A,GUCY2F,PPEF1,RHO_x000D_
GO:0034694	0.0223357	3.06103	2.2506	6	32	response to prostaglandin	GO_BP	APOB,GNRH1,PPARG,PTGDR,SERPINA7,TNFSF4_x000D_
GO:0051930	0.0223357	3.06103	2.2506	6	32	regulation of sensory perception of pain	GO_BP	ACPP,ADRB2,FAM19A4,IL10,NPY2R,OPRK1_x000D_
GO:0002292	0.0223877	2.5283	3.51657	8	50	T cell differentiation involved in immune response	GO_BP	CD86,CLEC4D,HLX,IFNG,IL12B,JAK3,NLRP3,TNFSF4_x000D_
GO:0031424	0.0223877	2.5283	3.51657	8	50	keratinization	GO_BP	HRNR,KRT16,SFN,SPRR1B,SPRR2A,SPRR2D,SPRR3,TCHH_x000D_
GO:0006590	0.0223917	4.41789	1.1253	4	16	thyroid hormone generation	GO_BP	DUOX1,DUOX2,FOXE1,IYD_x000D_
GO:0010544	0.0223917	4.41789	1.1253	4	16	negative regulation of platelet activation	GO_BP	ADRB2,C1QTNF1,GP5,NOS3_x000D_
GO:0045911	0.0223917	4.41789	1.1253	4	16	positive regulation of DNA recombination	GO_BP	IFNG,IL2,PRDM9,TNFSF4_x000D_
GO:0048599	0.0227236	2.73659	2.87898	7	41	oocyte development	GO_BP	DAZL,DMC1,DMRT1,GDF9,PLD6,RXFP2,TDRD5,WEE2,YBX2_x000D_
GO:0019730	0.0235459	2.34305	4.21988	9	60	antimicrobial humoral response	GO_BP	DEFB1,DMBT1,FGA,FGB,HIST1H2BF,IL36RN,KLK3,KLK7,PLA2G6_x000D_
GO:0034105	0.0235988	3.48923	1.68795	5	24	positive regulation of tissue remodeling	GO_BP	DCSTAMP,HRG,IL12B,IL2,SYK_x000D_
GO:0048871	0.0243157	1.50126	22.2497	32	317	multicellular organismal homeostasis	GO_BP	ADRB2,AIPL1,ALB,AMPD3,CDH23,CLRN1,CNGB1,DCSTAMP,FGF7,FLG,HAMP,HOXA13,HRNR,IAPP,IL1B,IL1RN,KCNJ1,KRT1,KRT16,MUC13,NOX3,NXNL2,OPRK1,POTEE,POTEF,RHAG,RHO,SCNN1B,SCNN1G,SFN,SIGLEC15,SLC11A1,SLC28A3,SYK,TFAP2B_x000D_
GO:0071805	0.0254431	1.685	12.519	20	178	potassium ion transmembrane transport	GO_BP	AGER,ATP12A,ATP1A4,CNGA1,CNGB1,HCN3,KCNA1,KCNA4,KCNB2,KCNE3,KCNG4,KCNH7,KCNIP2,KCNJ1,KCNK9,KCNRG,KCNS2,KCNT1,KCNU1,OPRK1_x000D_
GO:0032715	0.025725	2.94747	2.32094	6	33	negative regulation of interleukin-6 production	GO_BP	BANK1,BPI,IL10,IL36RN,NLRP12,PRG4_x000D_
GO:0032735	0.025725	2.94747	2.32094	6	33	positive regulation of interleukin-12 production	GO_BP	IDO1,IFNG,IL12B,TIRAP,TLR2,TNFSF4_x000D_
GO:0033574	0.025725	2.94747	2.32094	6	33	response to testosterone	GO_BP	ADRB2,DEFB1,GNRH1,NKX3-1,SRD5A2,UTS2_x000D_
GO:0006954	0.0258511	1.48275	23.1963	33	337	inflammatory response	GO_BP	ACE2,ADIPOQ,ADORA2A,ADRB2,AGER,AGTR1,AHSG,AIM2,AOX1,APOD,BLNK,C2,C6,C7,CASP5,CCL16,CCL18,CR1,CRHBP,CXCL5,CXCL9,CYBB,CYP4F11,DEFB1,FFAR4,FGA,GBP5,GGT1,HAMP,IDO1,IL10,IL12B,IL19,IL1B,IL1RL1,IL1RL2,IL1RN,IL2,IL22RA2,IL36RN,ITGAM,ITGB2,KNG1,KRT1,KRT16,LAT,LXN,LY75,MAPK7,MMP26,NCF1,NFKBID,NLRC4,NLRP12,NLRP3,NLRP4,OLR1,PF4,PIK3AP1,PIK3C2G,PPARG,PTGDR,S100A8,S100A9,SELE,SELP,SLC11A1,SYK,TBXA2R,TIRAP,TLR…
GO:0071398	0.0258692	2.65363	2.95392	7	42	cellular response to fatty acid	GO_BP	AGER,APOB,IL1B,OR51E2,PPARG,PTGDR,TNFSF4_x000D_
GO:0009306	0.0261229	1.39541	33.4777	45	476	protein secretion	GO_BP	AIM2,ANO1,BANK1,CASP5,CBLN4,CLEC5A,CLEC6A,FFAR4,FGA,FGB,FGG,GBP5,GCG,GIPR,HCAR2,IFNG,IL10,IL1B,IL1RL1,IL1RN,IL2,IL36RN,LAX1,LCP2,LEP,NLRC4,NLRP12,NLRP3,NOX5,OR51E2,PDE4C,RSAD2,SNCG,SYK,TFAP2B,TLR10,TLR2,TLR6,TMEM27,TNFSF15,TNFSF4,TREM1,TVP23C,UTS2,VTCN1_x000D_
GO:0001781	0.0269519	13.2394	0.281326	2	4	neutrophil apoptotic process	GO_BP	HCAR2,IFNG_x000D_
GO:0002414	0.0269519	13.2394	0.281326	2	4	immunoglobulin transcytosis in epithelial cells	GO_BP	CD300LG,RAB17_x000D_
GO:0006311	0.0269519	13.2394	0.281326	2	4	meiotic gene conversion	GO_BP	PRDM9,TEX11_x000D_
GO:0014805	0.0269519	13.2394	0.281326	2	4	smooth muscle adaptation	GO_BP	IL1B,NOS3_x000D_
GO:0016998	0.0269519	13.2394	0.281326	2	4	cell wall macromolecule catabolic process	GO_BP	LYG1,LYG2_x000D_
GO:0018963	0.0269519	13.2394	0.281326	2	4	phthalate metabolic process	GO_BP	SRD5A2,STAR_x000D_
GO:0033595	0.0269519	13.2394	0.281326	2	4	response to genistein	GO_BP	AGER,FGA_x000D_
GO:0034154	0.0269519	13.2394	0.281326	2	4	toll-like receptor 7 signaling pathway	GO_BP	PIK3AP1,RSAD2_x000D_
GO:0042494	0.0269519	13.2394	0.281326	2	4	detection of bacterial lipoprotein	GO_BP	TLR2,TLR6_x000D_
GO:0042853	0.0269519	13.2394	0.281326	2	4	L-alanine catabolic process	GO_BP	AGXT,AGXT2_x000D_
GO:0042904	0.0269519	13.2394	0.281326	2	4	9-cis-retinoic acid biosynthetic process	GO_BP	CYP1A1,DHRS9_x000D_
GO:0070858	0.0269519	13.2394	0.281326	2	4	negative regulation of bile acid biosynthetic process	GO_BP	FGF19,NR1H4_x000D_
GO:0071639	0.0269519	13.2394	0.281326	2	4	positive regulation of monocyte chemotactic protein-1 production	GO_BP	ADIPOQ,IL1B_x000D_
GO:1900747	0.0269519	13.2394	0.281326	2	4	negative regulation of vascular endothelial growth factor signaling pathway	GO_BP	HRG,XDH_x000D_
GO:2000553	0.0269519	13.2394	0.281326	2	4	positive regulation of T-helper 2 cell cytokine production	GO_BP	NLRP3,RSAD2_x000D_
GO:0006631	0.0269525	1.45959	24.9676	35	355	fatty acid metabolic process	GO_BP	ACOT1,ACOT12,ACOX2,ACOXL,ACSM3,ACSM4,ACSM5,ADH7,ADIPOQ,AGMO,AMACR,ANGPTL3,BAAT,CYP1A1,CYP2B6,CYP2C9,CYP2E1,CYP4F3,CYP4F8,FADS6,GGT1,GGTA1P,HAO1,LEP,NCF1,PLIN5,PPARG,RGN,SLC27A2,SYK,TBXAS1,UCP3,UGT1A10,UGT1A4,UGT1A8_x000D_
GO:0050776	0.0270956	1.50771	20.771	30	299	regulation of immune response	GO_BP	AIM2,AMICA1,BTC,BTK,C2,C6,C7,CD160,CD209,CD33,CD86,CD8A,CD96,CLEC4D,CLEC6A,COL17A1,CR1,CR2,CSF2,DMBT1,FCGR2A,FGF10,FGF18,FGF19,FGF20,FGF22,FGF23,FGF7,GBP5,GFI1,GRIN2C,HLA-DQB2,HLX,HPX,HRG,IDO1,IFNG,IL10,IL12B,IL1B,IL1RL1,IL2,ITGAM,ITGB2,JAK3,KLB,KLHL6,KLK7,KLRC1,KRT1,LAIR1,LAT,LAX1,LCP2,MAP3K14,MAPK7,MNDA,MYH2,MYO1F,MYO1G,NCR1,NLRC4,NLRP3,NRG2,NRG4,PIK3AP1,PLA2G6,PPARG,PSMA8,RAET1E,RASAL1,RASGRF1…
GO:0061008	0.0274996	1.82975	8.72109	15	124	hepaticobiliary system development	GO_BP	ADRB2,AFP,ALDOB,BAAT,CPB2,CYP1A1,DBP,E2F8,FGA,FOXM1,HLX,IFNG,OTC,RGN,SOX17_x000D_
GO:0002902	0.0276905	4.07779	1.19563	4	17	regulation of B cell apoptotic process	GO_BP	BTK,HSH2D,IL10,IL2_x000D_
GO:0006544	0.0276905	4.07779	1.19563	4	17	glycine metabolic process	GO_BP	AGXT,AGXT2,BAAT,GLYAT_x000D_
GO:0030502	0.0276905	4.07779	1.19563	4	17	negative regulation of bone mineralization	GO_BP	AHSG,FGF23,MEPE,STATH_x000D_
GO:0032611	0.0277571	2.41307	3.65723	8	52	interleukin-1 beta production	GO_BP	AIM2,CASP5,GBP5,IFNG,IL1B,NLRC4,NLRP12,NLRP3_x000D_
GO:0097530	0.0283606	1.9196	7.24413	13	103	granulocyte migration	GO_BP	AMICA1,CCL16,CCL18,IFNG,IL1B,ITGAM,ITGB2,S100A14,S100A8,S100A9,SYK,TIRAP,TREM1_x000D_
GO:0001542	0.0286509	5.67709	0.703314	3	10	ovulation from ovarian follicle	GO_BP	AFP,LEP,NOS3_x000D_
GO:0010642	0.0286509	5.67709	0.703314	3	10	negative regulation of platelet-derived growth factor receptor signaling pathway	GO_BP	ADIPOQ,APOD,PTGIR_x000D_
GO:0036006	0.0286509	5.67709	0.703314	3	10	cellular response to macrophage colony-stimulating factor stimulus	GO_BP	DCSTAMP,PDE1B,STAP1_x000D_
GO:0043371	0.0286509	5.67709	0.703314	3	10	negative regulation of CD4-positive, alpha-beta T cell differentiation	GO_BP	HLX,JAK3,TNFSF4_x000D_
GO:0045713	0.0286509	5.67709	0.703314	3	10	low-density lipoprotein particle receptor biosynthetic process	GO_BP	ADIPOQ,FGF21,PPARG_x000D_
GO:0060100	0.0286509	5.67709	0.703314	3	10	positive regulation of phagocytosis, engulfment	GO_BP	AGER,PPARG,STAP1_x000D_
GO:0098655	0.0287022	1.32734	45.9967	59	654	cation transmembrane transport	GO_BP	AGER,ANO1,ASIC4,ASIC5,ATP12A,ATP13A5,ATP1A4,ATP6V1B1,C15orf27,CABP1,CACNA1G,CACNG2,CHRNA6,CHRNB3,CHRNB4,CNGA1,CNGB1,FXYD3,GRIN2C,HAMP,HCN3,HRC,KCNA1,KCNA4,KCNB2,KCNE3,KCNG4,KCNH7,KCNIP2,KCNJ1,KCNK9,KCNRG,KCNS2,KCNT1,KCNU1,MMP9,OPRK1,PKD2L2,PKDREJ,RGN,RHAG,RHD,RYR1,SCNN1B,SCNN1G,SLC11A1,SLC17A4,SLC30A2,SLC30A3,SLC34A2,SLC36A2,SLC36A3,SLC8A3,SLC9A4,SLC9C1,SLC9C2,TMC2,TRPC4,TRPV3_x000D_
GO:0007286	0.0289736	1.86094	8.01778	14	114	spermatid development	GO_BP	ADAD1,DMC1,FAM9B,PDILT,PIWIL1,PLD6,PTCHD3,SLC26A3,SPACA1,TDRD5,YBX2,ZFP42,ZPBP,ZPBP2_x000D_
GO:0002294	0.0290883	2.57975	3.02425	7	43	CD4-positive, alpha-beta T cell differentiation involved in immune response	GO_BP	CD86,HLX,IFNG,IL12B,JAK3,NLRP3,TNFSF4_x000D_
GO:0050710	0.0290883	2.57975	3.02425	7	43	negative regulation of cytokine secretion	GO_BP	BANK1,FFAR4,IL10,IL36RN,NLRP12,NLRP3,TNFSF4_x000D_
GO:0055078	0.0291503	2.84909	2.38578	6	34	sodium ion homeostasis	GO_BP	AGTR1,ATP12A,ATP1A4,KNG1,SCNN1B,SCNN1G,SGK2,TFAP2B,TMPRSS3,UTS2_x000D_
GO:0051250	0.0292976	1.81299	8.79142	15	125	negative regulation of lymphocyte activation	GO_BP	BANK1,FLT3,GNRH1,HLX,IDO1,IL10,IL2,JAK3,LAX1,MNDA,NFKBID,SAMSN1,TNFSF4,VTCN1,ZC3H12D_x000D_
GO:0015696	0.030467	2.02921	5.83751	11	83	ammonium transport	GO_BP	CHRM5,CHRNA6,NPY2R,OPRK1,PDZK1,RHAG,RHD,SLC5A7,SLC6A4,SNCG,SYK_x000D_
GO:0009583	0.0311807	1.79654	8.86176	15	126	detection of light stimulus	GO_BP	AIPL1,AKR1B10,APOB,CNGA1,CNGB1,GUCA1A,GUCY2F,HSPG2,OPN5,PPEF1,RBP2,RHO,RLBP1,RRH,SDR16C5_x000D_
GO:0071346	0.0311914	1.75832	9.6354	16	137	cellular response to interferon-gamma	GO_BP	CCL16,CCL18,GBP5,GBP6,HLA-DQB2,HPX,IFNG,IL12B,IRF9,MRC1,OAS1,OAS2,PPARG,STAR,TDGF1,TRIM31_x000D_
GO:0031644	0.0312992	2.21245	4.43088	9	63	regulation of neurological system process	GO_BP	ACPP,ADRB2,CHRNB4,FAM19A4,IFNG,IL10,NCMAP,NPY2R,OPRK1_x000D_
GO:0006082	0.0317325	3.86306	1.24283	4	18	organic acid metabolic process	GO_BP	ACAN,ACOT1,ACOT12,ACOX2,ACOXL,ACSM3,ACSM4,ACSM5,ADH7,ADIPOQ,AGMAT,AGMO,AGXT,AGXT2,AIMP2,ALB,ALDH1L1,ALDOB,AMACR,AMDHD1,ANGPTL3,ASPA,BAAT,BCKDHA,BHMT,CARNS1,CHST5,CYP1A1,CYP26A1,CYP2B6,CYP2C9,CYP2E1,CYP39A1,CYP4F3,CYP4F8,DHRS9,EGFLAM,FADS6,FGF19,FMO2,FTCD,G6PC,GADL1,GCKR,GGT1,GGTA1P,GLYAT,GOT1L1,GPD1,HAL,HAO1,HPSE,HSPG2,HYAL4,IDO1,IDO2,IL1RN,LDHAL6A,LEP,NAGS,NCF1,NOS3,NR1H4,OCLN,OMD,OTC,PAH,PCK1,P…
GO:0002287	0.0325672	2.50987	3.09458	7	44	alpha-beta T cell activation involved in immune response	GO_BP	CD86,HLX,IFNG,IL12B,JAK3,NLRP3,TNFSF4_x000D_
GO:0060761	0.0325672	2.50987	3.09458	7	44	negative regulation of response to cytokine stimulus	GO_BP	ADIPOQ,IL1RN,IL36RN,MAPK7,PPARG,RFFL,STAP1_x000D_
GO:0009581	0.0330416	2.32128	3.7777	8	54	detection of external stimulus	GO_BP	AIPL1,AKR1B10,ANO1,APOB,CNGA1,CNGB1,CSRP3,GUCA1A,GUCY2F,HSPG2,KCNA1,LXN,NOX3,OPN5,PKD2L2,PKDREJ,PPEF1,RBP2,RHO,RLBP1,RRH,SDR16C5,TMC2_x000D_
GO:0030155	0.0331651	1.3278	42.8318	55	609	regulation of cell adhesion	GO_BP	ACVRL1,ADAMDEC1,ADIPOQ,ADRB2,AGER,AGR2,APOD,B4GALNT2,C1QTNF1,CCL28,CD209,CD86,CHRD,CYTIP,EGFLAM,EPCAM,FGA,FGB,FGG,GNRH1,HHLA2,HLA-DQB2,HLX,HRG,IDO1,IFNG,IL10,IL12B,IL1B,IL1RL2,IL1RN,IL2,JAK3,KNG1,LAT,LAX1,MAP3K14,MAPK7,MYO1F,NFKBID,NLRP3,NPY2R,RAG1,RHOD,SELP,SYK,TACSTD2,TDGF1,TESPA1,TNFRSF13C,TNFSF4,UNC13D,VNN1,VTCN1,ZC3H12D_x000D_
GO:0031640	0.0334737	3.79387	1.26362	4	18	killing of cells of other organism	GO_BP	ALB,HAMP,HTN1,HTN3,IFNG,NCF1,TREM1_x000D_
GO:0030878	0.0336733	3.78627	1.26597	4	18	thyroid gland development	GO_BP	DUOX2,FGF10,FOXE1,HOXD3_x000D_
GO:0034123	0.0336733	3.78627	1.26597	4	18	positive regulation of toll-like receptor signaling pathway	GO_BP	PIK3AP1,RSAD2,TIRAP,TLR2_x000D_
GO:0042832	0.0336733	3.78627	1.26597	4	18	defense response to protozoan	GO_BP	IFNG,IL10,IL12B,SLC11A1_x000D_
GO:0042531	0.0339572	2.30785	3.7979	8	54	positive regulation of tyrosine phosphorylation of STAT protein	GO_BP	CSF2,FLT3,HCLS1,HPX,IFNG,IL12B,IL2,LEP_x000D_
GO:0050778	0.0343834	1.31128	46.4891	59	661	positive regulation of immune response	GO_BP	AIM2,BTK,C2,C6,C7,CD209,CD86,CLEC4D,CLEC6A,CR1,CR2,DMBT1,FCGR2A,GBP5,GFI1,HLA-DQB2,HLX,HPX,HRG,IDO1,IFNG,IL12B,IL1B,IL2,ITGAM,ITGB2,JAK3,KLHL6,KLK7,KRT1,LAT,LAX1,LCP2,MAP3K14,MAPK7,MNDA,MYH2,MYO1G,NLRC4,NLRP3,PIK3AP1,PLA2G6,PSMA8,RSAD2,S100A14,SLC11A1,SMAGP,STAP1,SYK,TESPA1,TIRAP,TLR10,TLR2,TLR6,TNFRSF13C,TNFSF4,TRAT1,UBE2V1,ZBP1_x000D_
GO:0042035	0.0365866	1.8976	6.75181	12	96	regulation of cytokine biosynthetic process	GO_BP	CD86,IFNG,IL10,IL12B,IL1B,NLRP12,PRG4,SYK,TIRAP,TLR2,TLR6,TNFRSF13C_x000D_
GO:0002703	0.0366754	1.7181	9.83244	16	140	regulation of leukocyte mediated immunity	GO_BP	BTK,CR1,HPX,IFNG,IL10,IL12B,IL1B,IL2,JAK3,NCR1,NLRP3,RSAD2,SMAGP,STAP1,SYK,TLR2,TNFSF4,UNC13D_x000D_
GO:0042129	0.037081	1.71544	9.8464	16	140	regulation of T cell proliferation	GO_BP	CD209,CD86,GNRH1,HHLA2,IDO1,IFNG,IL10,IL12B,IL1B,IL2,JAK3,SYK,TNFRSF13C,TNFSF4,VTCN1,ZC3H12D_x000D_
GO:0071222	0.037081	1.71544	9.8464	16	140	cellular response to lipopolysaccharide	GO_BP	CD86,CSF2,GFI1,IFNG,IL10,IL12B,IL1B,MRC1,NLRP3,NOS3,OPRK1,STAP1,STAR,TLR2,TNFRSF1B,TNFSF4_x000D_
GO:0042226	0.0370878	4.98335	0.771311	3	11	interleukin-6 biosynthetic process	GO_BP	IFNG,IL19,IL1B,NLRP12,PRG4,TIRAP,TLR6_x000D_
GO:0010543	0.0371397	4.98043	0.771731	3	11	regulation of platelet activation	GO_BP	ADRB2,C1QTNF1,GP5,HRG,NOS3,SELP,SYK_x000D_
GO:0002418	0.037377	4.96713	0.773645	3	11	immune response to tumor cell	GO_BP	HRG,IL12B,PRF1_x000D_
GO:0006069	0.037377	4.96713	0.773645	3	11	ethanol oxidation	GO_BP	ADH1A,ADH6,ADH7_x000D_
GO:0008343	0.037377	4.96713	0.773645	3	11	adult feeding behavior	GO_BP	BRS3,DMBX1,LEP_x000D_
GO:0016114	0.037377	4.96713	0.773645	3	11	terpenoid biosynthetic process	GO_BP	CYP1A1,DHRS9,FDPS_x000D_
GO:0045589	0.037377	4.96713	0.773645	3	11	regulation of regulatory T cell differentiation	GO_BP	IFNG,IL2,TNFSF4_x000D_
GO:0045835	0.037377	4.96713	0.773645	3	11	negative regulation of meiotic nuclear division	GO_BP	DMRT1,FBXO43,HORMAD1_x000D_
GO:0046348	0.037377	4.96713	0.773645	3	11	amino sugar catabolic process	GO_BP	CHIT1,OVGP1,RENBP_x000D_
GO:0061140	0.037377	4.96713	0.773645	3	11	lung secretory cell differentiation	GO_BP	AGR2,AIMP2,FGF10_x000D_
GO:0080184	0.037377	4.96713	0.773645	3	11	response to phenylpropanoid	GO_BP	AGER,FGA,IL1B_x000D_
GO:0070229	0.0376932	3.01284	1.89895	5	27	negative regulation of lymphocyte apoptotic process	GO_BP	HSH2D,IDO1,IL2,JAK3,RAG1_x000D_
GO:0006813	0.0377824	1.56581	14.6993	22	209	potassium ion transport	GO_BP	ADRB2,AGER,ATP12A,ATP1A4,CNGA1,CNGB1,HCN3,KCNA1,KCNA4,KCNB2,KCNE3,KCNG4,KCNH7,KCNIP2,KCNJ1,KCNK9,KCNRG,KCNS2,KCNT1,KCNU1,NOS3,OPRK1_x000D_
GO:0007129	0.0378823	2.6522	2.53193	6	36	synapsis	GO_BP	CCDC79,DMC1,HORMAD1,MEI4,RAD21L1,TEX11_x000D_
GO:0030225	0.0378823	2.6522	2.53193	6	36	macrophage differentiation	GO_BP	ADIPOQ,GAB3,HCLS1,ITGAM,MMP9,PF4_x000D_
GO:0002440	0.0386527	1.6744	10.6904	17	152	production of molecular mediator of immune response	GO_BP	BTK,GCNT3,HPX,IFNG,IL10,IL2,JAK3,KLK3,KLK7,LAX1,NLRP3,NUGGC,RSAD2,SLC11A1,TLR2,TNFSF4,TREM1_x000D_
GO:0002699	0.0386527	1.6744	10.6904	17	152	positive regulation of immune effector process	GO_BP	C6,CD86,HLX,HPX,IFNG,IL12B,IL1B,IL2,KLK7,NLRP3,RSAD2,SMAGP,STAP1,SYK,TLR2,TNFSF4,UNC13D_x000D_
GO:0022408	0.0389777	1.73769	9.12336	15	130	negative regulation of cell-cell adhesion	GO_BP	ADIPOQ,ADRB2,B4GALNT2,C1QTNF1,CCL28,EPCAM,GNRH1,HLX,IDO1,IL10,IL1RN,JAK3,LAX1,MAPK7,NFKBID,TNFSF4,VTCN1,ZC3H12D_x000D_
GO:0030595	0.0390772	1.62006	12.308	19	175	leukocyte chemotaxis	GO_BP	AMICA1,CCL16,CCL18,CXCL5,CXCL9,FIGF,IFNG,IL10,IL1B,ITGAM,ITGB2,PF4,S100A14,S100A8,S100A9,STAP1,SYK,TIRAP,TREM1_x000D_
GO:0051321	0.0391111	1.59768	13.1186	20	187	meiotic cell cycle	GO_BP	ASZ1,BOLL,CCDC79,CCNB3,DAZL,DMC1,DMRT1,ESPL1,FBXO43,HORMAD1,HORMAD2,MEI4,PIWIL1,PIWIL3,PLD6,PRDM7,PRDM9,RAD21L1,TAF1L,TEX11,TEX14,WBP2NL,WEE2,ZFP42_x000D_
GO:0007603	0.0391918	1.87516	6.82215	12	97	phototransduction, visible light	GO_BP	AIPL1,AKR1B10,APOB,CNGA1,CNGB1,GUCA1A,GUCY2F,HSPG2,PPEF1,RBP2,RHO,RLBP1_x000D_
GO:0006525	0.040349	3.53362	1.3363	4	19	arginine metabolic process	GO_BP	AGMAT,NAGS,NOS3,OTC_x000D_
GO:0006883	0.040349	3.53362	1.3363	4	19	cellular sodium ion homeostasis	GO_BP	ATP12A,ATP1A4,SGK2,TMPRSS3_x000D_
GO:0014059	0.040349	3.53362	1.3363	4	19	regulation of dopamine secretion	GO_BP	CHRNA6,NPY2R,OPRK1,SNCG_x000D_
GO:0019373	0.040349	3.53362	1.3363	4	19	epoxygenase P450 pathway	GO_BP	CYP1A1,CYP2B6,CYP2C9,CYP2E1_x000D_
GO:0019400	0.040349	3.53362	1.3363	4	19	alditol metabolic process	GO_BP	ANGPTL3,LEP,MOGAT3,PCK1_x000D_
GO:0033189	0.040349	3.53362	1.3363	4	19	response to vitamin A	GO_BP	AGER,CYP1A1,PPARG,SERPINA7_x000D_
GO:0043011	0.040349	3.53362	1.3363	4	19	myeloid dendritic cell differentiation	GO_BP	BATF3,CD86,CSF2,DCSTAMP_x000D_
GO:0050901	0.040349	3.53362	1.3363	4	19	leukocyte tethering or rolling	GO_BP	CCL28,LEP,SELE,SELP_x000D_
GO:2000279	0.040349	3.53362	1.3363	4	19	negative regulation of DNA biosynthetic process	GO_BP	ACVRL1,ADIPOQ,PPARG,RGN_x000D_
GO:0010876	0.0403814	1.43129	23.2094	32	330	lipid localization	GO_BP	ABCG5,ADIPOQ,AGTR1,ALB,ANGPTL3,APOB,APOD,APOF,ATP10B,ATP8B3,BAAT,C1QTNF1,ESYT3,GDF9,IL1B,LCN12,LEP,LPA,NKX3-1,NR1H4,PLIN5,PPARG,SLC10A2,SLC10A4,SLC10A5,SLC22A9,SLC27A2,SPNS1,STAR,STARD5,STARD6,SYK_x000D_
GO:0018149	0.0410345	2.2114	3.93856	8	56	peptide cross-linking	GO_BP	CSTA,EGFLAM,EPB42,SPRR1B,SPRR2A,SPRR2D,SPRR3,TGM5_x000D_
GO:0002793	0.0411028	1.92191	6.11883	11	87	positive regulation of peptide secretion	GO_BP	ANO1,FGA,FGB,FGG,GCG,GIPR,ILDR1,NPY2R,S100A8,S100A9,TMEM27_x000D_
GO:0072593	0.0411493	1.65953	10.7727	17	154	reactive oxygen species metabolic process	GO_BP	ACE2,AGER,AGTR1,AGXT2,AOX1,CYBB,CYP1A1,DUOX1,DUOX2,FOXM1,HBB,IFNG,IL10,IL19,IL1B,LEP,NCF1,NCF2,NOS3,NOX3,NOX5,PAX2,PLIN5,PON3,RGN,SYK,TLR2,TRAP1,XDH_x000D_
GO:0051591	0.0419246	1.85323	6.89248	12	98	response to cAMP	GO_BP	ADIPOQ,AGXT,ALDOB,AREG,CRHBP,DUOX1,DUOX2,FOXM1,GPD1,SLC26A3,SLC8A3,STAR_x000D_
GO:1903531	0.0420338	1.6283	11.6047	18	165	negative regulation of secretion by cell	GO_BP	ADIPOQ,BANK1,CRHBP,FFAR4,FGF23,IL10,IL1B,IL1RN,IL36RN,LEP,NLRP12,NLRP3,NPY1R,OPRK1,PDE4C,RSAD2,TNFSF4,UTS2_x000D_
GO:0030801	0.0422669	1.79892	7.66612	13	109	positive regulation of cyclic nucleotide metabolic process	GO_BP	ADORA2A,ADRB2,CXCL9,GCG,GIPR,GUCA1A,NOS3,OSTN,PF4,PTGIR,RLN2,RXFP2,VIPR2_x000D_
GO:0050701	0.0426354	8.85063	0.350739	2	5	interleukin-1 secretion	GO_BP	AIM2,CASP5,GBP5,IFNG,NLRC4,NLRP12,NLRP3_x000D_
GO:0002430	0.0428427	8.82572	0.351657	2	5	complement receptor mediated signaling pathway	GO_BP	CR1,CR2_x000D_
GO:0002730	0.0428427	8.82572	0.351657	2	5	regulation of dendritic cell cytokine production	GO_BP	JAK3,TLR2_x000D_
GO:0006032	0.0428427	8.82572	0.351657	2	5	chitin catabolic process	GO_BP	CHIT1,OVGP1_x000D_
GO:0006522	0.0428427	8.82572	0.351657	2	5	alanine metabolic process	GO_BP	AGXT,AGXT2_x000D_
GO:0009080	0.0428427	8.82572	0.351657	2	5	pyruvate family amino acid catabolic process	GO_BP	AGXT,AGXT2_x000D_
GO:0032747	0.0428427	8.82572	0.351657	2	5	positive regulation of interleukin-23 production	GO_BP	CSF2,IFNG_x000D_
GO:0033591	0.0428427	8.82572	0.351657	2	5	response to L-ascorbic acid	GO_BP	IL1B,LEP_x000D_
GO:0042161	0.0428427	8.82572	0.351657	2	5	lipoprotein oxidation	GO_BP	APOD,LEP_x000D_
GO:0051344	0.0428427	8.82572	0.351657	2	5	negative regulation of cyclic-nucleotide phosphodiesterase activity	GO_BP	MAPK7,RGN_x000D_
GO:0060665	0.0428427	8.82572	0.351657	2	5	regulation of branching involved in salivary gland morphogenesis by mesenchymal-epithelial signaling	GO_BP	FGF10,FGF7_x000D_
GO:0061056	0.0428427	8.82572	0.351657	2	5	sclerotome development	GO_BP	MEOX1,PAX1_x000D_
GO:0070944	0.0428427	8.82572	0.351657	2	5	neutrophil mediated killing of bacterium	GO_BP	NCF1,TREM1_x000D_
GO:0072300	0.0428427	8.82572	0.351657	2	5	positive regulation of metanephric glomerulus development	GO_BP	ADIPOQ,PAX2_x000D_
GO:1901342	0.0431676	1.54078	14.9103	22	212	regulation of vasculature development	GO_BP	ACVRL1,ADRB2,ANGPT4,ANGPTL3,ASB4,C6,CYSLTR2,DLL4,HRG,IL1B,KLK3,KRT1,LRG1,MAPK7,NOS3,PF4,PGF,RLN2,TBXA2R,TIE1,UTS2,XDH_x000D_
GO:0050704	0.0433246	2.88166	1.96928	5	28	regulation of interleukin-1 secretion	GO_BP	AIM2,CASP5,IFNG,NLRP12,NLRP3_x000D_
GO:1901606	0.0437425	1.89975	6.18039	11	88	alpha-amino acid catabolic process	GO_BP	AGXT,AGXT2,ALDH1L1,AMDHD1,ASPA,FTCD,HAL,IDO1,IDO2,NOS3,OTC,PAH,SDS_x000D_
GO:0017158	0.0446303	2.32117	3.30558	7	47	regulation of calcium ion-dependent exocytosis	GO_BP	CACNA1G,CRISP1,PKDREJ,SYT10,SYTL1,SYTL3,TMEM27_x000D_
GO:0050866	0.0452831	1.6659	10.1027	16	144	negative regulation of cell activation	GO_BP	ADRB2,BANK1,BPI,C1QTNF1,FLT3,GNRH1,GP5,HLX,IDO1,IL10,IL2,JAK3,LAX1,MNDA,NFKBID,NOS3,SAMSN1,TNFSF4,VTCN1,ZC3H12D_x000D_
GO:0019218	0.0461526	1.95207	5.48585	10	78	regulation of steroid metabolic process	GO_BP	AGTR1,APOB,FGF19,GFI1,IFNG,IL1B,LEP,NR1H4,STAR,UGT1A8_x000D_
GO:0045833	0.0461526	1.95207	5.48585	10	78	negative regulation of lipid metabolic process	GO_BP	APOD,FGF19,GFI1,HCAR2,IL1B,NR1H4,PLIN5,UGT1A10,UGT1A4,UGT1A8_x000D_
GO:0002694	0.0472001	1.36165	29.6095	39	421	regulation of leukocyte activation	GO_BP	BANK1,BPI,BTK,CD209,CD86,FGF10,FLT3,GNRH1,HAMP,HHLA2,HLA-DQB2,HLX,IDO1,IFNG,IL10,IL12B,IL1B,IL1RL1,IL1RL2,IL2,JAK3,LAT,LAX1,MAP3K14,MNDA,NFKBID,NLRP3,RAG1,SAMSN1,STAP1,SYK,TESPA1,TIRAP,TNFRSF13C,TNFSF4,UNC13D,VNN1,VTCN1,ZC3H12D_x000D_
GO:0034110	0.047262	1.4359	20.9588	29	298	regulation of homotypic cell-cell adhesion	GO_BP	ADRB2,C1QTNF1,CD209,CD86,GNRH1,HHLA2,HLA-DQB2,HLX,IDO1,IFNG,IL10,IL12B,IL1B,IL1RL2,IL2,JAK3,LAT,LAX1,MAP3K14,NFKBID,NLRP3,RAG1,SYK,TESPA1,TNFRSF13C,TNFSF4,VNN1,VTCN1,ZC3H12D_x000D_
GO:0007171	0.0472935	4.41494	0.843977	3	12	activation of transmembrane receptor protein tyrosine kinase activity	GO_BP	ADRB2,ANGPT4,PILRB_x000D_
GO:0019532	0.0472935	4.41494	0.843977	3	12	oxalate transport	GO_BP	AGXT,SLC26A3,SLC26A5_x000D_
GO:0030320	0.0472935	4.41494	0.843977	3	12	cellular monovalent inorganic anion homeostasis	GO_BP	FGF23,SLC34A2,TFAP2B_x000D_
GO:0033089	0.0472935	4.41494	0.843977	3	12	positive regulation of T cell differentiation in thymus	GO_BP	IL1B,TESPA1,VNN1_x000D_
GO:0040015	0.0472935	4.41494	0.843977	3	12	negative regulation of multicellular organism growth	GO_BP	ADRB2,PLAC8,RAI1_x000D_
GO:0043032	0.0472935	4.41494	0.843977	3	12	positive regulation of macrophage activation	GO_BP	HAMP,IL1RL1,STAP1_x000D_
GO:0051883	0.0472935	4.41494	0.843977	3	12	killing of cells in other organism involved in symbiotic interaction	GO_BP	ALB,NCF1,TREM1_x000D_
GO:1900121	0.0472935	4.41494	0.843977	3	12	negative regulation of receptor binding	GO_BP	ADIPOQ,IL10,NKX3-1_x000D_
GO:0035929	0.04772	3.31255	1.40663	4	20	steroid hormone secretion	GO_BP	AGTR1,C1QTNF1,GDF9,NKX3-1_x000D_
GO:0050864	0.0477824	1.81088	7.03314	12	100	regulation of B cell activation	GO_BP	BANK1,BTK,FLT3,IFNG,IL10,IL2,MNDA,SAMSN1,SYK,TIRAP,TNFRSF13C,TNFSF4_x000D_
GO:0002708	0.0478718	2.02429	4.78254	9	68	positive regulation of lymphocyte mediated immunity	GO_BP	HPX,IFNG,IL12B,IL1B,IL2,NLRP3,RSAD2,SMAGP,TNFSF4_x000D_
GO:0046394	0.0489741	1.43049	21.0291	29	299	carboxylic acid biosynthetic process	GO_BP	ACOX2,ACSM3,AGMO,AGXT,AGXT2,AMACR,BAAT,BHMT,CARNS1,CYP1A1,CYP39A1,DHRS9,FADS6,FGF19,GGT1,GGTA1P,GOT1L1,IDO1,NAGS,NR1H4,OTC,PAH,RGN,SDS,SLC27A2,STAR,SYK,TBXAS1,UPB1_x000D_
GO:0051785	0.0490277	2.12267	4.07922	8	58	positive regulation of nuclear division	GO_BP	BTC,DAZL,DMRT1,ESPL1,HOXA13,IL1B,PRDM7,PRDM9_x000D_
GO:0044242	0.0496189	1.56924	12.6597	19	180	cellular lipid catabolic process	GO_BP	ACOX2,ACOXL,ADIPOQ,ADRB2,AKR1B10,AMACR,ANGPTL3,APOB,CYP26A1,CYP4F3,FABP12,FABP2,GBA3,HAO1,LEP,PLA2G4D,PLA2G4E,PLIN5,SLC27A2_x000D_
GO:0005887	7.92117e-09	1.67244	115.376	175	1619	integral component of plasma membrane	GO_CC	ABCB5,ABCC11,ABCC2,ACVRL1,ADAM2,ADAM29,ADORA2A,ADRB2,AGER,AGTR1,ANPEP,ASIC4,ATP12A,ATP13A5,ATP1A4,ATP1B4,BCAM,BEST4,BPI,C1QTNF1,C2orf83,C6,C7,CACNG2,CASR,CCKBR,CD1A,CD22,CD33,CD8A,CD96,CEACAM6,CEACAM8,CHRM5,CHRNA6,CHRNB3,CHRNB4,CLCA4,CLEC1A,CLEC1B,CLEC5A,CNGA1,CNGB1,COL17A1,CR1,CYBB,CYSLTR2,DCSTAMP,ESYT3,EVI2B,FCAR,FFAR4,FLRT1,FLT3,FUT1,FXYD3,GABRA6,GABRP,GP5,GPR171,GPR20,GRIN2C,GRM2,GRM5,GUCY2F,…
GO:0005615	1.56402e-08	1.77022	83.9211	135	1186	extracellular space	GO_CC	A1BG,ACE2,ACPP,ADIPOQ,AFM,AFP,AGER,AGR2,AHSG,ALB,ANGPT4,ANGPTL3,ANPEP,APOB,APOD,APOF,AREG,BPI,BPIFC,BTC,C1QTNF1,C1QTNF4,C2,C6orf58,CABP1,CBLN4,CCL16,CCL18,CCL28,CEACAM6,CEACAM8,CES1,CES3,CFAP58,CFHR3,CHIT1,CHRD,CILP,CPB2,CRHBP,CRISP1,CRISP2,CRISP3,CSF2,CSN1S1,CSN3,CSTA,CXCL5,CXCL9,DEFB1,DKKL1,DMBT1,DNAJC9,EEF1A1P5,F11,F9,FGA,FGB,FGF10,FGF18,FGF22,FGF23,FGF7,FGG,FGL1,FIGF,FLRT1,FREM3,GC,GCG,GDF9,G…
GO:0016021	2.06572e-06	1.39397	244.79	308	3620	integral component of membrane	GO_CC	AADACL2,ABCB1,ABCB5,ABCC11,ABCC2,ABCG5,ABHD1,ABO,ACE2,ACPP,ACVRL1,ADAM18,ADAM2,ADAM29,ADAM7,ADORA2A,ADRB2,AGER,AGMO,AGTR1,ALG10,AMICA1,ANO1,ANPEP,APCDD1L,AREG,ASIC4,ASIC5,ASPHD2,ATP10B,ATP12A,ATP13A5,ATP1A4,ATP1B4,ATP8B3,AWAT2,B4GALNT2,BCAM,BEST4,BIK,BPI,BRS3,BTC,BTNL8,C15orf27,C18orf15,C1orf186,C1QTNF1,C2orf83,C6,C6orf25,C7,C7orf66,CACNA1G,CACNG2,CASR,CCDC180,CCKBR,CD101,CD163L1,CD1A,CD200R1L,CD…
GO:0044459	2.18666e-06	1.45163	164.608	220	2320	plasma membrane part	GO_CC	ABCB5,ABCC11,ABCC2,ABCG5,ACVRL1,ADAM2,ADAM29,ADORA2A,ADRB2,AGER,AGTR1,ANO1,ANPEP,ASIC4,ATP12A,ATP13A5,ATP1A4,ATP1B4,ATP6V1B1,BCAM,BEST4,BIN2,BMX,BPI,BTK,C1QTNF1,C2orf83,C6,C7,CA11,CABP1,CACNA1G,CACNG2,CASR,CCKBR,CD160,CD1A,CD22,CD300LG,CD33,CD86,CD8A,CD96,CDH15,CEACAM6,CEACAM8,CHRM5,CHRNA6,CHRNB3,CHRNB4,CLCA4,CLEC1A,CLEC1B,CLEC5A,CNGA1,CNGB1,COL17A1,CR1,CR2,CXCL9,CYBB,CYSLTR2,DCSTAMP,DUOX1,DUOX2,…
GO:0005576	2.57825e-06	1.3445	320.233	390	4482	extracellular region	GO_CC	A1BG,AADACL2,ABCB1,ABCC11,ABO,ACAN,ACE2,ACPP,ACTR3C,ADAMDEC1,ADAMTS19,ADAMTSL4,ADAMTSL5,ADH6,ADH7,ADIPOQ,AFM,AFP,AGER,AGMAT,AGR2,AGR3,AHSG,AKR1B10,AKR7L,ALB,ALDH1L1,ALDOB,AMTN,ANGPT4,ANGPTL3,ANO1,ANPEP,AOX1,APOB,APOD,APOF,AREG,ARHGEF18,ARSF,ASPA,ATP6V1B1,BCAM,BHMT,BPI,BPIFC,BTC,C17orf77,C17orf99,C1QTNF1,C1QTNF4,C1QTNF9,C2,C6,C6orf58,C7,C7orf69,C9orf47,CA11,CABP1,CBLN4,CCDC180,CCL16,CCL18,CCL28,CD…
GO:0044425	0.000209134	1.28949	265.945	315	3951	membrane part	GO_CC	AADACL2,ABCB1,ABCB5,ABCC11,ABCC2,ABCG5,ABHD1,ABO,ACE2,ACPP,ACVRL1,ADAM18,ADAM2,ADAM29,ADAM7,ADORA2A,ADRB2,AGER,AGMO,AGTR1,ALDOB,ALG10,AMICA1,ANO1,ANPEP,APCDD1L,APOB,AREG,ASIC4,ASIC5,ASPHD2,ATP10B,ATP12A,ATP13A5,ATP1A4,ATP1B4,ATP6V1B1,ATP8B3,AWAT2,B4GALNT2,BCAM,BEST4,BIK,BIN2,BMX,BPI,BRS3,BTC,BTK,BTNL8,C15orf27,C18orf15,C1orf186,C1QTNF1,C2orf83,C6,C6orf25,C7,C7orf66,CA11,CABP1,CACNA1G,CACNG2,CASR,…
GO:0005886	0.000521775	1.32989	152.511	190	2277	plasma membrane	GO_CC	ABCB1,ABCB5,ABCC11,ABCC2,ABCG5,ACE2,ACPP,ACVRL1,ADAM2,ADAM29,ADAM7,ADAP2,ADORA2A,ADRB2,AGER,AGTR1,ALDOB,AMICA1,ANO1,ANPEP,APOB,ASIC4,ASIC5,ATP10B,ATP12A,ATP13A5,ATP1A4,ATP1B4,ATP6V1B1,ATP8B3,BCAM,BEST4,BFSP1,BIN2,BLNK,BMX,BPI,BRS3,BTC,BTK,C15orf27,C1orf186,C1QTNF1,C2CD4A,C2CD4B,C2orf83,C6,C6orf25,C7,CA11,CABP1,CACNA1G,CACNG2,CARD14,CASR,CATIP,CCDC62,CCKBR,CD101,CD160,CD163L1,CD1A,CD209,CD22,CD300…
GO:0072562	0.000531071	2.43901	9.57412	21	134	blood microparticle	GO_CC	A1BG,AFM,AHSG,ALB,CFHR3,FGA,FGB,FGG,GC,HBB,HBG2,HPX,HRG,ITIH2,KDM4D,KNG1,KRT1,POTEE,POTEF,PZP,TMPRSS13_x000D_
GO:0005577	0.0024416	10.4266	0.643038	4	9	fibrinogen complex	GO_CC	FGA,FGB,FGG,FGL1_x000D_
GO:0061702	0.0024416	10.4266	0.643038	4	9	inflammasome complex	GO_CC	AIM2,CASP5,NLRC4,NLRP3_x000D_
GO:0016324	0.00371844	1.75177	19.434	32	272	apical plasma membrane	GO_CC	ABCC2,ABCG5,ADRB2,ANO1,ATP12A,ATP6V1B1,CD300LG,CLCA4,DUOX1,DUOX2,EPCAM,KCNA1,MGAM,MUC13,OCLN,OTOA,PDZK1,RAB17,SCNN1B,SCNN1G,SLC10A2,SLC14A2,SLC17A4,SLC22A11,SLC26A3,SLC2A5,SLC34A2,SLC5A1,SLC5A8,SLC9A4,TDGF1,UPK1B_x000D_
GO:0043020	0.00384035	8.68827	0.714487	4	10	NADPH oxidase complex	GO_CC	CYBB,NCF1,NCF2,NOX3_x000D_
GO:0060205	0.0057924	2.42818	5.93024	13	83	cytoplasmic membrane-bounded vesicle lumen	GO_CC	ALB,APOB,FGA,FGB,FGG,FIGF,GCG,HBB,HPX,HRG,KNG1,PF4,VWF_x000D_
GO:0031093	0.00626784	3.01337	3.42954	9	48	platelet alpha granule lumen	GO_CC	ALB,FGA,FGB,FGG,FIGF,HRG,KNG1,PF4,VWF_x000D_
GO:0002080	0.0143386	4.07338	1.50042	5	21	acrosomal membrane	GO_CC	ATP8B3,IZUMO1,PLA1A,SPACA1,TEKT3_x000D_
GO:0032809	0.0143386	4.07338	1.50042	5	21	neuronal cell body membrane	GO_CC	ADRB2,FLRT1,KCNB2,KCNE3,TACR3_x000D_
GO:0033150	0.0145757	26.0316	0.214346	2	3	cytoskeletal calyx	GO_CC	CYLC1,CYLC2_x000D_
GO:0036457	0.0145757	26.0316	0.214346	2	3	keratohyalin granule	GO_CC	FLG,HRNR_x000D_
GO:0001533	0.0152068	2.74703	3.28664	8	46	cornified envelope	GO_CC	CST6,CSTA,HRNR,SCEL,SPRR1B,SPRR2A,SPRR2D,SPRR3_x000D_
GO:0043186	0.0187319	4.73762	1.07173	4	15	P granule	GO_CC	ASZ1,PIWIL1,TDRD5,TDRD6_x000D_
GO:0045495	0.0187319	4.73762	1.07173	4	15	pole plasm	GO_CC	ASZ1,PIWIL1,TDRD5,TDRD6_x000D_
GO:0009897	0.021552	1.61257	16.2903	25	228	external side of plasma membrane	GO_CC	ANO1,ANPEP,BCAM,CD22,CD33,CD86,CD8A,CR2,CXCL9,FGA,FGB,FGG,FLT3,GGT1,GGTA1P,IFNG,ITGAM,SCNN1B,SCNN1G,SELP,SLC22A11,SLC2A4,TLR2,TNFRSF13C,VTCN1_x000D_
GO:0030312	0.0220551	6.51106	0.643038	3	9	external encapsulating structure	GO_CC	OVGP1,SLC11A1,TDGF1P3_x000D_
GO:0031225	0.022314	1.76978	10.7888	18	151	anchored component of membrane	GO_CC	CD160,CEACAM6,CEACAM8,DPEP2,ENPP6,GGT1,GGTA1P,GP2,LYPD3,LYPD6B,LYPD8,OTOA,PRND,SPAM1,TDGF1,TECTB,VNN1,VNN3_x000D_
GO:1990351	0.023274	1.4969	23.0065	33	322	transporter complex	GO_CC	ABCG5,ANO1,ATP12A,ATP1A4,ATP1B4,BEST4,CACNA1G,CACNG2,CHRNA6,CHRNB3,CHRNB4,CLIC5,CNGB1,FXYD3,GABRA6,GABRP,GABRR3,GRIN2C,KCNA1,KCNA4,KCNB2,KCNE3,KCNG4,KCNIP2,KCNJ1,KCNS2,KCNT1,KCNU1,OLFM3,SCNN1B,SCNN1G,SHISA6,TRPC4_x000D_
GO:0009279	0.0277734	13.015	0.285795	2	4	cell outer membrane	GO_CC	SLC11A1,TDGF1P3_x000D_
GO:0030141	0.0284437	1.48979	21.6923	31	304	secretory granule	GO_CC	AKAP3,ALB,ATP8B3,CAPN11,CRHBP,CRISP3,CYLC1,DMBT1,FGA,FGB,FGG,FIGF,GCG,HRG,IL1B,IZUMO1,KLK7,KNG1,NCF2,PECAM1,PF4,PLA1A,SELP,SFTPB,SLC11A1,SLC2A4,SPACA1,TBXA2R,TEKT3,UNC13D,VWF,ZPBP,ZPBP2_x000D_
GO:0070382	0.0298614	5.58057	0.714487	3	10	exocytic vesicle	GO_CC	SYTL1,SYTL3,UNC13D_x000D_
GO:0036126	0.0350789	2.46681	3.14374	7	44	sperm flagellum	GO_CC	AKAP3,ALS2CR12,NME8,PTCHD3,SLC26A3,TEKT3,TXNDC2_x000D_
GO:0032010	0.0441148	8.67614	0.357243	2	5	phagolysosome	GO_CC	NCF1,NCF2_x000D_
GO:0033093	0.0441148	8.67614	0.357243	2	5	Weibel-Palade body	GO_CC	UNC13D,VWF_x000D_
GO:0071944	0.0483255	1.86021	6.27328	11	98	cell periphery	GO_CC	ABCB1,ABCB5,ABCC11,ABCC2,ABCG5,ACE2,ACPP,ACVRL1,ADAM2,ADAM29,ADAM7,ADAP2,ADORA2A,ADRB2,AGER,AGTR1,ALDOB,AMICA1,ANO1,ANPEP,APOB,ASIC4,ASIC5,ATP10B,ATP12A,ATP13A5,ATP1A4,ATP1B4,ATP6V1B1,ATP8B3,BCAM,BEST4,BFSP1,BIN2,BLNK,BMX,BPI,BRS3,BTC,BTK,C15orf27,C1orf186,C1QTNF1,C2CD4A,C2CD4B,C2orf83,C6,C6orf25,C7,CA11,CABP1,CACNA1G,CACNG2,CARD14,CASR,CATIP,CCDC62,CCKBR,CD101,CD160,CD163L1,CD1A,CD209,CD22,CD300…
GO:0034702	0.0483271	1.4424	20.1485	28	282	ion channel complex	GO_CC	ANO1,BEST4,CACNA1G,CACNG2,CHRNA6,CHRNB3,CHRNB4,CLIC5,FXYD3,GABRA6,GABRP,GABRR3,GRIN2C,KCNA1,KCNA4,KCNB2,KCNE3,KCNG4,KCNIP2,KCNJ1,KCNS2,KCNT1,KCNU1,OLFM3,SCNN1B,SCNN1G,SHISA6,TRPC4_x000D_
GO:0020037	1.71606e-07	3.636	8.91805	27	127	heme binding	GO_MF	CYBB,CYP17A1,CYP1A1,CYP26A1,CYP2B6,CYP2C9,CYP2E1,CYP39A1,CYP3A4,CYP3A43,CYP3A7,CYP4B1,CYP4F11,CYP4F3,CYP4F8,CYP4X1,CYP4Z1,DUOX1,DUOX2,HBB,HBG2,HRG,IDO1,IDO2,NOS3,NOX5,TBXAS1_x000D_
GO:0005212	3.32945e-06	10.9098	1.40442	9	20	structural constituent of eye lens	GO_MF	BFSP1,CRYBA1,CRYBA2,CRYBB1,CRYBB3,CRYGC,CRYGD,CRYGS,LIM2_x000D_
GO:0070330	2.00449e-05	7.99845	1.6853	9	24	aromatase activity	GO_MF	CYP1A1,CYP2C9,CYP3A4,CYP3A43,CYP3A7,CYP4B1,CYP4F8,CYP4X1,CYP4Z1_x000D_
GO:0005506	2.8171e-05	2.64762	11.5162	27	164	iron ion binding	GO_MF	AGMO,AOX1,CYP17A1,CYP1A1,CYP26A1,CYP2B6,CYP2C9,CYP2E1,CYP39A1,CYP3A4,CYP3A43,CYP3A7,CYP4B1,CYP4F11,CYP4F3,CYP4F8,CYP4X1,CYP4Z1,HBB,HBG2,MIOX,NOS3,PAH,PPEF1,PPEF2,TBXAS1,XDH_x000D_
GO:0008083	5.51395e-05	2.5854	11.3056	26	161	growth factor activity	GO_MF	ANGPTL3,AREG,BTC,CDNF,CSF2,FGF10,FGF18,FGF19,FGF20,FGF21,FGF22,FGF23,FGF7,FIGF,GDF9,GMFG,IL10,IL12B,IL2,LEP,NRG2,NRG4,PGF,RABEP2,TDGF1,TDGF1P3_x000D_
GO:0019825	7.09897e-05	4.57647	3.30038	12	47	oxygen binding	GO_MF	ALB,CYP17A1,CYP1A1,CYP26A1,CYP2B6,CYP2C9,CYP2E1,CYP3A4,CYP3A7,CYP4B1,HBB,HBG2_x000D_
GO:0004499	0.000114216	53.1419	0.351104	4	5	N,N-dimethylaniline monooxygenase activity	GO_MF	FMO2,FMO3,FMO4,FMO5_x000D_
GO:0004497	0.000315553	4.48891	2.78244	10	40	monooxygenase activity	GO_MF	AGMO,COQ6,CYP17A1,CYP1A1,CYP26A1,CYP2B6,CYP2C9,CYP2E1,CYP39A1,CYP3A4,CYP3A43,CYP3A7,CYP4B1,CYP4F11,CYP4F3,CYP4F8,CYP4X1,CYP4Z1,FMO2,FMO3,FMO4,FMO5,NOS3,PAH,TBXAS1_x000D_
GO:0005068	0.00031647	13.2935	0.702208	5	10	transmembrane receptor protein tyrosine kinase adaptor activity	GO_MF	BLNK,DOK2,SH2D6,STAP1,TRAT1_x000D_
GO:0016175	0.00031647	13.2935	0.702208	5	10	superoxide-generating NADPH oxidase activity	GO_MF	CYBB,NCF1,NOX3,NOX5,PAX2_x000D_
GO:0016725	0.00031647	13.2935	0.702208	5	10	oxidoreductase activity, acting on CH or CH2 groups	GO_MF	ACOX2,AOX1,CYP2C9,CYP3A4,XDH_x000D_
GO:0015075	0.000317237	1.54421	57.7917	84	823	ion transmembrane transporter activity	GO_MF	ABCC11,ABCC2,ANO1,ASIC4,ASIC5,ATP12A,ATP13A5,ATP1A4,ATP1B4,ATP6V1B1,BEST4,C15orf27,CACNA1G,CACNG2,CHRNA6,CHRNB3,CHRNB4,CLCA4,CLIC5,CNGA1,CNGB1,CYBB,FXYD3,GABRA6,GABRP,GABRR3,GRIN2C,HCN3,KCNA1,KCNA4,KCNB2,KCNE3,KCNG4,KCNH7,KCNIP2,KCNJ1,KCNK9,KCNS2,KCNT1,KCNU1,NOX5,PKD2L2,PKDREJ,RHAG,RHD,RYR1,SCNN1B,SCNN1G,SLC10A2,SLC10A4,SLC10A5,SLC11A1,SLC16A8,SLC17A4,SLC22A10,SLC22A11,SLC22A24,SLC22A9,SLC26A3,SL…
GO:0035662	0.000345429	Inf	0.210662	3	3	Toll-like receptor 4 binding	GO_MF	S100A8,S100A9,TIRAP_x000D_
GO:0004872	0.000364833	2.18037	14.0525	28	206	receptor activity	GO_MF	ACE2,ACVRL1,ADORA2A,ADRB2,AGER,AGTR1,ANPEP,BCAM,BRS3,CASR,CCKBR,CD160,CD163L1,CD33,CD86,CD8A,CHRM5,CHRNA6,CHRNB3,CHRNB4,CLEC1A,CLEC1B,CLEC5A,CR1,CR2,CYSLTR2,DMBT1,FFAR4,FLT3,FPR1,GABRA6,GABRP,GABRR3,GIPR,GLP2R,GPR156,GPR160,GPR171,GPR20,GPR82,GPRC6A,GRIN2C,GRM2,GRM5,GUCY2F,GYPA,HCAR1,HCAR2,HCRTR2,HLA-DQB2,HTR1F,HTR5A,IL10RA,IL12B,IL1RL1,IL1RL2,IL22RA2,ILDR1,ITGB2,KLRC1,KRT1,LGR6,LILRA2,LILRB4,LOX…
GO:0005504	0.000383804	5.60665	1.89596	8	27	fatty acid binding	GO_MF	ACOX2,ALB,FABP2,FFAR4,PPARG,S100A8,S100A9,UGT1A8_x000D_
GO:0004930	0.000720024	1.49383	60.1793	85	857	G-protein coupled receptor activity	GO_MF	ADORA2A,ADRB2,AGTR1,BRS3,CASR,CCKBR,CHRM5,CYSLTR2,FFAR4,FPR1,GIPR,GLP2R,GPR156,GPR160,GPR171,GPR20,GPR82,GPRC6A,GRM2,GRM5,HCAR1,HCAR2,HCRTR2,HTR1F,HTR5A,NMBR,NPFFR1,NPFFR2,NPY1R,NPY2R,OPN5,OPRK1,OR10A4,OR11A1,OR11H6,OR2AJ1,OR2H1,OR4C11,OR4F15,OR4K14,OR4K2,OR4K5,OR4N2,OR4P4,OR4Q3,OR51E1,OR51E2,OR52A1,OR52E4,OR5A1,OR5B12,OR5T3,OR5V1,OR6C3,OR6C68,OR6C74,OR6C75,OR6F1,OR6K3,OR7A5,OR7C1,OR7D2,OR7E24,OR…
GO:0016709	0.000813404	4.29583	2.59004	9	37	oxidoreductase activity, acting on paired donors, with incorporation or reduction of molecular oxygen, NAD(P)H as one donor, and incorporation of one atom of oxygen	GO_MF	COQ6,CYP1A1,CYP2C9,CYP2E1,CYP39A1,CYP3A4,CYP4F11,CYP4F3,FMO2,FMO3,FMO4,FMO5,NOS3_x000D_
GO:0022803	0.000857989	1.69267	30.8269	49	439	passive transmembrane transporter activity	GO_MF	ANO1,ASIC4,ASIC5,BEST4,C15orf27,CACNA1G,CACNG2,CHRNA6,CHRNB3,CHRNB4,CLCA4,CLIC5,CNGA1,CNGB1,CYBB,FXYD3,GABRA6,GABRP,GABRR3,GJA3,GJB1,GRIN2C,HCN3,KCNA1,KCNA4,KCNB2,KCNE3,KCNG4,KCNH7,KCNIP2,KCNJ1,KCNK9,KCNS2,KCNT1,KCNU1,NOX5,PKD2L2,PKDREJ,PRF1,RYR1,SCNN1B,SCNN1G,SLC14A2,SLC26A3,SLC26A5,STEAP1,TMC2,TRPC4,TRPV3_x000D_
GO:0005044	0.000929907	3.80714	3.15994	10	45	scavenger receptor activity	GO_MF	CD163L1,DMBT1,LOXL3,PRG4,TINAG,TINAGL1,TMPRSS13,TMPRSS2,TMPRSS3,TMPRSS4_x000D_
GO:0004252	0.0011039	2.28372	10.1118	21	144	serine-type endopeptidase activity	GO_MF	C2,CTRC,F11,F9,HTRA4,KLK11,KLK3,KLK7,LPA,MMP8,OVCH1,PRSS56,TMPRSS11D,TMPRSS11E,TMPRSS11F,TMPRSS12,TMPRSS13,TMPRSS2,TMPRSS3,TMPRSS4,TMPRSS6_x000D_
GO:0005249	0.00112583	2.74312	6.17943	15	88	voltage-gated potassium channel activity	GO_MF	CNGA1,CNGB1,HCN3,KCNA1,KCNA4,KCNB2,KCNE3,KCNG4,KCNH7,KCNIP2,KCNJ1,KCNK9,KCNS2,KCNT1,KCNU1_x000D_
GO:0047961	0.00130912	39.8222	0.280883	3	4	glycine N-acyltransferase activity	GO_MF	GLYAT,GLYATL1,GLYATL3_x000D_
GO:0022890	0.00132457	1.60479	36.3042	55	517	inorganic cation transmembrane transporter activity	GO_MF	ASIC4,ASIC5,ATP12A,ATP1A4,ATP1B4,ATP6V1B1,C15orf27,CACNA1G,CACNG2,CNGA1,CNGB1,HCN3,KCNA1,KCNA4,KCNB2,KCNE3,KCNG4,KCNH7,KCNIP2,KCNJ1,KCNK9,KCNS2,KCNT1,KCNU1,PKD2L2,PKDREJ,RHAG,RHD,RYR1,SCNN1B,SCNN1G,SLC10A2,SLC10A4,SLC10A5,SLC11A1,SLC17A4,SLC28A3,SLC30A2,SLC30A3,SLC34A2,SLC36A2,SLC36A3,SLC5A1,SLC5A7,SLC6A14,SLC6A2,SLC6A4,SLC6A5,SLC8A3,SLC9A4,SLC9C1,SLC9C2,TMC2,TRPC4,TRPV3_x000D_
GO:0030414	0.00143663	2.0996	12.4291	24	177	peptidase inhibitor activity	GO_MF	AHSG,COL28A1,CST6,CST8,CSTA,HMSD,HRG,ITIH2,ITIH6,KNG1,LPA,LXN,NLRC4,PZP,RENBP,SERPINA7,SERPINB10,SERPINB13,SERPINB2,SERPINI2,SSPO,TFAP2B,WFDC10A,WFDC3_x000D_
GO:0022804	0.00194089	1.70013	25.6306	41	365	active transmembrane transporter activity	GO_MF	ABCB1,ABCB5,ABCC11,ABCC2,ABCG5,ATP12A,ATP13A5,ATP1A4,SLC10A2,SLC10A4,SLC10A5,SLC11A1,SLC15A5,SLC16A8,SLC17A4,SLC22A10,SLC22A11,SLC22A24,SLC22A9,SLC26A3,SLC26A5,SLC28A3,SLC2A4,SLC2A5,SLC34A2,SLC35D3,SLC36A2,SLC36A3,SLC5A1,SLC5A11,SLC5A7,SLC5A8,SLC6A14,SLC6A2,SLC6A4,SLC6A5,SLC7A13,SLC8A3,SLC9A4,SLC9C1,SLC9C2_x000D_
GO:0061135	0.00231374	2.05097	12.1482	23	173	endopeptidase regulator activity	GO_MF	AHSG,COL28A1,CST6,CST8,CSTA,HMSD,HRG,ITIH2,ITIH6,KNG1,LPA,LXN,NLRC4,PZP,RENBP,SERPINA7,SERPINB10,SERPINB13,SERPINB2,SERPINI2,TFAP2B,WFDC10A,WFDC3_x000D_
GO:0038023	0.00241153	1.36469	84.6216	110	1211	signaling receptor activity	GO_MF	ACVRL1,ADORA2A,ADRB2,AGER,AGTR1,BCAM,BRS3,CASR,CCKBR,CD160,CD86,CD8A,CHRM5,CHRNA6,CHRNB3,CHRNB4,CLEC1A,CLEC1B,CR1,CR2,CYSLTR2,DMBT1,FFAR4,FLT3,FPR1,GABRA6,GABRP,GABRR3,GIPR,GLP2R,GPR156,GPR160,GPR171,GPR20,GPR82,GPRC6A,GRIN2C,GRM2,GRM5,HCAR1,HCAR2,HCRTR2,HLA-DQB2,HTR1F,HTR5A,IL10RA,IL12B,IL1RL1,IL1RL2,IL22RA2,ITGB2,KLRC1,LGR6,LYVE1,MRC1,MUSK,NKX3-1,NMBR,NPFFR1,NPFFR2,NPY1R,NPY2R,NR1H4,OPN5,OPRK1,…
GO:0022838	0.00253499	1.63033	29.2119	45	416	substrate-specific channel activity	GO_MF	ANO1,ASIC4,ASIC5,BEST4,C15orf27,CACNA1G,CACNG2,CHRNA6,CHRNB3,CHRNB4,CLCA4,CLIC5,CNGA1,CNGB1,CYBB,FXYD3,GABRA6,GABRP,GABRR3,GRIN2C,HCN3,KCNA1,KCNA4,KCNB2,KCNE3,KCNG4,KCNH7,KCNIP2,KCNJ1,KCNK9,KCNS2,KCNT1,KCNU1,NOX5,PKD2L2,PKDREJ,RYR1,SCNN1B,SCNN1G,SLC14A2,SLC26A3,SLC26A5,TMC2,TRPC4,TRPV3_x000D_
GO:0015293	0.00305039	2.12092	10.2522	20	146	symporter activity	GO_MF	SLC10A2,SLC10A4,SLC10A5,SLC15A5,SLC16A8,SLC17A4,SLC28A3,SLC2A4,SLC2A5,SLC34A2,SLC36A2,SLC36A3,SLC5A1,SLC5A11,SLC5A7,SLC5A8,SLC6A14,SLC6A2,SLC6A4,SLC6A5_x000D_
GO:0005111	0.00310148	19.9098	0.351104	3	5	type 2 fibroblast growth factor receptor binding	GO_MF	FGF10,FGF18,FGF7_x000D_
GO:0016841	0.00310148	19.9098	0.351104	3	5	ammonia-lyase activity	GO_MF	FTCD,HAL,SDS_x000D_
GO:0050544	0.00310148	19.9098	0.351104	3	5	arachidonic acid binding	GO_MF	PPARG,S100A8,S100A9_x000D_
GO:0005501	0.00328001	4.23237	2.0364	7	29	retinoid binding	GO_MF	ADH7,CYP26A1,LCN12,OPN5,RBP2,RLBP1,UGT1A8_x000D_
GO:0008395	0.00402327	4.04809	2.10662	7	30	steroid hydroxylase activity	GO_MF	CYP17A1,CYP1A1,CYP2B6,CYP2C9,CYP2E1,CYP39A1,CYP3A4_x000D_
GO:0050660	0.00462383	2.62142	5.12612	12	73	flavin adenine dinucleotide binding	GO_MF	ACOX2,ACOXL,AOX1,COQ6,CYBB,FMO2,FMO3,FMO4,FMO5,NOS3,NOX5,XDH_x000D_
GO:0030246	0.00525274	1.72236	19.1001	31	272	carbohydrate binding	GO_MF	ACAN,AIM1,ALDOB,CD209,CD22,CD33,CLEC12A,CLEC17A,CLEC1A,CLEC1B,CLEC2A,CLEC4D,CLEC5A,CLEC6A,COLEC11,GALNT12,GALNT14,GCKR,IL2,KLRC1,KRT1,LY75,MAN2B1,MGAM,MRC1,OLR1,PRG4,SELE,SELP,TINAG,TINAGL1_x000D_
GO:0050786	0.00535118	7.58875	0.772429	4	11	RAGE receptor binding	GO_MF	FPR1,S100A8,S100A9,S100P_x000D_
GO:0008508	0.00587945	13.2723	0.421325	3	6	bile acid:sodium symporter activity	GO_MF	SLC10A2,SLC10A4,SLC10A5_x000D_
GO:1901567	0.00587945	13.2723	0.421325	3	6	fatty acid derivative binding	GO_MF	PPARG,S100A8,S100A9_x000D_
GO:0005244	0.00696795	1.85135	13.2717	23	189	voltage-gated ion channel activity	GO_MF	ANO1,C15orf27,CACNA1G,CACNG2,CLIC5,CNGA1,CNGB1,CYBB,HCN3,KCNA1,KCNA4,KCNB2,KCNE3,KCNG4,KCNH7,KCNIP2,KCNJ1,KCNK9,KCNS2,KCNT1,KCNU1,RYR1,TMC2_x000D_
GO:0004222	0.00708655	2.19795	7.44341	15	106	metalloendopeptidase activity	GO_MF	ADAM18,ADAM2,ADAM29,ADAM5,ADAM7,ADAMDEC1,ADAMTS19,ADAMTSL4,ADAMTSL5,MMP12,MMP13,MMP26,MMP27,MMP8,MMP9_x000D_
GO:0022836	0.00732304	1.62222	22.7515	35	324	gated channel activity	GO_MF	ANO1,ASIC5,C15orf27,CACNA1G,CACNG2,CHRNA6,CHRNB3,CHRNB4,CLCA4,CLIC5,CNGA1,CNGB1,CYBB,GABRA6,GABRP,GABRR3,GRIN2C,HCN3,KCNA1,KCNA4,KCNB2,KCNE3,KCNG4,KCNH7,KCNIP2,KCNJ1,KCNK9,KCNS2,KCNT1,KCNU1,RYR1,SCNN1B,SCNN1G,TMC2,TRPC4_x000D_
GO:0017171	0.00764862	1.89486	11.8673	21	169	serine hydrolase activity	GO_MF	C2,CTRC,F11,F9,HTRA4,KLK11,KLK3,KLK7,LPA,MMP8,OVCH1,PRSS56,TMPRSS11D,TMPRSS11E,TMPRSS11F,TMPRSS12,TMPRSS13,TMPRSS2,TMPRSS3,TMPRSS4,TMPRSS6_x000D_
GO:0022892	0.00803712	1.34742	66.538	86	953	substrate-specific transporter activity	GO_MF	ABCC11,ABCC2,ABCG5,ANO1,APOB,APOD,APOF,ASIC4,ASIC5,ATP10B,ATP12A,ATP13A5,ATP1A4,ATP1B4,ATP6V1B1,ATP8B3,BEST4,C15orf27,C2orf83,CACNA1G,CACNG2,CHRNA6,CHRNB3,CHRNB4,CLCA4,CLIC5,CNGA1,CNGB1,CYBB,FXYD3,GABRA6,GABRP,GABRR3,GRIN2C,HBB,HBG2,HCN3,KCNA1,KCNA4,KCNB2,KCNE3,KCNG4,KCNH7,KCNIP2,KCNJ1,KCNK9,KCNS2,KCNT1,KCNU1,NOX5,PKD2L2,PKDREJ,PLSCR5,RHAG,RHD,RYR1,SCNN1B,SCNN1G,SLC10A2,SLC10A4,SLC10A5,SLC11A1,SL…
GO:0052689	0.00822018	2.09519	8.27435	16	118	carboxylic ester hydrolase activity	GO_MF	AADACL2,ABHD1,ACOT1,ACOT12,ACOT6,BAAT,CES1,CES3,LIPH,LIPI,PLA1A,PLA2G2C,PLA2G4D,PLA2G4E,PLA2G6,PNLIPRP1,PON3,RGN_x000D_
GO:0015020	0.00832146	3.44748	2.38751	7	34	glucuronosyltransferase activity	GO_MF	UGT1A10,UGT1A4,UGT1A8,UGT2A1,UGT2B28,UGT2B4,UGT3A1_x000D_
GO:0005509	0.00877561	1.40698	47.4693	64	676	calcium ion binding	GO_MF	ANXA10,C2CD4A,C2CD4B,CABP1,CABP5,CAPN11,CAPN12,CAPN8,CAPSL,CDH15,CDH23,CDH5,CDH9,CDHR4,DLL4,DNASE1L3,DSG3,DUOX1,DUOX2,EFCAB3,F9,FLG,FSTL4,GUCA1A,HMCN2,HRC,HRNR,KCNIP2,MMP12,MMP13,MMP27,MMP8,NECAB2,NOX5,OIT3,PCDHA3,PCDHA6,PCDHB1,PCDHB18P,PCDHB3,PCDHGA1,PCDHGA11,PCDHGA12,PCDHGA6,PCDHGA8,PCDHGC3,PKD2L2,PKDREJ,PLA2G2C,PNLIPRP1,PPEF1,PPEF2,PPP3R2,PRF1,RGN,S100A14,S100A8,S100A9,S100P,SGCA,SYT10,SYTL1,S…
GO:0005261	0.00971951	1.62454	20.756	32	296	cation channel activity	GO_MF	ANO1,ASIC4,ASIC5,C15orf27,CACNA1G,CACNG2,CHRNA6,CHRNB3,CHRNB4,CNGA1,CNGB1,GRIN2C,HCN3,KCNA1,KCNA4,KCNB2,KCNE3,KCNG4,KCNH7,KCNIP2,KCNJ1,KCNK9,KCNS2,KCNT1,KCNU1,NOX5,PKD2L2,PKDREJ,RYR1,SCNN1B,SCNN1G,TMC2,TRPC4,TRPV3_x000D_
GO:0008172	0.00975445	9.95361	0.491546	3	7	S-methyltransferase activity	GO_MF	BHMT,INMT,OCLN_x000D_
GO:0015187	0.00975445	9.95361	0.491546	3	7	glycine transmembrane transporter activity	GO_MF	SLC36A2,SLC36A3,SLC6A5_x000D_
GO:0050661	0.0121248	2.87573	3.15994	8	45	NADP binding	GO_MF	DUOX1,FMO2,FMO3,FMO4,FMO5,MIOX,NOS3,NOX5_x000D_
GO:0005215	0.0124882	1.7986	12.411	21	181	transporter activity	GO_MF	ABCB1,ABCB5,ABCC11,ABCC2,ABCG5,ANO1,APOB,APOD,APOF,ASIC4,ASIC5,ATP10B,ATP12A,ATP13A5,ATP1A4,ATP1B4,ATP6V1B1,ATP8B3,BEST4,C15orf27,C2orf83,CACNA1G,CACNG2,CHRNA6,CHRNB3,CHRNB4,CLCA4,CLIC5,CNGA1,CNGB1,CSN1S1,CYBB,FABP12,FABP2,FXYD3,GABRA6,GABRP,GABRR3,GC,GJA3,GJB1,GRIN2C,HBB,HBG2,HCN3,HPX,KCNA1,KCNA4,KCNB2,KCNE3,KCNG4,KCNH7,KCNIP2,KCNJ1,KCNK9,KCNS2,KCNT1,KCNU1,LCN12,NOX5,PDZK1,PKD2L2,PKDREJ,PLSCR5,P…
GO:0001730	0.0140903	26.5253	0.210662	2	3	2'-5'-oligoadenylate synthetase activity	GO_MF	OAS1,OAS2_x000D_
GO:0004833	0.0140903	26.5253	0.210662	2	3	tryptophan 2,3-dioxygenase activity	GO_MF	IDO1,IDO2_x000D_
GO:0004946	0.0140903	26.5253	0.210662	2	3	bombesin receptor activity	GO_MF	BRS3,NMBR_x000D_
GO:0005152	0.0140903	26.5253	0.210662	2	3	interleukin-1 receptor antagonist activity	GO_MF	IL1RN,IL36RN_x000D_
GO:0005502	0.0140903	26.5253	0.210662	2	3	11-cis retinal binding	GO_MF	OPN5,RLBP1_x000D_
GO:0017060	0.0140903	26.5253	0.210662	2	3	3-galactosyl-N-acetylglucosaminide 4-alpha-L-fucosyltransferase activity	GO_MF	FUT3,FUT5_x000D_
GO:0017159	0.0140903	26.5253	0.210662	2	3	pantetheine hydrolase activity	GO_MF	VNN1,VNN3_x000D_
GO:0031711	0.0140903	26.5253	0.210662	2	3	bradykinin receptor binding	GO_MF	ADRB2,AGTR1_x000D_
GO:0070576	0.0140903	26.5253	0.210662	2	3	vitamin D 24-hydroxylase activity	GO_MF	CYP1A1,CYP3A4_x000D_
GO:0047760	0.0147993	7.96237	0.561767	3	8	butyrate-CoA ligase activity	GO_MF	ACSM3,ACSM4,ACSM5_x000D_
GO:0005319	0.0149919	2.04964	7.37319	14	105	lipid transporter activity	GO_MF	ABCG5,APOB,APOD,APOF,ATP10B,ATP8B3,PLSCR5,SLC10A2,SLC10A4,SLC10A5,SLC22A9,SLC27A2,SPNS1,STAR_x000D_
GO:0004869	0.0153338	2.5474	3.93237	9	56	cysteine-type endopeptidase inhibitor activity	GO_MF	AHSG,CST6,CST8,CSTA,HRG,KNG1,NLRC4,SERPINB13,TFAP2B_x000D_
GO:0008201	0.0158144	1.84639	10.3927	18	148	heparin binding	GO_MF	ADAMTSL5,APOB,C6orf25,CHRD,F11,FGF10,FGF7,HRG,ITGAM,KNG1,LIPH,LIPI,LPA,LXN,PF4,PGF,RSPO4,SELP_x000D_
GO:0015370	0.016201	3.33038	2.10181	6	30	solute:sodium symporter activity	GO_MF	SLC10A2,SLC10A4,SLC10A5,SLC28A3,SLC5A1,SLC5A7,SLC6A14,SLC6A2,SLC6A4,SLC6A5_x000D_
GO:0019865	0.0163196	3.9068	1.54486	5	22	immunoglobulin binding	GO_MF	CD300LG,FCAR,FCGR2A,HRG,VWF_x000D_
GO:0015297	0.016548	2.08596	6.7412	13	96	antiporter activity	GO_MF	SLC11A1,SLC22A10,SLC22A11,SLC22A24,SLC22A9,SLC26A3,SLC26A5,SLC35D3,SLC7A13,SLC8A3,SLC9A4,SLC9C1,SLC9C2_x000D_
GO:0005104	0.0174896	4.84367	1.05014	4	15	fibroblast growth factor receptor binding	GO_MF	FGF10,FGF18,FGF19,FGF20,FGF22,FGF23,FGF7,KLB_x000D_
GO:0016854	0.017668	4.82795	1.05331	4	15	racemase and epimerase activity	GO_MF	AMACR,DHRS9,RENBP,RPEL1_x000D_
GO:0015280	0.0210545	6.63488	0.631987	3	9	ligand-gated sodium channel activity	GO_MF	ASIC5,SCNN1B,SCNN1G_x000D_
GO:0033691	0.0210545	6.63488	0.631987	3	9	sialic acid binding	GO_MF	ADIPOQ,SELE,SELP_x000D_
GO:0004745	0.0222757	4.42534	1.12353	4	16	retinol dehydrogenase activity	GO_MF	ADH7,DHRS9,HSD17B6,SDR16C5_x000D_
GO:0008188	0.0225575	2.74101	2.87464	7	41	neuropeptide receptor activity	GO_MF	BRS3,HCRTR2,NMBR,NPFFR1,NPFFR2,NPY1R,NPY2R,PRLHR,TACR3_x000D_
GO:0004022	0.0267961	13.2829	0.280469	2	4	alcohol dehydrogenase (NAD) activity	GO_MF	ADH1A,ADH6,ADH7,DHRS9_x000D_
GO:0001601	0.0268714	13.2618	0.280883	2	4	peptide YY receptor activity	GO_MF	NPY1R,NPY2R_x000D_
GO:0004024	0.0268714	13.2618	0.280883	2	4	alcohol dehydrogenase activity, zinc-dependent	GO_MF	ADH1A,ADH7_x000D_
GO:0004875	0.0268714	13.2618	0.280883	2	4	complement receptor activity	GO_MF	CR1,CR2_x000D_
GO:0005280	0.0268714	13.2618	0.280883	2	4	hydrogen:amino acid symporter activity	GO_MF	SLC36A2,SLC36A3_x000D_
GO:0034875	0.0268714	13.2618	0.280883	2	4	caffeine oxidase activity	GO_MF	CYP2C9,CYP3A4_x000D_
GO:0042806	0.0268714	13.2618	0.280883	2	4	fucose binding	GO_MF	CLEC17A,SELP_x000D_
GO:0015299	0.0275494	4.08466	1.19375	4	17	solute:proton antiporter activity	GO_MF	SLC11A1,SLC9A4,SLC9C1,SLC9C2_x000D_
GO:0008514	0.0283112	1.68837	11.8673	19	169	organic anion transmembrane transporter activity	GO_MF	ABCC11,ABCC2,SLC10A2,SLC10A4,SLC10A5,SLC16A8,SLC22A10,SLC22A11,SLC22A24,SLC22A9,SLC26A3,SLC26A5,SLC36A2,SLC36A3,SLC38A11,SLC38A8,SLC6A14,SLC6A5,SLC7A13_x000D_
GO:0004954	0.0285332	5.68667	0.702208	3	10	prostanoid receptor activity	GO_MF	PPARG,PTGDR,TBXA2R_x000D_
GO:0015079	0.0289222	1.7423	10.3225	17	147	potassium ion transmembrane transporter activity	GO_MF	ATP12A,ATP1A4,CNGA1,CNGB1,HCN3,KCNA1,KCNA4,KCNB2,KCNE3,KCNG4,KCNH7,KCNIP2,KCNJ1,KCNK9,KCNS2,KCNT1,KCNU1_x000D_
GO:0070011	0.030801	1.34212	40.8685	53	582	peptidase activity, acting on L-amino acid peptides	GO_MF	ACE2,ADAM18,ADAM2,ADAM29,ADAM5,ADAM7,ADAMDEC1,ADAMTS19,ADAMTSL4,ADAMTSL5,ANPEP,C2,CAPN11,CAPN12,CAPN6,CAPN8,CASP5,CLCA4,CPB2,CTRC,DPEP2,ESPL1,F11,F9,FOLH1B,GGT1,HTRA4,KLK11,KLK3,KLK7,LPA,MMP12,MMP13,MMP26,MMP27,MMP8,MMP9,OVCH1,PRSS56,PSMA8,TINAG,TMEM27,TMPRSS11D,TMPRSS11E,TMPRSS11F,TMPRSS12,TMPRSS13,TMPRSS2,TMPRSS3,TMPRSS4,TMPRSS6,USP43,USP50_x000D_
GO:0004867	0.0314196	1.94742	6.60076	12	94	serine-type endopeptidase inhibitor activity	GO_MF	COL28A1,HMSD,ITIH2,ITIH6,PZP,SERPINA7,SERPINB10,SERPINB13,SERPINB2,SERPINI2,WFDC10A,WFDC3_x000D_
GO:0005537	0.0335046	3.79265	1.26397	4	18	mannose binding	GO_MF	CD209,CLEC17A,COLEC11,MRC1_x000D_
GO:0004000	0.0372264	4.97552	0.772429	3	11	adenosine deaminase activity	GO_MF	ADAD1,ADARB2,ZBP1_x000D_
GO:0030547	0.0372264	4.97552	0.772429	3	11	receptor inhibitor activity	GO_MF	ADH7,IL1RN,IL36RN_x000D_
GO:0015081	0.0393302	1.93702	6.07477	11	87	sodium ion transmembrane transporter activity	GO_MF	ASIC4,ASIC5,ATP12A,ATP1A4,HCN3,SCNN1B,SCNN1G,SLC10A2,SLC10A4,SLC10A5,SLC17A4,SLC28A3,SLC34A2,SLC5A1,SLC5A7,SLC6A14,SLC6A2,SLC6A4,SLC6A5,SLC8A3,SLC9A4_x000D_
GO:0004715	0.0400431	2.38486	3.23016	7	46	non-membrane spanning protein tyrosine kinase activity	GO_MF	BMX,BTK,JAK3,MATK,STYK1,SYK,WEE2_x000D_
GO:0016903	0.0400431	2.38486	3.23016	7	46	oxidoreductase activity, acting on the aldehyde or oxo group of donors	GO_MF	ADH7,AKR1B10,ALDH1L1,AOX1,BCKDHA,HAO1,XDH_x000D_
GO:0005328	0.0401502	3.53958	1.3342	4	19	neurotransmitter:sodium symporter activity	GO_MF	SLC6A14,SLC6A2,SLC6A4,SLC6A5_x000D_
GO:0005452	0.0401502	3.53958	1.3342	4	19	inorganic anion exchanger activity	GO_MF	SLC22A10,SLC22A11,SLC22A24,SLC22A9_x000D_
GO:0048037	0.0417872	1.48839	18.1872	26	259	cofactor binding	GO_MF	ACOX2,ACOXL,AGXT,AGXT2,ALB,AOX1,COQ6,CYBB,DUOX1,ETNPPL,FMO2,FMO3,FMO4,FMO5,GADL1,GOT1L1,GPD1,HAO1,HHIPL2,MIOX,NOS3,NOX5,PAH,SDS,TDH,XDH_x000D_
GO:0050664	0.0424263	8.87586	0.34981	2	5	oxidoreductase activity, acting on NAD(P)H, oxygen as acceptor	GO_MF	CYBB,DUOX1,DUOX2,NCF1,NOX3,NOX5,PAX2_x000D_
GO:0004568	0.042718	8.84063	0.351104	2	5	chitinase activity	GO_MF	CHIT1,OVGP1_x000D_
GO:0004771	0.042718	8.84063	0.351104	2	5	sterol esterase activity	GO_MF	CES1,CES3_x000D_
GO:0005105	0.042718	8.84063	0.351104	2	5	type 1 fibroblast growth factor receptor binding	GO_MF	FGF18,FGF23_x000D_
GO:0015252	0.042718	8.84063	0.351104	2	5	hydrogen ion channel activity	GO_MF	ASIC5,NOX5_x000D_
GO:0016901	0.042718	8.84063	0.351104	2	5	oxidoreductase activity, acting on the CH-OH group of donors, quinone or similar compound as acceptor	GO_MF	GPD1,HHIPL2_x000D_
GO:0031433	0.042718	8.84063	0.351104	2	5	telethonin binding	GO_MF	CSRP3,MYOZ2_x000D_
GO:0034618	0.042718	8.84063	0.351104	2	5	arginine binding	GO_MF	NAGS,NOS3_x000D_
GO:0043546	0.042718	8.84063	0.351104	2	5	molybdopterin cofactor binding	GO_MF	AOX1,XDH_x000D_
GO:0045545	0.042718	8.84063	0.351104	2	5	syndecan binding	GO_MF	CHRD,HPSE_x000D_
GO:0046848	0.042718	8.84063	0.351104	2	5	hydroxyapatite binding	GO_MF	HTN1,STATH_x000D_
GO:0048248	0.042718	8.84063	0.351104	2	5	CXCR3 chemokine receptor binding	GO_MF	CXCL9,PF4_x000D_
GO:0016229	0.0430776	2.88652	1.96618	5	28	steroid dehydrogenase activity	GO_MF	DHRS9,HSD11B1,HSD17B6,SDR42E2,SRD5A2_x000D_
GO:1901618	0.0443143	2.32509	3.30038	7	47	organic hydroxy compound transmembrane transporter activity	GO_MF	SLC10A2,SLC10A4,SLC10A5,SLC16A8,SLC5A7,SLC6A2,SLC6A4_x000D_
GO:0070851	0.0456861	1.82492	6.98319	12	100	growth factor receptor binding	GO_MF	AGR2,AREG,BTC,CSF2,FAM83B,FGF10,FGF18,FGF19,FGF20,FGF22,FGF23,FGF7,FIGF,IL10,IL12B,IL1B,IL1RN,IL2,IL36RN,KLB_x000D_
GO:0031406	0.0459753	1.58534	12.544	19	179	carboxylic acid binding	GO_MF	ACOX2,ADIPOQ,AGXT,ALB,CYP26A1,FABP2,FFAR4,FTCD,LCN12,NAGS,NOS3,NR1H4,OTC,PAH,PCK1,PPARG,S100A8,S100A9,SELE,SELP,STARD5,UGT1A8_x000D_
GO:0001653	0.0463866	1.69205	9.33937	15	133	peptide receptor activity	GO_MF	AGTR1,BRS3,CCKBR,CYSLTR2,FPR1,GLP2R,HCRTR2,NMBR,NPFFR1,NPFFR2,NPY1R,NPY2R,OPRK1,PRLHR,TACR3_x000D_
GO:0016810	0.0469842	1.7251	8.56694	14	122	hydrolase activity, acting on carbon-nitrogen (but not peptide) bonds	GO_MF	ADAD1,ADARB2,AGMAT,AMDHD1,AMPD3,APOBEC3D,APOBEC4,ASPA,CD101,KLK3,UPB1,VNN1,VNN3,ZBP1_x000D_
GO:0042301	0.0471068	4.42239	0.84265	3	12	phosphate ion binding	GO_MF	G6PC,OTC,SLC34A2_x000D_
GO:0001530	0.0474889	3.31814	1.40442	4	20	lipopolysaccharide binding	GO_MF	BPI,BPIFC,SELP,TLR2_x000D_
GO:0005254	0.0492265	1.9269	5.54745	10	79	chloride channel activity	GO_MF	ANO1,BEST4,CLCA4,CLIC5,FXYD3,GABRA6,GABRP,GABRR3,SLC26A3,SLC26A5_x000D_
