# Supplementary material for: IPSC-Derived Neuronal Cultures Carrying the Alzheimer’s Disease Associated TREM2 R47H Variant Enables the Construction of an Aβ-Induced Gene Regulatory Network
Source: Int J Mol Sci. 2020 Jun 25;21(12):4516. doi: 10.3390/ijms21124516 (PMC7350255; doi:10.3390/ijms21124516)
Supplement: Supplementary file 1 [file ijms-21-04516-s001.zip › Supplementary files/Table S2.xlsx]

## Sheet: Venn diagram CON
healthy	healthyabeta	healthyabeta_AND_healthy	up_healthyabeta	down_healthyabeta	notregulated_x000D_
ARHGDIB	ARRDC5	HIST1H3A	PCDHGB5	KLF7	HIST1H3A_x000D_
DKK1	FOXC2	TNFAIP8L1	MLXIPL	DSN1	TNFAIP8L1_x000D_
RPP25	CRYBB2	F8A1	COL1A1	DHCR24	F8A1_x000D_
MIR5193	C1QA	CGB	CST3	STARD7	CGB_x000D_
DRAM1	COL5A1	FAM86C1	SRPR	MAL2	FAM86C1_x000D_
MYL3	ADIRF	CACNG8	IGFBP7	TMEM167B	CACNG8_x000D_
SIPA1	IGFBP6	MORC2	CD9	CTNNBIP1	MORC2_x000D_
WAS	FKBP1A-SDCBP2	HIST1H2BN	MYL9	INSIG1	HIST1H2BN_x000D_
BIK	TNFAIP3	PCDHGB5	HSPB8	TOMM20	ZNF600_x000D_
ZBTB9	PPP1R14A	ZNF600	LUM	SCD5	KRTAP6-2_x000D_
LRRC8C	CD79B	KRTAP6-2	EFEMP1	KBTBD2	SSX7_x000D_
APOL3	NR1H3	SSX7	CD44	EML4	MAATS1_x000D_
TCF19	WNT5B	MAATS1	SMOC2	C9orf123	PCDHA4_x000D_
DAAM2	CPA1	PCDHA4	MVP	FKBP9	TUBB7P_x000D_
PPP1R3D	PACSIN3	TUBB7P	EFNA1	CORO1C	KRTAP6-1_x000D_
S100A1	LURAP1L	KRTAP6-1	GRN	LANCL1	SFT2D1_x000D_
C7orf31	CREB3L1	SFT2D1	RFTN1	OCRL	DNAJC12_x000D_
FZD10	SCNN1B	DNAJC12	HLA-DMA	CBFA2T2	POU3F3_x000D_
ZDHHC23	JOSD2	POU3F3	CYSTM1	EP400	PLEKHG2_x000D_
NR4A2	FGR	PLEKHG2	TSPO	SEPT11	DEPDC5_x000D_
ISL1	ZMYND15	DEPDC5	ANGPTL4	CNOT1	KRTAP10-12_x000D_
DPYD	CECR1	KRTAP10-12	GDF15	DHX35	KRTAP10-1_x000D_
B3GALT4	ENTPD1	KRTAP10-1	ADM	ZHX3	KRTAP10-3_x000D_
HOMEZ	LGALS7	KRTAP10-3	NINJ1	PTP4A1	TDRKH_x000D_
CACNA1D	RHCG	TDRKH	IRF1	DCAF12	OR2A14_x000D_
C19orf44	CRYBB1	OR2A14	IFI16	ATP6V1A	KRTAP10-9_x000D_
EPM2A	PAX8	KRTAP10-9	GATM	PEG10	RPL38_x000D_
PLS1	SCTR	RPL38	OCIAD2	C2orf68	PRB1_x000D_
MFAP3L	GRIA3	PRB1	C2	ILF3	H3F3A_x000D_
FAM81A	ABCC6	H3F3A	AEBP1	SYNE2	UNCX_x000D_
TMEM132C	CALML3	UNCX	RRAS	TMEM245	ZNF835_x000D_
C1orf74	MYOM1	ZNF835	STK10	HIF1A	IMPACT_x000D_
ZNF19	CTF1	IMPACT	DDB2	PAPOLA	DUX2_x000D_
ENTPD7	NR0B2	DUX2	SLC25A20	SNRK	TCEAL1_x000D_
EFCAB1	KRTDAP	TCEAL1	SDC4	CEP350	SCAND1_x000D_
SLC16A10	ARMC12	SCAND1	DBI	TPBG	PNMAL1_x000D_
XK	CP	PNMAL1	HLA-F	INSIG2	ZNF680_x000D_
SIRT4	LCN10	ZNF680	CFI	ANKLE2	FAM127A_x000D_
PCOLCE2	OSM	FAM127A	C1QL1	LOC101060567	C2orf44_x000D_
ZNF792	ACTL7B	C2orf44	PLCD1	TRUB1	NSUN5_x000D_
SRRM3	SALL4	NSUN5	PALMD	RRN3	MAGI3_x000D_
IQGAP3	NXPH3	MAGI3	TAGLN2	NUP153	VPS54_x000D_
DSCAML1	SLC23A3	VPS54	FHL3	RING1	PARD6A_x000D_
KIAA1239	NIPAL4	PARD6A	TMEM54	TES	RPL36_x000D_
MAK	KCNF1	RPL36	SOCS3	MAPK9	SPATC1L_x000D_
GNMT	C9orf50	SPATC1L	TMEM63A	CEP55	UCN_x000D_
NDST3	GPR3	UCN	SYNPO	PHIP	UQCRHL_x000D_
SEMA3D	CDH15	UQCRHL	ATF3	RAB11FIP4	RPL9_x000D_
GDF9	KCNA1	RPL9	RCAN2	MEX3C	IFITM3_x000D_
NXPH2	CPA4	IFITM3	RARRES3	DLG3	ZNF184_x000D_
SPATA6L	MNS1	ZNF184	POLD4	BBX	LCE1D_x000D_
PCDHB4	PRSS53	LCE1D	SEPT4	NFIA	LCE1F_x000D_
COLQ	UPK3A	LCE1F	AGPAT2	PDE7A	LCE1A_x000D_
PAQR9	ELSPBP1	LCE1A	DUSP23	TMEM44	BAI1_x000D_
PDE11A	ENPP7	BAI1	C1orf54	DAGLB	CHST7_x000D_
CECR2	LSMEM1	CHST7	RHOC	SEC22A	RSRC1_x000D_
RNF152	NHLRC4	RSRC1	SRPX	SOX2	KRTAP10-10_x000D_
LMO7	MESP2	KRTAP10-10	MZT2A	TRIM37	PTMS_x000D_
HS3ST1	RNF151	PTMS	PAMR1	MKI67	RRNAD1_x000D_
MORN1	RASAL3	RRNAD1	ARHGEF3	TRIM32	UTS2R_x000D_
ZNF578	CHADL	UTS2R	OLIG1	LEMD3	FIG4_x000D_
CD300E	GUCA2A	FIG4	F3	GIT2	GP1BB_x000D_
ZNF572	SPEM1	GP1BB	RAMP1	RNGTT	AURKAIP1_x000D_
KIF20B	RTBDN	KLF7	POLD1	WDR26	C15orf40_x000D_
PCDHB12	FEV	AURKAIP1	PLA2G16	TP53RK	ST8SIA1_x000D_
HECW1	PGLYRP4	C15orf40	GNG11	ZDHHC17	HECTD2_x000D_
DNAH14	KCNS2	ST8SIA1	PARS2	BRPF3	KRT33A_x000D_
P2RY2	FMNL3	HECTD2	HKDC1	ACBD5	NOP16_x000D_
POPDC2	FXYD3	KRT33A	PLEKHF1	TUBGCP3	CEMP1_x000D_
TMEM110	RAX	NOP16	AQP4	TMCC2	PLCB3_x000D_
CD5L	TMIGD2	CEMP1	FGFBP2	PHF16	LHB_x000D_
ZNF547	IRAK4	PLCB3	PKMYT1	C2orf43	RABGEF1_x000D_
GEN1	PHOX2B	MLXIPL	C16orf74	SKA1	KRTAP10-8_x000D_
RORB	AQP10	LHB	TIMP4	SEPT3	NKX1-2_x000D_
ZNF687	JPH2	RABGEF1	KCNIP3	PAIP2B	VSTM5_x000D_
TIRAP	PDCD1	KRTAP10-8	ADAP2	NEK2	CBWD1_x000D_
ZNF283	TEPP	NKX1-2	HOXA9	GLCE	SLC6A15_x000D_
LRCH1	HCRT	VSTM5	LGALS3	FNIP1	SP9_x000D_
TMEM240	ACPT	CBWD1	SHISA3	LOC100996464	GH1_x000D_
RAET1G	KRTAP5-7	SLC6A15	TKTL1	FNDC5	GSTP1_x000D_
C9orf129	OR1A1	DSN1	CD74	SRSF8	HBB_x000D_
SLC25A53	FAM53A	SP9	PSMB9	SAFB	COX7C_x000D_
CCRN4L	LINC00336	GH1	IL34	UTP14C	RPS21_x000D_
FSHB	VWC2	GSTP1	TMEM201	APPL1	TIMP1_x000D_
ZNF570	OR10H1	HBB	CASZ1	HOOK3	ATP6V0E1_x000D_
ZNF519	USP17L10	COX7C	GFAP	SS18	A2M_x000D_
CYP21A1P	NEU2	COL1A1	GALNT16	RAD1	SPDEF_x000D_
GPR61	KCNK6	RPS21	TMEM255A	PIK3C2A	SEPT2_x000D_
TMEM87B	FADS6	CST3	SPP1	CYP2R1	SERPING1_x000D_
STXBP5	LYPD2	TIMP1	KLK5	BMPR1A	NDUFA4_x000D_
ZNF14	PLA2R1	ATP6V0E1	PMP2	AMMECR1	LGALS3BP_x000D_
ZNF225	NUPR1L	A2M	ZNF524	HOXB5	UBA1_x000D_
ADCY5	RAB42	SPDEF	SPOCD1	RANBP17	MDH1_x000D_
ATG10	TSPO2	SEPT2	ADAD2	IL17RD	TRIM28_x000D_
PTGES3L	ZNF695	SERPING1	PTP4A3	FGD6	CALR_x000D_
POU3F4	C2orf48	NDUFA4	IFI27L2	ABCA3	RPS11_x000D_
SYT14	COL25A1	LGALS3BP	PADI4	CHD7	COX4I1_x000D_
PCDHA9	NRL	UBA1	EMILIN1	EPHA4	LAPTM4B_x000D_
SPAG6	C20orf195	MDH1	HSF4	PDPR	PLD3_x000D_
EYA1	ZNF843	TRIM28	RETN	SLC12A5	PHB2_x000D_
RGS4	XCR1	CALR	SEC14L2	PHLPP2	C4orf46_x000D_
SULT1C4	TMC2	RPS11	CSRP1	SNAP91	CDKN1A_x000D_
PHACTR1	NKX3-2	COX4I1	DHRS12	CPXM1	FKBP1A_x000D_
DNAJC28	IL17F	LAPTM4B	BTN3A2	CXorf57	MTCH1_x000D_
IL33	TAL2	PLD3	NFIC	WDR36	CD81_x000D_
ZNF214	TCF23	PHB2	FCRLA	TRIM13	BLOC1S5-TXNDC5_x000D_
SLC25A27	KRTAP8-1	C4orf46	C2orf82	PDE4B	MAGED2_x000D_
ADARB2	FLJ33360	CDKN1A	PTPN7	SLC12A2	APEX1_x000D_
RHOF	HTR3E	FKBP1A	FAM186B	ATCAY	SLC25A5_x000D_
PKD1L1	PROZ	MTCH1	AGRN	TRIO	ILF2_x000D_
MAP3K8	PF4V1	CD81	ICAM1	NHSL1	COL6A1_x000D_
NAT1	CHDH	BLOC1S5-TXNDC5	C2orf80	SHOC2	PSMB4_x000D_
RHBDF2	CENPP	MAGED2	CPPED1	SULT4A1	PRDX2_x000D_
ZNF321P	ABCA2	APEX1	HLA-DOA	ATG16L1	EPAS1_x000D_
ACTN2	SMCO3	SLC25A5	ZNF440	AEBP2	TSC22D1_x000D_
LOC100996481	ADRA1D	ILF2	NDUFS3	GATAD2B	SKP1_x000D_
LMOD1	FUOM	COL6A1	NRN1L	USP31	LY6E_x000D_
ZNF236	CD33	PSMB4	C9orf169	MAP9	CCT2_x000D_
RGL4	HVCN1	PRDX2	PRLH	SYP	BCAP31_x000D_
RABEP2	C11orf93	EPAS1	FOS	PHF17	FLNA_x000D_
LINC00340	AGBL1	TSC22D1	FLCN	BSN	NHP2L1_x000D_
BTBD19	TMEM144	DDB1	SLC34A3	SPAST	ARF4_x000D_
ZNF204P	SLC16A13	SKP1	EDA	USP9Y	AKR1B1_x000D_
PCDP1	PCDHGA9	LY6E	C2CD4D	EPM2AIP1	TMBIM1_x000D_
WHAMMP2	KCP	CCT2	DPPA4	FOXM1	RBBP7_x000D_
MAP7D2	RBBP8NL	BCAP31	PLEKHB1	ZNF248	PDIA6_x000D_
SOCS1	KIR2DL1	FLNA	LILRA2	SOWAHA	TIMP3_x000D_
SPRY4	GBP3	ANXA2	TREML2	EIF3J	DAP_x000D_
LOC728743	HTR3D	NHP2L1	IL17RC	MIER3	CTGF_x000D_
LAMA2	BSX	ARF4	C20orf166-AS1	PAQR3	DNAJB1_x000D_
ZIC4	LOC100506403	AKR1B1	TMEM89	ZBTB41	TALDO1_x000D_
CPAMD8	OR10Q1	TMBIM1	HEPN1	LRRC8D	ERGIC3_x000D_
ZXDB	CCDC154	RBBP7	BATF3	DIRAS2	COL4A2_x000D_
METAP1D	PRR25	PDIA6	MCCD1	WNT7B	SSR2_x000D_
POU2F3	RAB19	TIMP3	PTPN6	BMP2K	COX8A_x000D_
ZBTB49	MIOX	DAP	SYNC	SYN1	IGFBP4_x000D_
FAP	FABP3	CTGF	VAMP5	EPHA7	TUFM_x000D_
NBEAL1	ADAMTS2	DNAJB1	ARHGDIG	BCR	TXN_x000D_
LY6G5C	HPGD	TALDO1	SEZ6L	LRRC17	DDX17_x000D_
FSTL4	EHBP1L1	ERGIC3	ANXA2	ERO1L	TFRC_x000D_
DCBLD1	FOLR3	COL4A2	PHKG1	SCN3B	GABARAP_x000D_
TBX2	ODF3L1	SSR2	CYP4A11	TCHP	MCL1_x000D_
SNORA45	COL3A1	COX8A	NPB	CLK4	PGRMC1_x000D_
LOC100288842	C11orf21	DHCR24	GPR150	CCNG2	FSCN1_x000D_
SEBOX	C2orf54	IGFBP4	APP	MIB1	MORF4L1_x000D_
VSIG10	ZFP57	TUFM	OR4N2	MFSD8	CYR61_x000D_
HELLPAR	CHST13	TXN	OR5H1	C9orf91	RPS25_x000D_
ABCC9	GUCA1A	SRPR	FBXO6	PORCN	CTSK_x000D_
SLC35G1	SLC50A1	DDX17	S100A6	PRDM15	OXA1L_x000D_
DLEU7	TRIM50	TFRC	S100A10	TET1	CBX3_x000D_
SDHAP3	TREML1	GABARAP	CEBPD	MAGEL2	TARDBP_x000D_
TINAGL1	PRF1	MCL1	PRRG2	ABI2	RPL18A_x000D_
ZNF417	SARDH	PGRMC1	LGALS1	EPC2	LASP1_x000D_
NEUROD2	KIAA1875	ACTG1P4	GAS7	WNT5A	IARS_x000D_
IL18BP	P2RX7	FSCN1	CIITA	XYLT1	MAGED1_x000D_
TSL	KRT6A	MORF4L1	S100A11	BHLHE22	MFGE8_x000D_
BICC1	ZNF785	CYR61	CXCL2	RARA	NDFIP1_x000D_
LOC100506797	ABCA7	RPS25	CAPG	MED29	HERPUD1_x000D_
SNORA80	TIE1	CTSK	HLA-DRB1	HMGCR	PSMD3_x000D_
OTTHUMG00000176492	ASGR2	OXA1L	EVA1B	HDAC2	SLC25A39_x000D_
	ACY3	CBX3	NNMT	MORN4	MLEC_x000D_
	PLXND1	TARDBP	C21orf67	KIF18A	HADHA_x000D_
	PADI1	IGFBP7	BRF1	DOCK3	COTL1_x000D_
	MS4A4A	RPL18A	ANXA1	EPHA3	ATP6V1G2-DDX39B_x000D_
	G6PC	LASP1	TNFRSF12A	SPIN3	CCT6A_x000D_
	FERMT1	IARS	NCRNA00185	TRERF1	PRPF8_x000D_
	NOS2	MAGED1	TSC22D4	SRRM4	IFNGR2_x000D_
	NPIPB6	MFGE8	CHRND	KCTD18	LRP1_x000D_
	GLB1L3	NDFIP1	SPATA31C1	CACYBP	GPS1_x000D_
	MOGAT3	HERPUD1	HLA-DMB	PPM1K	IDH2_x000D_
	SYPL2	PSMD3	PRSS8	G3BP2	RPLP1_x000D_
	DDX11L2	SLC25A39	ANXA11	PPP2R2C	RPS14_x000D_
	AKR1E2	MLEC	CLCNKB	TSFM	THY1_x000D_
	KLK4	HADHA	PHLDB1	PRMT8	RPS8_x000D_
	SH3TC1	COTL1	NR1H2	FAM13B	TMED10_x000D_
	PROCA1	ATP6V1G2-DDX39B	POTEG	SIX5	CBX1_x000D_
	SYNJ2	CCT6A	FRMD1	SHCBP1	TMEM109_x000D_
	PLA2G5	PRPF8	BGN	NRXN3	DAG1_x000D_
	CCDC88B	IFNGR2	NLRX1	FKTN	GAS6_x000D_
	SPHK1	LRP1	LIMS2	ZNF536	IMMT_x000D_
	CCDC135	GPS1	FA2H	ZFPM2	CYB5R3_x000D_
	SMIM5	IDH2	ANXA5	PHOSPHO2	QSOX1_x000D_
	SPATA31D4	RPLP1	NLRP2	SFXN1	FLJ23867_x000D_
	CHI3L2	RPS14	SVILP1	ZNF28	TMEM59_x000D_
	SERPINF1	THY1	CYTH4	TCERG1L	YWHAQ_x000D_
	GNLY	RPS8	LMCD1	ZNF34	SCD_x000D_
	MEPE	TMED10	HHAT	FAM155B	H1FX_x000D_
	ASMTL-AS1	CBX1	HLA-DQA1	POLH	PSMD2_x000D_
	PECAM1	TMEM109	ZC3H12D	MAX	COPZ1_x000D_
	ALAS2	DAG1	HIPK4	EPB41L4B	CLSTN1_x000D_
	CASP14	GAS6	TBXAS1	HOXB8	KDELR2_x000D_
	HIST1H2AK	IMMT	RARA	EYA2	PPM1G_x000D_
	MPZL3	CYB5R3	RNF223	CLCN4	RAC1_x000D_
	CCL27	QSOX1	GSTM4	CHEK1	VKORC1_x000D_
	CCDC122	FLJ23867	SPARCL1	LYRM7	TBCB_x000D_
	ZNF154	TMEM59	TBC1D1	PIAS2	SF3B2_x000D_
	PPIAP30	YWHAQ	MADCAM1	ULK2	HLA-DPA1_x000D_
	LOC613206	SCD	FAM134B	ZCCHC2	CAV1_x000D_
	CEACAM3	H1FX	IDS	C18orf54	PMP22_x000D_
	RGL3	PSMD2	SERPINB3	ARL5B	MAPRE1_x000D_
	FAM115C	COPZ1	IL32	E2F7	DYNC1H1_x000D_
	MOGAT2	CD9	MT1JP	SNX16	YWHAH_x000D_
	TTC16	CLSTN1	IL6ST	PRKAR2B	RBM38_x000D_
	JAK3	KDELR2	CDKN3	FAM83D	PSMB7_x000D_
	MST1	PPM1G	CXCL1	ARHGAP5	TFG_x000D_
	LOC100288866	RAC1	PXDC1	TLDC1	ANAPC5_x000D_
	C19orf45	VKORC1	LEFTY2	CYP26B1	PPP1R11_x000D_
	FLJ40448	TBCB	EHMT1	FLVCR1	SPARC_x000D_
	LOC100287934	SF3B2	C21orf58	CCNJ	SF3B5_x000D_
	TRIM63	HLA-DPA1	HLA-DPB1	CACNA2D3	PPIB_x000D_
	IGK	CAV1	OPLAH	ATRNL1	ATP6V1H_x000D_
	MLPH	PMP22	SLC47A2	ZNF100	ARPC1A_x000D_
	HNF4A	MAPRE1	WDR27	CSMD3	PLOD1_x000D_
	CA6	MYL9	CBR3	GAD2	TMX2_x000D_
	SNORA71C	DYNC1H1	GGT5	PPM1E	BTG2_x000D_
	OTTHUMG00000163660	YWHAH	PDLIM1	NF1	NDUFAB1_x000D_
	IFITM10	RBM38	ADRA2C	ZNF624	RNF130_x000D_
		PSMB7	SLC22A18	NHLRC3	SDF4_x000D_
		TFG	C6orf223	NUP43	CRYAB_x000D_
		ANAPC5	AKT2	ZNF134	UFC1_x000D_
		PPP1R11	SOD3	MFAP3	RNF114_x000D_
		SPARC	BLVRB	PAWR	SH3BGRL_x000D_
		SF3B5	SUCLG2	RIF1	RPL11_x000D_
		PPIB	SNORA71D	ZNF224	ALDH2_x000D_
		ATP6V1H	APOC1	RAD52	LAPTM4A_x000D_
		ARPC1A	PMEL	ERC1	MAF1_x000D_
		PLOD1	MYLK	ZNF425	TMEM14C_x000D_
		TMX2	CSRNP1	ZNF720	UGP2_x000D_
		BTG2	DDIT3	KIF14	LPCAT1_x000D_
		NDUFAB1	LIF	ZNF709	TTC3_x000D_
		RNF130	HLA-DQB1	OLFM2	ATP6AP2_x000D_
		SDF4	FCGRT	FOXP1	RTCB_x000D_
		CRYAB	IGHM	ZKSCAN7	ADIPOR1_x000D_
		UFC1	GPNMB	TCF20	TXNRD1_x000D_
		RNF114	NPC2	FGF14	FSTL1_x000D_
		SH3BGRL	MAN1B1	BPTF	PCOLCE_x000D_
		RPL11	MRPS18A	FANCD2	RTFDC1_x000D_
		ALDH2	EPS8L2	ZNF880	VDAC1_x000D_
		LAPTM4A	SH3PXD2A	MSI2	COX5A_x000D_
		MAF1	POLR2C	ERC2	GLB1_x000D_
		TMEM14C	TMC6	MICAL3	SLC39A1_x000D_
		UGP2	LILRB3	FBXO45	ERRFI1_x000D_
		LPCAT1	SSU72	ZNF287	RPN2_x000D_
		TTC3	MAPK11	NR2E1	TMEM189_x000D_
		ATP6AP2	RNF5	TMEM182	PSMB8_x000D_
		RTCB	C4BPB	MCF2	TPM3_x000D_
		ADIPOR1	ZNF658	KCNJ6	PSMA5_x000D_
		TXNRD1	MAGEC3	KCNK10	DCTN1_x000D_
		FSTL1	TRAJ52	MAGI1	IFITM1_x000D_
		PCOLCE	MKNK2	KLHDC10	WDR83OS_x000D_
		RTFDC1	VSIG2	ARHGAP11A	JUNB_x000D_
		VDAC1	PPP1R1C	PPP2R1B	CCNG1_x000D_
		COX5A	SCARNA20	TBCEL	NCSTN_x000D_
		GLB1	APOL1	PCDH18	NAP1L4_x000D_
		SLC39A1	---	ANGEL2	PRNP_x000D_
		ERRFI1		KIAA0408	C12orf57_x000D_
		RPN2		PLAGL1	CREG1_x000D_
		TMEM189		ZNF681	PPA1_x000D_
		STARD7		CSAD	ARPC5_x000D_
		PSMB8		RERE	CD164_x000D_
		TPM3		TRIM23	ZFP36_x000D_
		PSMA5		PRDM12	CIRBP_x000D_
		DCTN1		GOLGA8A	COX7B_x000D_
		IFITM1		EDIL3	NOLC1_x000D_
		WDR83OS		MAT2A	SEC16A_x000D_
		JUNB		NEGR1	WDR6_x000D_
		CCNG1		SPRED1	PFN2_x000D_
		NCSTN		MCM8	MGEA5_x000D_
		NAP1L4		ZNF418	CTSC_x000D_
		PRNP		SKI	AKR1C3_x000D_
		C12orf57		CLASP1	NRD1_x000D_
		CREG1		C1orf52	LOC101060281_x000D_
		PPA1		ZNF585A	MSN_x000D_
		ARPC5		CACNB4	ZNHIT1_x000D_
		CD164		SOX3	CDC37_x000D_
		ZFP36		ZNF560	C1orf43_x000D_
		CIRBP		NEUROG2	GOLM1_x000D_
		COX7B		ABHD17B	ITM2B_x000D_
		NOLC1		SIN3A	OAZ2_x000D_
		SEC16A		NR2C1	ITGB1_x000D_
		WDR6		ZNF791	PSMB3_x000D_
		PFN2		GLE1	NIPSNAP1_x000D_
		MGEA5		MED28	TMEM123_x000D_
		CTSC		GATC	CASC3_x000D_
		AKR1C3		NDEL1	SNX3_x000D_
		NRD1		PLXNC1	PPAP2B_x000D_
		LOC101060281		CRIM1	RCC2_x000D_
		MSN		AMIGO2	ATP5J_x000D_
		ZNHIT1		THUMPD3	KIAA1191_x000D_
		CDC37		PCSK1	MINOS1-NBL1_x000D_
		C1orf43		MLLT4-AS1	SSRP1_x000D_
		GOLM1		SEMA3E	TSPAN7_x000D_
		ITM2B		MAP3K13	ATIC_x000D_
		OAZ2		MAP3K9	UBL5_x000D_
		ITGB1		DPY19L3	RGS2_x000D_
		PSMB3		ZIC3	TTC1_x000D_
		NIPSNAP1		HOXA2	RPL36AL_x000D_
		TMEM123		PLAG1	TBC1D14_x000D_
		CASC3		ZNF514	AP1M1_x000D_
		SNX3		PTPRD	PODXL_x000D_
		PPAP2B		ATAD5	DUSP1_x000D_
		RCC2		FAM72A	ACAA2_x000D_
		ATP5J		PHLDB2	SIRT2_x000D_
		KIAA1191		MTMR3	SET_x000D_
		MINOS1-NBL1		STRN3	MRPL13_x000D_
		SSRP1		CNTNAP5	IMP3_x000D_
		DPYSL3		CNGA3	LUZP6_x000D_
		TSPAN7		ZNF69	HNRNPH2_x000D_
		ATIC		GDPD1	EEF2_x000D_
		UBL5		NNT	PRH1-PRR4_x000D_
		RGS2		PTPRS	PLOD3_x000D_
		TTC1		RCOR3	ATP6V0C_x000D_
		RPL36AL		ZNF235	SLC40A1_x000D_
		TBC1D14		SSX2IP	MRPL37_x000D_
		AP1M1		CCDC132	TUBG1_x000D_
		PODXL		PBLD	STOM_x000D_
		DUSP1		FGFR2	MANF_x000D_
		ACAA2		AKAP10	WDR45B_x000D_
		SIRT2		ROCK2	PRRC2B_x000D_
		SET		ZMYM2	ANXA6_x000D_
		MRPL13		LOC101060226	PPP2CA_x000D_
		IMP3		RFWD3	SEPW1_x000D_
		HSPB8		TCTN2	STARD10_x000D_
		LUZP6		ZNF398	PYGB_x000D_
		HNRNPH2		AASS	MLLT6_x000D_
		EEF2		RASAL2	HIGD1A_x000D_
		PRH1-PRR4		UTY	TRAP1_x000D_
		PLOD3		ENOX2	PSMC3_x000D_
		ATP6V0C		VPS36	ZFP36L2_x000D_
		SLC40A1		DLG2	LRPAP1_x000D_
		MRPL37		MSMO1	BUD31_x000D_
		TUBG1		SOCS5	SYPL1_x000D_
		STOM		HOXD4	NOP10_x000D_
		MANF		ZNF611	PRMT1_x000D_
		LUM		PHACTR2	HMG20B_x000D_
		WDR45B		VPS13A	M6PR_x000D_
		PRRC2B		PALM2	PLS3_x000D_
		ANXA6		ZNF682	RUVBL1_x000D_
		PPP2CA		PHYHIPL	PSMA3_x000D_
		SEPW1		NUTM2D	HEXB_x000D_
		STARD10		MGAT1	NEU1_x000D_
		PYGB		SACM1L	SDHC_x000D_
		TRIP12		VSTM2A	MAPK1_x000D_
		MLLT6		ATM	PTPRF_x000D_
		HIGD1A		HMBOX1	PLAT_x000D_
		TRAP1		FAM111B	ATP5G2_x000D_
		PSMC3		FBXO11	DDX47_x000D_
		ZFP36L2		CHD3	C6orf48_x000D_
		LRPAP1		C3orf58	PDGFRB_x000D_
		BUD31		PTK7	PRCP_x000D_
		SYPL1		CHORDC1	NCKAP1_x000D_
		NOP10		SCLY	RIC8A_x000D_
		PRMT1		SEC61A2	ACTN4_x000D_
		HMG20B		WDR17	CDIPT_x000D_
		M6PR		GRM5	DDAH2_x000D_
		PLS3		CNOT8	PTPLAD1_x000D_
		SURF4		CNOT6	ATP6V1F_x000D_
		RUVBL1		AUTS2	MRPL41_x000D_
		PSMA3		RMND5A	TINF2_x000D_
		HEXB		UBE2K	UFD1L_x000D_
		NEU1		ZKSCAN5	ZFAND3_x000D_
		SDHC		NSG1	ATP5H_x000D_
		MAPK1		DIDO1	COMMD7_x000D_
		PTPRF		KDM5A	P2RX5-TAX1BP3_x000D_
		EFEMP1		SPEN	CDK2AP1_x000D_
		PLAT		PTCH1	PITPNA_x000D_
		ATP5G2		KSR2	DAP3_x000D_
		DDX47		XRN1	TMEM248_x000D_
		C6orf48		MAML3	PIP4K2B_x000D_
		PDGFRB		ZNF10	ATP5I_x000D_
		PRCP		C16orf70	PYCR2_x000D_
		NCKAP1		ZNF420	IFI27_x000D_
		RIC8A		BRCA1	NGRN_x000D_
		ACTN4		ZMYND11	SCARB2_x000D_
		CDIPT		ACTG1P4	TNIP1_x000D_
		DDAH2		PELI1	SUCLG1_x000D_
		PTPLAD1		CHRNA3	COASY_x000D_
		ATP6V1F		ANLN	DDX23_x000D_
		MRPL41		LMNB1	DDX3X_x000D_
		TINF2		PBRM1	FAM96B_x000D_
		UFD1L		FNDC3A	MYO6_x000D_
		ZFAND3		ITCH	EFNB1_x000D_
		ATP5H		ITFG2	CD24_x000D_
		COMMD7		DNAJC6	SH3BGRL3_x000D_
		P2RX5-TAX1BP3		LRPPRC	PGRMC2_x000D_
		CDK2AP1		USP25	SEPT9_x000D_
		PITPNA		YTHDF1	GSS_x000D_
		DAP3		HSF2	TRAM1_x000D_
		TMEM248		ANK2	PLEC_x000D_
		PIP4K2B		WDR1	SH3GL1_x000D_
		ATP5I		DCLK1	SDHAF2_x000D_
		PYCR2		CCP110	SGK1_x000D_
		IFI27		KIDINS220	TUBB6_x000D_
		NGRN		UPF2	PPP1R7_x000D_
		SCARB2		ZNF549	TAGLN_x000D_
		TNIP1		LOC101060433	NBEAL2_x000D_
		SUCLG1		PRRC2C	KHDRBS1_x000D_
		COASY		QRICH1	AQP1_x000D_
		PSMC2		DLG5	PSMB1_x000D_
		DDX23		UBQLN2	TSG101_x000D_
		DDX3X		SYNCRIP	RALB_x000D_
		FAM96B		NAP1L2	KCTD12_x000D_
		MYO6		NAB1	MBTPS1_x000D_
		EFNB1		POLR1B	CNDP2_x000D_
		CD44		KIAA0146	ARL6IP5_x000D_
		CD24		ARHGAP35	PEPD_x000D_
		SH3BGRL3		KMT2C	RPL7_x000D_
		PGRMC2		HELLS	SREBF1_x000D_
		SEPT9		MAP4K4	NCBP2_x000D_
		GSS		FRYL	ACTR10_x000D_
		TRAM1		BAZ1A	SPTAN1_x000D_
		PLEC		PAFAH1B1	ABHD17A_x000D_
		SH3GL1		ORC2	NEDD8_x000D_
		SDHAF2		RPRD1A	LOC100128775_x000D_
		SGK1		ZNF544	EPRS_x000D_
		TUBB6		YWHAG	PFKP_x000D_
		PPP1R7		ABCF3	MTFR1L_x000D_
		TAGLN		MARCH1	VGLL4_x000D_
		NBEAL2		INPP5A	BRK1_x000D_
		KHDRBS1		RASA1	AIP_x000D_
		AQP1		SPOCK3	VPS11_x000D_
		PSMB1		MST4	DUS1L_x000D_
		TSG101		DHFR	ADNP_x000D_
		RALB		ATF7IP	YPEL5_x000D_
		KCTD12		ABLIM1	ATP5G1_x000D_
		MBTPS1		PMS2CL	JTB_x000D_
		CNDP2		PICALM	COX7A2L_x000D_
		ARL6IP5		KANSL3	MCM2_x000D_
		PEPD		TCAIM	SPG7_x000D_
		RPL7		TM9SF4	ID2_x000D_
		SREBF1		NUDT12	MRPL16_x000D_
		NCBP2		RAB6A	NOSIP_x000D_
		ACTR10		PAPD7	NDUFC1_x000D_
		SPTAN1		PPFIA2	CAB39_x000D_
		ABHD17A		SLC39A10	FAF2_x000D_
		NEDD8		DLST	RBM5_x000D_
		LOC100128775		DPYSL2	DYNC1LI2_x000D_
		EPRS		PTCD2	TNFAIP1_x000D_
		PFKP		GID8	TMEM258_x000D_
		SMOC2		ANKRD28	CMTM3_x000D_
		MTFR1L		GALC	RAB31_x000D_
		VGLL4		GLYR1	RAD23A_x000D_
		BRK1		NLGN4Y	ADRBK1_x000D_
		AIP		PROX1	GOLGA7_x000D_
		VPS11		NSF	SELT_x000D_
		DUS1L		POGK	NDUFB9_x000D_
		ADNP		SURF4	ARF3_x000D_
		YPEL5		ZNF616	SLPI_x000D_
		ATP5G1		TRIP12	BST2_x000D_
		JTB		RDX	GPAA1_x000D_
		COX7A2L		FAM169A	SLC25A29_x000D_
		MCM2		TBRG1	BABAM1_x000D_
		SPG7		PPP2R5D	RPS5_x000D_
		ID2		ACPL2	PPP2CB_x000D_
		MRPL16		GPRC5B	FAM168B_x000D_
		NOSIP		SLC25A12	RGL2_x000D_
		NDUFC1		RBM48	C21orf33_x000D_
		CAB39		MTM1	TRIB1_x000D_
		FAF2		GNAZ	GBF1_x000D_
		RBM5		KBTBD6	LAMC1_x000D_
		DYNC1LI2		FOXO3	STMN3_x000D_
		TNFAIP1		DCTN4	EFTUD2_x000D_
		TMEM258		HSDL1	PRDX4_x000D_
		CMTM3		GNAQ	FAM162A_x000D_
		MAL2		HDAC8	TNC_x000D_
		RAB31		GINS1	SLC37A4_x000D_
		RAD23A		VSNL1	VAMP2_x000D_
		ADRBK1		BRCC3	DESI2_x000D_
		GOLGA7		HAUS6	PIM3_x000D_
		SELT		DCX	ATP6V1B2_x000D_
		NDUFB9		TMEM25	HSBP1_x000D_
		ARF3		REL	ELOVL5_x000D_
		SLPI		TNPO1	CALCOCO1_x000D_
		BST2		ATF2	WDR77_x000D_
		GPAA1		HFM1	AHSA1_x000D_
		SLC25A29		BBS9	SF3B1_x000D_
		BABAM1		ZNF571	PXDN_x000D_
		RPS5		RBM6	AKT1_x000D_
		PPP2CB		CDC7	SNW1_x000D_
		FAM168B		CDK20	CKS1B_x000D_
		RGL2		CASC4	KLF6_x000D_
		C21orf33		OTUD6B	SGTA_x000D_
		TRIB1		STRN4	RAP1A_x000D_
		GBF1		SYT4	ATG3_x000D_
		LAMC1		DIS3L	PCNA_x000D_
		STMN3		SNIP1	MPZL1_x000D_
		EFTUD2		CCND1	TOMM22_x000D_
		PRDX4		NDRG3	XPNPEP1_x000D_
		FAM162A		DDB1	STAMBP_x000D_
		TNC		TTC33	POR_x000D_
		SLC37A4		DPYSL3	ZFP36L1_x000D_
		VAMP2		TM9SF3	NDUFS6_x000D_
		DESI2		XXYLT1	PDIA4_x000D_
		PIM3		NXF1	WDR34_x000D_
		ATP6V1B2		MCM6	API5_x000D_
		HSBP1		FMR1	NAT10_x000D_
		ELOVL5		JAG1	ZYX_x000D_
		CALCOCO1		NCOA3	BAG1_x000D_
		WDR77		SUCO	IGF2R_x000D_
		AHSA1		FOXP2	FSTL3_x000D_
		SF3B1		KDM4C	MTOR_x000D_
		PXDN		TMEM2	TMEM30A_x000D_
		AKT1		NBR1	SMS_x000D_
		SNW1		ARHGEF6	SIGMAR1_x000D_
		CKS1B		ELMO2	PDCD6IP_x000D_
		KLF6		HERC1	CHMP7_x000D_
		SGTA		ZBTB18	TRAF3IP2_x000D_
		RAP1A		MIR17	PMEPA1_x000D_
		ATG3		ZNF554	B4GALT1_x000D_
		PCNA		ARHGEF7	BAHD1_x000D_
		MPZL1		RBM28	RNF40_x000D_
		TOMM22		SMAD4	LBH_x000D_
		XPNPEP1		SLC17A5	CIAPIN1_x000D_
		STAMBP		PTDSS1	LOC100505828_x000D_
		POR		HNRNPL	NUDC_x000D_
		ZFP36L1		BSDC1	MX1_x000D_
		NDUFS6		DNAJC27	MRFAP1L1_x000D_
		PDIA4		GOLT1B	CCDC28A_x000D_
		WDR34		HIVEP2	LMNB2_x000D_
		API5		CALB1	SYVN1_x000D_
		NAT10		WDR82	P4HB_x000D_
		ZYX		ZNF74	METAP2_x000D_
		BAG1		MAP2K4	C5orf15_x000D_
		IGF2R		MCTP1	VPS25_x000D_
		FSTL3		SPAG9	MED15_x000D_
		MTOR		SELO	ALCAM_x000D_
		MVP		PSME4	ABCB6_x000D_
		TMEM30A		TMF1	SEC13_x000D_
		SMS		JHDM1D	VWA9_x000D_
		SIGMAR1		ELL2	SETD2_x000D_
		PDCD6IP		SMG7	ID1_x000D_
		CHMP7		BZRAP1	UBE2Q2_x000D_
		TRAF3IP2		FAM199X	PISD_x000D_
		PMEPA1		PRKACB	PFKM_x000D_
		PAFAH1B1		MBLAC2	ASNA1_x000D_
		B4GALT1		DDX26B	NDUFA8_x000D_
		BAHD1		NBN	GLUD1_x000D_
		RNF40		ATP11B	VPS28_x000D_
		LBH		UBXN7	CITED2_x000D_
		CIAPIN1		HS3ST5	HIBADH_x000D_
		LOC100505828		SMC1A	PLXNB2_x000D_
		NUDC		HK2	PRPF3_x000D_
		MX1		PDPK1	E2F4_x000D_
		MRFAP1L1		PRR11	PRKAB1_x000D_
		CCDC28A		TMEM108	EIF2S1_x000D_
		LMNB2		GSR	SEC61G_x000D_
		SYVN1		JAK2	CKAP5_x000D_
		P4HB		STARD9	LIMA1_x000D_
		METAP2		GZF1	MPDU1_x000D_
		C5orf15		CENPT	RAE1_x000D_
		VPS25		TTC39C	ARHGAP1_x000D_
		MED15		YAF2	PES1_x000D_
		ALCAM		TMLHE	PPP1R16A_x000D_
		ABCB6		SLCO3A1	WASF2_x000D_
		SEC13		LOC100128551	TOP2B_x000D_
		VWA9		HOXB3	TMED9_x000D_
		SETD2		KIF15	RBFOX2_x000D_
		ID1		THAP6	ECE1_x000D_
		UBE2Q2		RICTOR	RHEB_x000D_
		PISD		ZNF507	AP2B1_x000D_
		PFKM		MMAB	LEPROTL1_x000D_
		ASNA1		DNAJC10	UBE2A_x000D_
		NDUFA8		SKIV2L2	AK1_x000D_
		GLUD1		RPS15A	KRTCAP2_x000D_
		VPS28		PRPF4	SLIRP_x000D_
		CITED2		BRI3BP	POLR2E_x000D_
		HIBADH		VKORC1L1	ENSA_x000D_
		PLXNB2		SIK2	CBX5_x000D_
		PRPF3		ZNF551	COL18A1_x000D_
		E2F4		LGR5	FURIN_x000D_
		PRKAB1		FBXL17	GLO1_x000D_
		EIF2S1		MAP3K2	VAMP3_x000D_
		SEC61G		AGO4	RABAC1_x000D_
		CKAP5		ATP8A2	ESYT1_x000D_
		LIMA1		CASC5	BLOC1S1_x000D_
		MPDU1		CPEB3	HNRNPA0_x000D_
		TMEM167B		NTRK2	G6PD_x000D_
		CTNNBIP1		GTF2H3	CARS_x000D_
		RAE1		ZNF836	FLOT2_x000D_
		MGAT1		RBM25	CLPTM1_x000D_
		ARHGAP1		BLZF1	ITGAV_x000D_
		RAB6A		SLC25A37	ACSL1_x000D_
		PES1		C1orf63	SRSF6_x000D_
		PPP1R16A		GPATCH2	ATXN10_x000D_
		WASF2		RTKN2	UQCR11_x000D_
		TOP2B		LOC101060692	CYBRD1_x000D_
		TMED9		ZNF599	LSM3_x000D_
		RBFOX2		TXLNG2P	MRPS21_x000D_
		ECE1		USP36	MRPL15_x000D_
		RERE		IFI44	CYTH2_x000D_
		RHEB		KIAA1324	MAP2K2_x000D_
		AP2B1		SRSF5	IGBP1_x000D_
		LEPROTL1		PNISR	RPS3A_x000D_
		UBE2A		WDR20	CARKD_x000D_
		AK1		ZNF451	ICMT_x000D_
		KRTCAP2		WSB1	CLK1_x000D_
		SLIRP		EIF4A2	GJA1_x000D_
		POLR2E		PSMC2	DNAJB6_x000D_
		ENSA		EIF4A1	RPL28_x000D_
		CBX5		PPP3CB	RBX1_x000D_
		COL18A1		KIAA0907	PRCC_x000D_
		FURIN		VEPH1	NDUFS4_x000D_
		PAPD7		RPL4	LOC101060373_x000D_
		GLO1		RPL23AP7	JUP_x000D_
		VAMP3		PIK3CA	ZCCHC3_x000D_
		RABAC1		CTB-89H12.4	BACE2_x000D_
		ESYT1		---	EFCAB14_x000D_
		BLOC1S1		ANKRD36	TMEM214_x000D_
		HNRNPA0		ZNF302	HSPE1_x000D_
		G6PD		CLASP2	TOMM34_x000D_
		CARS		EIF3M	STARD3_x000D_
		FLOT2		PLEKHA8	NDUFA11_x000D_
		CLPTM1		RBPJ	FUT5_x000D_
		ITGAV			TMEM167A_x000D_
		ACSL1			PRC1_x000D_
		SRSF6			FAM96A_x000D_
		ATXN10			CNIH_x000D_
		UQCR11			FAF1_x000D_
		CYBRD1			ASNS_x000D_
		LSM3			PRR13_x000D_
		MRPS21			SUMO2_x000D_
		MRPL15			FAM89B_x000D_
		CYTH2			VPS26B_x000D_
		MAP2K2			PTK2_x000D_
		IGBP1			PRKCZ_x000D_
		RPS3A			MPC2_x000D_
		CARKD			CCT3_x000D_
		ICMT			CCL2_x000D_
		CLK1			RAB11FIP5_x000D_
		GJA1			BAZ1B_x000D_
		DNAJB6			BACE1_x000D_
		RPL28			ADH5_x000D_
		RBX1			GPR56_x000D_
		PRCC			WBP1L_x000D_
		INSIG1			AKR7A2_x000D_
		NDUFS4			MRPL1_x000D_
		EFNA1			TP53INP2_x000D_
		LOC101060373			SELENBP1_x000D_
		JUP			EIF4EBP2_x000D_
		ZCCHC3			HTRA1_x000D_
		BACE2			LGALS9_x000D_
		EFCAB14			MET_x000D_
		TMEM214			PKDCC_x000D_
		HSPE1			RPS4Y1_x000D_
		TOMM34			ALDH18A1_x000D_
		STARD3			MT1E_x000D_
		NDUFA11			NDUFB8_x000D_
		FUT5			UNG_x000D_
		TMEM167A			SPTBN1_x000D_
		PRC1			PCDHGA1_x000D_
		FAM96A			PMF1_x000D_
		CNIH			USP39_x000D_
		FAF1			SLC39A13_x000D_
		ASNS			MNAT1_x000D_
		PRR13			RAPGEF1_x000D_
		SUMO2			RAD21_x000D_
		FAM89B			TAF7_x000D_
		VPS26B			USO1_x000D_
		PTK2			POLR2L_x000D_
		PRKCZ			RNF181_x000D_
		GRN			KEAP1_x000D_
		TOMM20			COMMD4_x000D_
		MPC2			PRAF2_x000D_
		CCT3			COMT_x000D_
		CCL2			NUDT9_x000D_
		RAB11FIP5			DDX56_x000D_
		BAZ1B			MYO1C_x000D_
		BACE1			RHOBTB3_x000D_
		ADH5			MRPS35_x000D_
		GPR56			TUBA4A_x000D_
		WBP1L			NELFB_x000D_
		AKR7A2			RFXANK_x000D_
		MRPL1			GBA2_x000D_
		TP53INP2			SIAE_x000D_
		SELENBP1			NIF3L1_x000D_
		EIF4EBP2			ISCA1_x000D_
		HTRA1			UQCRB_x000D_
		LGALS9			GNL2_x000D_
		MET			RAF1_x000D_
		PKDCC			PUM1_x000D_
		RPS4Y1			STRAP_x000D_
		ALDH18A1			LARP1_x000D_
		MT1E			F13A1_x000D_
		NDUFB8			GRINA_x000D_
		UNG			UNC119B_x000D_
		SPTBN1			STK38_x000D_
		PCDHGA1			WDR59_x000D_
		PMF1			PIGT_x000D_
		USP39			SERPINA3_x000D_
		SLC39A13			SIVA1_x000D_
		MNAT1			MAP4_x000D_
		SCD5			CHMP4B_x000D_
		RAPGEF1			ADRM1_x000D_
		RAD21			PIR_x000D_
		TAF7			CRMP1_x000D_
		USO1			CUL3_x000D_
		POLR2L			AKR1A1_x000D_
		RNF181			GTF2E2_x000D_
		KEAP1			SRRM2_x000D_
		COMMD4			MOCS2_x000D_
		PRAF2			ADD1_x000D_
		COMT			VPS37B_x000D_
		NUDT9			SDR39U1_x000D_
		DDX56			C10orf10_x000D_
		RFTN1			PFDN2_x000D_
		MYO1C			LOC100130872_x000D_
		RHOBTB3			GSTK1_x000D_
		MRPS35			ELAVL1_x000D_
		TUBA4A			PPT1_x000D_
		NELFB			SZRD1_x000D_
		RFXANK			TNNI1_x000D_
		GBA2			PSMC1_x000D_
		SIAE			DRAP1_x000D_
		NIF3L1			FGFR1_x000D_
		ISCA1			HES1_x000D_
		UQCRB			LRRC49_x000D_
		GNL2			RHBDD2_x000D_
		RAF1			PSMG3_x000D_
		PUM1			TNS1_x000D_
		STRAP			AIMP2_x000D_
		LARP1			SDCCAG3_x000D_
		F13A1			NOTCH3_x000D_
		GRINA			RPA1_x000D_
		UNC119B			KDM3A_x000D_
		STK38			CCDC6_x000D_
		WDR59			SDC1_x000D_
		PIGT			TMEM43_x000D_
		SERPINA3			DYNLT1_x000D_
		SIVA1			PDZD11_x000D_
		MAP4			AXL_x000D_
		CHMP4B			TMEM165_x000D_
		ADRM1			BTBD1_x000D_
		PIR			SLC44A1_x000D_
		CRMP1			SEC24B_x000D_
		CUL3			CHMP1A_x000D_
		AKR1A1			STOML2_x000D_
		GTF2E2			TCEB2_x000D_
		SRRM2			PFDN5_x000D_
		MOCS2			CRABP2_x000D_
		ADD1			AP2S1_x000D_
		VPS37B			RPLP2_x000D_
		SDR39U1			REEP5_x000D_
		C10orf10			MRPL36_x000D_
		PFDN2			SS18L2_x000D_
		LOC100130872			CDK2AP2_x000D_
		GSTK1			XPO1_x000D_
		ELAVL1			ANAPC13_x000D_
		PPT1			KIF3B_x000D_
		SZRD1			IER5_x000D_
		TNNI1			FXR2_x000D_
		PSMC1			TMEM50A_x000D_
		DRAP1			AARS_x000D_
		FGFR1			EMC7_x000D_
		HES1			COL4A1_x000D_
		LRRC49			PSMB10_x000D_
		RHBDD2			DTYMK_x000D_
		HLA-DMA			ERLEC1_x000D_
		PSMG3			TTC19_x000D_
		TNS1			HM13_x000D_
		STRN4			DHX40_x000D_
		AIMP2			UBE2Z_x000D_
		SDCCAG3			TRAF4_x000D_
		PRRC2C			HNRNPH3_x000D_
		NOTCH3			GRAMD4_x000D_
		RPA1			KIAA0247_x000D_
		KDM3A			ID3_x000D_
		CCDC6			MTHFD1_x000D_
		SDC1			RAB1B_x000D_
		TMEM43			PIGY_x000D_
		CYSTM1			ACIN1_x000D_
		G3BP2			ZNF106_x000D_
		DYNLT1			SLC39A9_x000D_
		PDZD11			ABR_x000D_
		AXL			GOLGA3_x000D_
		TMEM165			NPEPPS_x000D_
		BTBD1			TSPAN6_x000D_
		SLC44A1			HBP1_x000D_
		SEC24B			CMAS_x000D_
		CHMP1A			SNAPIN_x000D_
		KBTBD2			CCNDBP1_x000D_
		STOML2			TRIM44_x000D_
		TCEB2			ARL2BP_x000D_
		PFDN5			DDR1_x000D_
		CRABP2			TCEAL8_x000D_
		AP2S1			ARHGAP17_x000D_
		ABCF3			CTSB_x000D_
		RPLP2			GLA_x000D_
		TSPO			AKT1S1_x000D_
		REEP5			PHF1_x000D_
		MRPL36			DPY19L1_x000D_
		SS18L2			ADCY6_x000D_
		TNPO1			PLK1_x000D_
		CDK2AP2			TPM1_x000D_
		XPO1			EMC3_x000D_
		ANAPC13			ERH_x000D_
		KIF3B			SPSB3_x000D_
		IER5			RNF185_x000D_
		ANGPTL4			PRPF19_x000D_
		FXR2			PDRG1_x000D_
		TMEM50A			MSRB1_x000D_
		AARS			GRAMD1A_x000D_
		EMC7			SLC6A8_x000D_
		COL4A1			TJP2_x000D_
		PSMB10			FAM60A_x000D_
		DTYMK			CD99L2_x000D_
		ERLEC1			GNS_x000D_
		TTC19			TPGS2_x000D_
		HM13			RNF7_x000D_
		DHX40			DHX30_x000D_
		UBE2Z			PGC_x000D_
		EML4			NSMF_x000D_
		TRAF4			IQGAP1_x000D_
		HNRNPH3			CHERP_x000D_
		GRAMD4			SIK1_x000D_
		KIAA0247			C11orf68_x000D_
		GDF15			SORBS3_x000D_
		ID3			RAI14_x000D_
		MTHFD1			EIF1AX_x000D_
		RAB1B			TBL1XR1_x000D_
		PIGY			TRAK2_x000D_
		ACIN1			B3GNT1_x000D_
		ZNF106			TARS_x000D_
		SLC39A9			DKFZp686K1684_x000D_
		ABR			CCNB2_x000D_
		GOLGA3			MYL6_x000D_
		NPEPPS			LBR_x000D_
		TSPAN6			NDN_x000D_
		HBP1			FADD_x000D_
		CMAS			SETD5_x000D_
		SNAPIN			PLEKHA2_x000D_
		CCNDBP1			CSNK2A2_x000D_
		PRKACB			ITPA_x000D_
		TRIM44			CDC16_x000D_
		ARL2BP			SIN3B_x000D_
		DDR1			ENOPH1_x000D_
		ADM			CUL1_x000D_
		TCEAL8			ATPIF1_x000D_
		ARHGAP17			BDH2_x000D_
		CTSB			RPS19BP1_x000D_
		NINJ1			ATG9A_x000D_
		GLA			XPOT_x000D_
		AKT1S1			TM7SF3_x000D_
		PHF1			PRRC2A_x000D_
		DPY19L1			DHRS3_x000D_
		ADCY6			CTDNEP1_x000D_
		PLK1			CDV3_x000D_
		TPM1			RASD1_x000D_
		EMC3			UBE4A_x000D_
		ERH			DNAJC13_x000D_
		SPSB3			STIM1_x000D_
		IRF1			PREX1_x000D_
		RNF185			HIATL1_x000D_
		PRPF19			IMPAD1_x000D_
		PDRG1			COPG1_x000D_
		MSRB1			B4GALT3_x000D_
		GRAMD1A			SUPT7L_x000D_
		SLC6A8			MRPL51_x000D_
		TJP2			ETFA_x000D_
		FAM60A			LOC101060431_x000D_
		CD99L2			TMEM184B_x000D_
		GNS			NISCH_x000D_
		TPGS2			SLC1A5_x000D_
		RNF7			FEM1A_x000D_
		DHX30			UTP18_x000D_
		PGC			PHC2_x000D_
		NSMF			GAA_x000D_
		IQGAP1			ADCY3_x000D_
		UBQLN2			WDR46_x000D_
		CHERP			C14orf142_x000D_
		SIK1			TSTA3_x000D_
		C11orf68			B4GALT5_x000D_
		SORBS3			MAD2L1BP_x000D_
		RAI14			ZZEF1_x000D_
		EPS8L2			CTR9_x000D_
		EIF1AX			BANF1_x000D_
		TBL1XR1			VPS45_x000D_
		TRAK2			HEXA_x000D_
		B3GNT1			TOX4_x000D_
		TARS			ISG15_x000D_
		DKFZp686K1684			PPIE_x000D_
		CCNB2			ARL3_x000D_
		MYL6			TGOLN2_x000D_
		IFI16			CDH1_x000D_
		LBR			PITHD1_x000D_
		NDN			RNASET2_x000D_
		FADD			NR2F6_x000D_
		SETD5			MTUS1_x000D_
		PLEKHA2			PGAP3_x000D_
		CSNK2A2			DDAH1_x000D_
		ITPA			NAGK_x000D_
		CDC16			PDIA5_x000D_
		SIN3B			CLEC11A_x000D_
		GATM			PURB_x000D_
		ENOPH1			EXOC3_x000D_
		CUL1			TBC1D5_x000D_
		ATPIF1			DGCR2_x000D_
		BDH2			CCDC80_x000D_
		RPS19BP1			SOD1_x000D_
		NPC2			UNC45A_x000D_
		ATG9A			NUPR1_x000D_
		XPOT			SEC61B_x000D_
		TM7SF3			HMOX1_x000D_
		PRRC2A			TRIB2_x000D_
		DHRS3			ADPRHL2_x000D_
		CTDNEP1			EXOSC5_x000D_
		CDV3			YIPF3_x000D_
		RASD1			TWF1_x000D_
		UBE4A			SRXN1_x000D_
		CASC4			NANS_x000D_
		DNAJC13			DPH1_x000D_
		STIM1			TMEM126A_x000D_
		PREX1			CTDSP2_x000D_
		HIATL1			AAAS_x000D_
		IMPAD1			POMGNT1_x000D_
		COPG1			FAM3A_x000D_
		B4GALT3			PPM1F_x000D_
		SUPT7L			ATN1_x000D_
		MRPL51			NRP2_x000D_
		ETFA			PDK4_x000D_
		LOC101060431			GLRX3_x000D_
		TMEM184B			NSFL1C_x000D_
		NISCH			SLC35A4_x000D_
		SLC1A5			MIEN1_x000D_
		FEM1A			CMSS1_x000D_
		UTP18			CDC34_x000D_
		PHC2			PNKD_x000D_
		GAA			GTF2B_x000D_
		ADCY3			HMGCS1_x000D_
		WDR46			LOC100996626_x000D_
		C14orf142			AREL1_x000D_
		TSTA3			CIC_x000D_
		B4GALT5			WSB2_x000D_
		MAD2L1BP			TSPAN4_x000D_
		ZZEF1			RHBDD3_x000D_
		CTR9			GUCD1_x000D_
		BANF1			YTHDC1_x000D_
		VPS45			POLDIP3_x000D_
		HEXA			BNIP3L_x000D_
		C9orf123			MCFD2_x000D_
		TOX4			ATP6V1E1_x000D_
		ISG15			SNRPF_x000D_
		PPIE			LAMTOR2_x000D_
		ARL3			ATP1A1_x000D_
		TGOLN2			TMEM222_x000D_
		CDH1			SDF2_x000D_
		PITHD1			MRPL23_x000D_
		RNASET2			CXCL5_x000D_
		NR2F6			BAP1_x000D_
		MTUS1			PACS1_x000D_
		PGAP3			KIAA0141_x000D_
		DDAH1			HDAC5_x000D_
		NAGK			RNF13_x000D_
		PDIA5			GADD45A_x000D_
		CLEC11A			MTMR4_x000D_
		PURB			TCERG1_x000D_
		EXOC3			C11orf95_x000D_
		TBC1D5			CLDND1_x000D_
		DGCR2			DES_x000D_
		CCDC80			SSR1_x000D_
		SOD1			RPL5_x000D_
		UNC45A			CECR5_x000D_
		NUPR1			DECR1_x000D_
		SEC61B			SMARCD2_x000D_
		HMOX1			CPQ_x000D_
		TRIB2			DIP2B_x000D_
		ADPRHL2			KTN1_x000D_
		EXOSC5			LZTS2_x000D_
		YIPF3			ZFAND6_x000D_
		TWF1			ATP8B5P_x000D_
		TM9SF3			VPS52_x000D_
		SRXN1			TSPAN9_x000D_
		NANS			PRPS1_x000D_
		DPH1			RBM39_x000D_
		TMEM126A			HIST2H2BE_x000D_
		CTDSP2			CDKN1B_x000D_
		AAAS			EIF4G2_x000D_
		POMGNT1			TCTA_x000D_
		FAM3A			COX6A1_x000D_
		PPM1F			HSPH1_x000D_
		ATN1			NAA20_x000D_
		NRP2			RPA2_x000D_
		NSF			HIST1H2BK_x000D_
		PDK4			SLC38A1_x000D_
		GLRX3			GRHPR_x000D_
		NSFL1C			PSMB5_x000D_
		SLC35A4			PDLIM5_x000D_
		MIEN1			PCM1_x000D_
		CMSS1			REPIN1_x000D_
		CDC34			ETHE1_x000D_
		PNKD			SUPT16H_x000D_
		GTF2B			CERK_x000D_
		HMGCS1			PDXP_x000D_
		LOC100996626			P4HA2_x000D_
		AREL1			C6orf106_x000D_
		CIC			PPP1R12B_x000D_
		WSB2			CLN6_x000D_
		TSPAN4			SAR1A_x000D_
		RHBDD3			AHNAK2_x000D_
		RASA1			MAFG_x000D_
		GUCD1			PCSK1N_x000D_
		YTHDC1			CDC42EP4_x000D_
		FKBP9			HARS_x000D_
		POLDIP3			COG4_x000D_
		BNIP3L			PTPN1_x000D_
		MCFD2			C11orf31_x000D_
		ATP6V1E1			USB1_x000D_
		SNRPF			APMAP_x000D_
		LAMTOR2			NME1_x000D_
		OCIAD2			ACP1_x000D_
		ATP1A1			ZNF593_x000D_
		TMEM222			NDUFB3_x000D_
		SDF2			CLTA_x000D_
		MRPL23			SLC29A1_x000D_
		CXCL5			CDC20_x000D_
		GLYR1			RANGAP1_x000D_
		BAP1			KDM2A_x000D_
		PACS1			PER1_x000D_
		KIAA0141			TRPC4AP_x000D_
		HDAC5			BCL2L2_x000D_
		RNF13			IRF9_x000D_
		GADD45A			ABL1_x000D_
		MTMR4			SNX27_x000D_
		GID8			EDC4_x000D_
		TCERG1			PDS5A_x000D_
		C2			GTPBP2_x000D_
		C11orf95			MEF2D_x000D_
		CLDND1			DNAJA1_x000D_
		DES			LOC101060503_x000D_
		SSR1			OST4_x000D_
		CORO1C			RAB5B_x000D_
		RPL5			MEST_x000D_
		CECR5			SCFD1_x000D_
		DECR1			MRPL14_x000D_
		SMARCD2			POLR1D_x000D_
		CPQ			DPM2_x000D_
		DIP2B			DNTTIP1_x000D_
		KTN1			SEL1L_x000D_
		AEBP1			RSAD1_x000D_
		LZTS2			GOLGA2_x000D_
		ZFAND6			RXRB_x000D_
		ATP8B5P			NEO1_x000D_
		VPS52			NSMAF_x000D_
		TSPAN9			ATP9A_x000D_
		PRPS1			NFIB_x000D_
		RBM39			EXTL3_x000D_
		HIST2H2BE			CDR2_x000D_
		CDKN1B			MKLN1_x000D_
		EIF4G2			RPS7_x000D_
		TCTA			AMD1_x000D_
		COX6A1			RBBP4_x000D_
		HSPH1			MAEA_x000D_
		NAA20			YTHDF2_x000D_
		RPA2			LSM4_x000D_
		HIST1H2BK			EIF1B_x000D_
		SLC38A1			TMEM66_x000D_
		GRHPR			MRPL20_x000D_
		PSMB5			NAE1_x000D_
		PDLIM5			NDUFB11_x000D_
		PCM1			HSPA4_x000D_
		REPIN1			PIM1_x000D_
		ETHE1			STX5_x000D_
		SUPT16H			CCDC142_x000D_
		CERK			AMFR_x000D_
		PDXP			C7orf50_x000D_
		P4HA2			ATPAF1_x000D_
		C6orf106			CAMK2G_x000D_
		PPP1R12B			FPGS_x000D_
		SH3PXD2A			SNAPC2_x000D_
		CLN6			MAPK14_x000D_
		SAR1A			THRAP3_x000D_
		AHNAK2			URM1_x000D_
		MAFG			ASAP1_x000D_
		PCSK1N			WASL_x000D_
		CDC42EP4			HLTF_x000D_
		HARS			POGZ_x000D_
		COG4			PI4KA_x000D_
		LANCL1			YTHDF3_x000D_
		PTPN1			SQSTM1_x000D_
		C11orf31			MAP2K1_x000D_
		USB1			JAM3_x000D_
		APMAP			SRSF7_x000D_
		NME1			APOD_x000D_
		ACP1			PDAP1_x000D_
		ZNF593			IARS2_x000D_
		NDUFB3			WDR75_x000D_
		CLTA			GNL3_x000D_
		RRAS			FBXO7_x000D_
		SLC29A1			IKBKAP_x000D_
		CDC20			HAUS1_x000D_
		RANGAP1			DTD1_x000D_
		KDM2A			AGPAT6_x000D_
		PER1			SEC24D_x000D_
		TRPC4AP			OAF_x000D_
		BCL2L2			UPF1_x000D_
		IRF9			EZH1_x000D_
		ABL1			NUDT16L1_x000D_
		SNX27			KLF9_x000D_
		EDC4			BMS1_x000D_
		OCRL			HMGXB3_x000D_
		PDS5A			TRIM27_x000D_
		GTPBP2			CUX1_x000D_
		MEF2D			SORD_x000D_
		DNAJA1			PTGFRN_x000D_
		LOC101060503			SUPT4H1_x000D_
		OST4			FOSB_x000D_
		RAB5B			ADD3_x000D_
		MEST			RBP1_x000D_
		SCFD1			NCAPH2_x000D_
		MRPL14			EAPP_x000D_
		POLR1D			PCBD1_x000D_
		DPM2			FEZ1_x000D_
		DNTTIP1			RTF1_x000D_
		SEL1L			GCN1L1_x000D_
		RSAD1			GPC1_x000D_
		GOLGA2			C9orf69_x000D_
		RXRB			BCL2L12_x000D_
		NEO1			SNTA1_x000D_
		NSMAF			ZC3HAV1_x000D_
		ATP9A			ARSD_x000D_
		STK10			CHD1L_x000D_
		NFIB			DNAJC3_x000D_
		PPP3CB			SLC25A25_x000D_
		EXTL3			SRPRB_x000D_
		CBFA2T2			PUF60_x000D_
		CDR2			FOPNL_x000D_
		EP400			RNF34_x000D_
		MKLN1			MT1G_x000D_
		RPS7			LSM2_x000D_
		AMD1			C3orf37_x000D_
		RBBP4			FN3KRP_x000D_
		MAEA			ARIH2_x000D_
		YTHDF2			CHTF8_x000D_
		LSM4			ZNF212_x000D_
		EIF1B			TIPARP_x000D_
		TMEM66			FAH_x000D_
		MRPL20			ARF6_x000D_
		NAE1			SCAMP3_x000D_
		NDUFB11			TDP2_x000D_
		HSPA4			FAM120AOS_x000D_
		PIM1			RPP25L_x000D_
		STX5			SH2B3_x000D_
		CCDC142			ANO6_x000D_
		AMFR			WIPI1_x000D_
		C7orf50			MLST8_x000D_
		ATPAF1			RHOU_x000D_
		CAMK2G			DNAL1_x000D_
		FPGS			SLC35A2_x000D_
		SNAPC2			LOC101060541_x000D_
		MAPK14			CHMP3_x000D_
		THRAP3			GNB1_x000D_
		URM1			PRDX5_x000D_
		ASAP1			SNRPD3_x000D_
		WASL			ECHDC1_x000D_
		HLTF			CDCA7L_x000D_
		POGZ			TOP1_x000D_
		PI4KA			EPS8_x000D_
		YTHDF3			ARFGAP3_x000D_
		SQSTM1			JAGN1_x000D_
		MAP2K1			BYSL_x000D_
		JAM3			DHPS_x000D_
		SRSF7			DSTN_x000D_
		APOD			MRPS2_x000D_
		LRPPRC			ASCC2_x000D_
		HLA-DPB1			NEK7_x000D_
		PDAP1			SPOCK2_x000D_
		IARS2			NLGN2_x000D_
		WDR75			MRPL39_x000D_
		GNL3			CHPF2_x000D_
		FBXO7			NSUN2_x000D_
		IKBKAP			NFAT5_x000D_
		HAUS1			TTC38_x000D_
		DTD1			EPT1_x000D_
		AGPAT6			CHGB_x000D_
		SEC24D			LAMP2_x000D_
		OAF			FKBP10_x000D_
		UPF1			PDHA1_x000D_
		EZH1			C19orf10_x000D_
		NUDT16L1			HARS2_x000D_
		KLF9			CORO1B_x000D_
		BMS1			TDRD3_x000D_
		HMGXB3			DYNLRB1_x000D_
		TRIM27			SSNA1_x000D_
		RBM6			TMEM129_x000D_
		CUX1			IMPA2_x000D_
		SORD			SLC25A36_x000D_
		PTGFRN			CTSF_x000D_
		SUPT4H1			HAGH_x000D_
		FOSB			NUB1_x000D_
		ADD3			CANT1_x000D_
		RBP1			TRAM2_x000D_
		NCAPH2			EXOSC10_x000D_
		RPRD1A			CIRH1A_x000D_
		EAPP			SEPT8_x000D_
		PCBD1			HSD17B10_x000D_
		FEZ1			EFHD1_x000D_
		RTF1			REXO2_x000D_
		GCN1L1			OCIAD1_x000D_
		GPC1			PTTG1_x000D_
		C9orf69			TMEM50B_x000D_
		BCL2L12			UBA2_x000D_
		SNTA1			MAN2A2_x000D_
		ZC3HAV1			TMEM259_x000D_
		ARSD			VEGFB_x000D_
		CHD1L			RYBP_x000D_
		DNAJC3			WRNIP1_x000D_
		SLC25A25			NFKB1_x000D_
		SRPRB			MAPK3_x000D_
		PUF60			POLR2A_x000D_
		FOPNL			MRPS5_x000D_
		RNF34			MPRIP_x000D_
		MT1G			INTS12_x000D_
		SEPT11			BTBD10_x000D_
		LSM2			LOXL1_x000D_
		C3orf37			FNBP1L_x000D_
		FN3KRP			DERL2_x000D_
		ARIH2			SETD7_x000D_
		CHTF8			POM121_x000D_
		DDB2			SLCO2A1_x000D_
		ZNF212			DTX3L_x000D_
		TIPARP			EMP1_x000D_
		FAH			NQO1_x000D_
		ARF6			CPSF3_x000D_
		SCAMP3			NECAP1_x000D_
		TDP2			PFN1_x000D_
		FAM120AOS			PPP1R3C_x000D_
		RPP25L			SFN_x000D_
		SH2B3			VPS26A_x000D_
		ANO6			VAPB_x000D_
		WIPI1			PSMD10_x000D_
		MLST8			SCAP_x000D_
		RHOU			CLPP_x000D_
		DNAL1			EXOSC8_x000D_
		SLC35A2			CENPB_x000D_
		LOC101060541			GNAS_x000D_
		CHMP3			SMPD1_x000D_
		GNB1			SLC20A2_x000D_
		PRDX5			SECISBP2_x000D_
		SNRPD3			TRIP4_x000D_
		ECHDC1			RNPS1_x000D_
		CDCA7L			VMA21_x000D_
		TOP1			MEN1_x000D_
		EPS8			MAST2_x000D_
		ARFGAP3			KLHDC8B_x000D_
		JAGN1			KIF13B_x000D_
		BYSL			OXSR1_x000D_
		DHPS			PXN_x000D_
		DSTN			EPHA2_x000D_
		MRPS2			LSS_x000D_
		ASCC2			FOXN3_x000D_
		NEK7			TBL2_x000D_
		SPOCK2			NDUFC2_x000D_
		NLGN2			BIRC2_x000D_
		MRPL39			KIAA1279_x000D_
		CHPF2			KLHL9_x000D_
		NSUN2			COX6C_x000D_
		NFAT5			MLH1_x000D_
		TTC38			RHOG_x000D_
		EPT1			UBE3A_x000D_
		CHGB			CSTF3_x000D_
		LAMP2			MRPL24_x000D_
		FKBP10			GPR107_x000D_
		PDHA1			MCMBP_x000D_
		C19orf10			SMG9_x000D_
		HARS2			SPRY1_x000D_
		CORO1B			GIT1_x000D_
		TDRD3			CMC4_x000D_
		DYNLRB1			SPRED2_x000D_
		SSNA1			EZH2_x000D_
		TMEM129			PPP1R16B_x000D_
		IMPA2			PIEZO1_x000D_
		SLC25A36			KLHL12_x000D_
		CTSF			TSPYL4_x000D_
		HAGH			POLA2_x000D_
		NUB1			POLR2K_x000D_
		CANT1			IWS1_x000D_
		TRAM2			NDUFB6_x000D_
		EXOSC10			SF3B14_x000D_
		CIRH1A			ENPP2_x000D_
		SEPT8			EIF2B2_x000D_
		ANXA1			SLC39A3_x000D_
		HSD17B10			CYFIP2_x000D_
		EFHD1			AVPI1_x000D_
		REXO2			UNC13B_x000D_
		OCIAD1			GNA13_x000D_
		LOC101060433			MICU2_x000D_
		PTTG1			RBM15B_x000D_
		TMEM50B			JAK1_x000D_
		RDX			RNF19A_x000D_
		SLC25A20			MED27_x000D_
		UBA2			ANKRD13A_x000D_
		MAN2A2			CEBPG_x000D_
		TMEM259			TYSND1_x000D_
		VEGFB			ARIH1_x000D_
		RYBP			DCAF8_x000D_
		WRNIP1			RB1_x000D_
		NFKB1			KIFC3_x000D_
		MAPK3			VPS13D_x000D_
		POLR2A			PTPN18_x000D_
		MRPS5			LPCAT4_x000D_
		MPRIP			MTFP1_x000D_
		INTS12			SDHAF1_x000D_
		BTBD10			PALM_x000D_
		LOXL1			CHST10_x000D_
		FNBP1L			FNDC3B_x000D_
		DERL2			ST6GAL1_x000D_
		SETD7			ASAH1_x000D_
		POM121			RAB1A_x000D_
		ABLIM1			HN1_x000D_
		SLCO2A1			SQLE_x000D_
		DTX3L			PFKFB3_x000D_
		EMP1			ZCCHC24_x000D_
		NQO1			PCYOX1_x000D_
		CPSF3			FUCA2_x000D_
		NECAP1			GPRC5C_x000D_
		PFN1			ACOT7_x000D_
		PPP1R3C			MARCH6_x000D_
		SFN			MCTS1_x000D_
		VPS26A			CD320_x000D_
		VAPB			HUWE1_x000D_
		PSMD10			SEC14L1_x000D_
		SCAP			RALA_x000D_
		CLPP			NDUFV1_x000D_
		EXOSC8			G6PC3_x000D_
		CNOT1			CPVL_x000D_
		CENPB			MGLL_x000D_
		GNAS			ATMIN_x000D_
		SMPD1			PDE6G_x000D_
		SLC20A2			LCMT1_x000D_
		SECISBP2			OTUB1_x000D_
		TRIP4			THRA_x000D_
		RNPS1			GYPC_x000D_
		VMA21			KIF1C_x000D_
		MEN1			USP15_x000D_
		SUCLG2			PHF5A_x000D_
		MAST2			THYN1_x000D_
		KLHDC8B			CLUH_x000D_
		KIF13B			AAR2_x000D_
		OXSR1			APPL2_x000D_
		PXN			FAM219A_x000D_
		EPHA2			ZDHHC3_x000D_
		LSS			ZER1_x000D_
		FOXN3			ATF5_x000D_
		SUCO			NTN4_x000D_
		TBL2			CASP3_x000D_
		NDUFC2			ZSWIM8_x000D_
		BIRC2			RNF103_x000D_
		KIAA1279			EXD2_x000D_
		KLHL9			SEPN1_x000D_
		COX6C			KIF3C_x000D_
		MLH1			ST3GAL4_x000D_
		RHOG			ZBTB5_x000D_
		SDC4			TNRC6A_x000D_
		UBE3A			TOB2_x000D_
		CSTF3			SLC4A4_x000D_
		MRPL24			TNFAIP2_x000D_
		GPR107			STMN2_x000D_
		MCMBP			TSC22D3_x000D_
		SMG9			EIF4E2_x000D_
		SPRY1			MIIP_x000D_
		GIT1			TEX10_x000D_
		CMC4			GLG1_x000D_
		SPRED2			SRSF4_x000D_
		EZH2			PDCD6_x000D_
		PPP1R16B			ETNK1_x000D_
		PIEZO1			CDK7_x000D_
		KLHL12			PLEKHJ1_x000D_
		TSPYL4			FARSA_x000D_
		POLA2			CCDC167_x000D_
		POLR2K			ZNF282_x000D_
		IWS1			NAGLU_x000D_
		NDUFB6			ZSCAN18_x000D_
		SF3B14			TSSC4_x000D_
		ENPP2			PSMG1_x000D_
		EIF2B2			DHX29_x000D_
		SLC39A3			EBP_x000D_
		CYFIP2			EGR1_x000D_
		AVPI1			DUSP5_x000D_
		UNC13B			ZNRD1_x000D_
		GNA13			LINC00921_x000D_
		MICU2			KANK2_x000D_
		RBM15B			PPFIA1_x000D_
		JAK1			ATXN7L3_x000D_
		RNF19A			ZNF512_x000D_
		MED27			CCDC3_x000D_
		ANKRD13A			PLAU_x000D_
		CEBPG			PTPN12_x000D_
		TYSND1			CHAMP1_x000D_
		ARIH1			GNAI2_x000D_
		DCAF8			ECM1_x000D_
		RB1			MMS19_x000D_
		KIFC3			MAGT1_x000D_
		VPS13D			ASF1B_x000D_
		PTPN18			ZCCHC17_x000D_
		LPCAT4			IER3IP1_x000D_
		MTFP1			STAU1_x000D_
		SDHAF1			FAM136A_x000D_
		PALM			CDO1_x000D_
		CHST10			BIVM-ERCC5_x000D_
		FNDC3B			CKMT1A_x000D_
		ST6GAL1			WFDC2_x000D_
		ASAH1			SRRT_x000D_
		RAB1A			YAP1_x000D_
		HN1			FOXK2_x000D_
		SQLE			FOLR1_x000D_
		PFKFB3			TBK1_x000D_
		ZCCHC24			DNAL4_x000D_
		PCYOX1			ERMP1_x000D_
		FUCA2			SMIM3_x000D_
		GPRC5C			U2AF2_x000D_
		ACOT7			EIF2B1_x000D_
		MARCH6			FNBP4_x000D_
		MCTS1			NUMB_x000D_
		CD320			COA5_x000D_
		HUWE1			SC5D_x000D_
		SEC14L1			ZDHHC18_x000D_
		RALA			DCPS_x000D_
		NDUFV1			MOGS_x000D_
		G6PC3			STK39_x000D_
		CPVL			PATL1_x000D_
		MGLL			TCF3_x000D_
		ATMIN			KCTD2_x000D_
		PDE6G			MED11_x000D_
		LCMT1			KRAS_x000D_
		OTUB1			TYW1_x000D_
		THRA			TMEM216_x000D_
		PLEKHB1			FGFR3_x000D_
		GYPC			FAM20B_x000D_
		KIF1C			FAM219B_x000D_
		USP15			METTL3_x000D_
		DHX35			ACP5_x000D_
		PHF5A			FBXL3_x000D_
		THYN1			GGPS1_x000D_
		CLUH			PITPNB_x000D_
		AAR2			MRPL40_x000D_
		APPL2			C17orf49_x000D_
		FAM219A			SUN1_x000D_
		ZDHHC3			SIDT2_x000D_
		ZER1			DNAJC7_x000D_
		ATF5			CBX7_x000D_
		NTN4			NR4A1_x000D_
		CASP3			NUP205_x000D_
		ZSWIM8			MPLKIP_x000D_
		RNF103			ZMYM3_x000D_
		EXD2			NCOA5_x000D_
		SEPN1			CDC25B_x000D_
		KIF3C			MYLIP_x000D_
		ST3GAL4			CPNE2_x000D_
		ZBTB5			STX18_x000D_
		TNRC6A			SLC25A22_x000D_
		TOB2			MRPL4_x000D_
		SLC4A4			IRS2_x000D_
		TNFAIP2			ZMAT5_x000D_
		STMN2			ADARB1_x000D_
		DBI			LRRC20_x000D_
		TSC22D3			SSFA2_x000D_
		EIF4E2			IFT52_x000D_
		MIIP			IL1R1_x000D_
		TEX10			PUS1_x000D_
		GLG1			RAB11A_x000D_
		SRSF4			ATP6V0A1_x000D_
		PDCD6			CHURC1-FNTB_x000D_
		ETNK1			PPIL1_x000D_
		CDK7			MDK_x000D_
		PLEKHJ1			SNRPE_x000D_
		FARSA			MED17_x000D_
		QRICH1			RAB11B_x000D_
		CCDC167			ITPK1_x000D_
		ZNF282			GLRX_x000D_
		NAGLU			BASP1_x000D_
		ZSCAN18			RPL27_x000D_
		TSSC4			TBC1D23_x000D_
		PSMG1			LSM1_x000D_
		DHX29			BTBD3_x000D_
		EBP			UTP11L_x000D_
		EGR1			TYMS_x000D_
		DUSP5			TTYH2_x000D_
		PSME4			NME3_x000D_
		ZNRD1			C11orf48_x000D_
		LINC00921			PVRL2_x000D_
		KANK2			TCTN1_x000D_
		PPFIA1			MYO1E_x000D_
		ATXN7L3			NCOR2_x000D_
		ZNF512			MAPKAPK3_x000D_
		ZHX3			BCL2L11_x000D_
		CCDC3			ATP2B4_x000D_
		PLAU			SHKBP1_x000D_
		PTPN12			TNKS_x000D_
		CHAMP1			TPCN1_x000D_
		GNAI2			RAB11FIP1_x000D_
		ECM1			BIVM_x000D_
		PTP4A1			NPRL2_x000D_
		MMS19			RNF38_x000D_
		MAGT1			MEF2A_x000D_
		ASF1B			ENDOD1_x000D_
		ZCCHC17			IFT20_x000D_
		IER3IP1			CD59_x000D_
		STAU1			IPO5_x000D_
		FAM136A			DLD_x000D_
		CDO1			SF3A3_x000D_
		BIVM-ERCC5			SRP54_x000D_
		CKMT1A			METTL13_x000D_
		WFDC2			NFS1_x000D_
		SRRT			CFL2_x000D_
		YAP1			AIMP1_x000D_
		FOXK2			TK1_x000D_
		FOLR1			ARL2_x000D_
		TBK1			CDK5RAP1_x000D_
		DNAL4			PRPS2_x000D_
		ERMP1			PDXK_x000D_
		SMIM3			EMP3_x000D_
		U2AF2			TTC27_x000D_
		EIF2B1			LOC81691_x000D_
		FNBP4			DGCR14_x000D_
		NUMB			HPCAL1_x000D_
		COA5			ATG5_x000D_
		SC5D			APH1A_x000D_
		ZDHHC18			PRADC1_x000D_
		DCPS			HDAC3_x000D_
		MOGS			THTPA_x000D_
		STK39			PTX3_x000D_
		PATL1			NMI_x000D_
		TCF3			KLF13_x000D_
		KCTD2			MCRS1_x000D_
		MED11			PPP1R15B_x000D_
		KRAS			RBL2_x000D_
		TYW1			PRDM4_x000D_
		TMEM216			MYOF_x000D_
		FGFR3			KMT2B_x000D_
		FAM20B			RFWD2_x000D_
		FAM219B			C2CD5_x000D_
		METTL3			C1D_x000D_
		ACP5			DDX50_x000D_
		FBXL3			CMTM4_x000D_
		GGPS1			FERMT2_x000D_
		PITPNB			CDCA5_x000D_
		APOC1			FCHSD2_x000D_
		MRPL40			UHRF2_x000D_
		C17orf49			BNIP1_x000D_
		SUN1			FOXJ2_x000D_
		SIDT2			C14orf159_x000D_
		DNAJC7			VEZF1_x000D_
		CBX7			ATP6V0D1_x000D_
		NR4A1			LHFP_x000D_
		NUP205			KPNA3_x000D_
		MPLKIP			HEY1_x000D_
		ZMYM3			BTD_x000D_
		NCOA5			PRICKLE4_x000D_
		CDC25B			REC8_x000D_
		MYLIP			TOE1_x000D_
		CPNE2			COQ6_x000D_
		STX18			TMEM9B_x000D_
		SLC25A22			PYCR1_x000D_
		MRPL4			DDA1_x000D_
		IRS2			RAB22A_x000D_
		ZMAT5			HNRNPAB_x000D_
		ADARB1			GSPT1_x000D_
		LRRC20			SMIM12_x000D_
		SSFA2			BCS1L_x000D_
		IFT52			R3HDM4_x000D_
		IL1R1			KTI12_x000D_
		PUS1			PRPF4B_x000D_
		RAB11A			C1orf115_x000D_
		ATP6V0A1			CAPRIN1_x000D_
		CHURC1-FNTB			PRUNE2_x000D_
		PPIL1			ITGA7_x000D_
		MDK			SLC25A42_x000D_
		DCAF12			KIAA0430_x000D_
		SNRPE			TBC1D13_x000D_
		MED17			HINFP_x000D_
		RAB11B			PPP1R10_x000D_
		ITPK1			ABHD4_x000D_
		GLRX			URGCP_x000D_
		BASP1			CCDC130_x000D_
		RPL27			ANKRD27_x000D_
		TBC1D23			NOTCH1_x000D_
		LSM1			ERF_x000D_
		BTBD3			ACACA_x000D_
		UTP11L			SMAD3_x000D_
		TYMS			ANGPTL2_x000D_
		TTYH2			HNRNPUL1_x000D_
		NME3			TAX1BP1_x000D_
		C11orf48			EIF3L_x000D_
		PVRL2			IFRD2_x000D_
		TCTN1			NDUFB4_x000D_
		MYO1E			RPRD1B_x000D_
		NCOR2			TRIAP1_x000D_
		MAPKAPK3			NDUFV2_x000D_
		BCL2L11			EIF4EBP1_x000D_
		ATP2B4			MRPL45_x000D_
		SHKBP1			UBL3_x000D_
		TNKS			APBB3_x000D_
		TPCN1			FXYD5_x000D_
		RAB11FIP1			HK1_x000D_
		BIVM			CDKN2A_x000D_
		NPRL2			NME1-NME2_x000D_
		RNF38			SEMA4B_x000D_
		MEF2A			TACC3_x000D_
		ENDOD1			CCDC25_x000D_
		IFT20			HSD11B2_x000D_
		CD59			PAFAH1B3_x000D_
		IPO5			MYO18A_x000D_
		DLD			PDLIM2_x000D_
		SF3A3			GSE1_x000D_
		SRP54			HEG1_x000D_
		METTL13			TMUB1_x000D_
		NFS1			ACADSB_x000D_
		CFL2			LRP11_x000D_
		ATP6V1A			SLC16A2_x000D_
		AIMP1			SLC25A10_x000D_
		TK1			ACAP2_x000D_
		ARL2			SESN2_x000D_
		CDK5RAP1			WWC3_x000D_
		PRPS2			SGSM2_x000D_
		PDXK			NAPB_x000D_
		EMP3			TSPAN3_x000D_
		TTC27			SCAMP4_x000D_
		LOC81691			GRB2_x000D_
		DGCR14			NHP2_x000D_
		HPCAL1			DAZAP2_x000D_
		ATG5			RPS9_x000D_
		APH1A			TUBGCP2_x000D_
		PRADC1			CNOT7_x000D_
		HDAC3			S100P_x000D_
		THTPA			TUSC2_x000D_
		PTX3			VPS33B_x000D_
		NMI			ERP44_x000D_
		KLF13			USF2_x000D_
		MCRS1			COIL_x000D_
		PPP1R15B			HS6ST1_x000D_
		RBL2			ST6GALNAC6_x000D_
		PRDM4			LYPLA1_x000D_
		MYOF			FDPS_x000D_
		KMT2B			ZZZ3_x000D_
		RFWD2			LAMA5_x000D_
		C2CD5			NRBF2_x000D_
		C1D			DHRS7B_x000D_
		DDX50			WDR5_x000D_
		CMTM4			LOC401127_x000D_
		FERMT2			PRKAG2_x000D_
		CDCA5			DGKZ_x000D_
		FCHSD2			PARP4_x000D_
		UHRF2			AIFM1_x000D_
		BNIP1			ZHX2_x000D_
		FOXJ2			ZFYVE20_x000D_
		C14orf159			NUDT2_x000D_
		VEZF1			TRIM26_x000D_
		ATP6V0D1			PREPL_x000D_
		LHFP			JUN_x000D_
		KPNA3			PNP_x000D_
		HEY1			NUDT21_x000D_
		BTD			RFC3_x000D_
		PRICKLE4			BZW2_x000D_
		REC8			TMBIM6_x000D_
		TOE1			NDUFAF3_x000D_
		COQ6			GPKOW_x000D_
		TMEM9B			C14orf166_x000D_
		PYCR1			NONO_x000D_
		DDA1			ECSIT_x000D_
		RAB22A			TST_x000D_
		HNRNPAB			CLPTM1L_x000D_
		GSPT1			TMEM115_x000D_
		SMIM12			CCNB1IP1_x000D_
		BCS1L			SMARCA5_x000D_
		R3HDM4			ACD_x000D_
		HLA-F			HSDL2_x000D_
		KTI12			EMD_x000D_
		PRPF4B			ZNF32_x000D_
		C1orf115			PPP6R1_x000D_
		CAPRIN1			SASH1_x000D_
		PRUNE2			NPNT_x000D_
		ITGA7			ATPAF2_x000D_
		SLC25A42			NSUN4_x000D_
		KIAA0146			RAVER1_x000D_
		KIAA0430			MAPK8IP3_x000D_
		TBC1D13			SH3BGRL2_x000D_
		HINFP			AGBL5_x000D_
		PPP1R10			NAGA_x000D_
		ABHD4			AXIN2_x000D_
		URGCP			INPP5K_x000D_
		CCDC130			SLC43A2_x000D_
		ANKRD27			STK11IP_x000D_
		NOTCH1			SLC39A11_x000D_
		ERF			ELMOD3_x000D_
		ACACA			NEURL1B_x000D_
		SMAD3			NCK2_x000D_
		ANGPTL2			NECAB3_x000D_
		HNRNPUL1			USP33_x000D_
		TAX1BP1			GLIS2_x000D_
		EIF3L			ABHD2_x000D_
		IFRD2			CLIP3_x000D_
		NDUFB4			IDH1_x000D_
		RPRD1B			STAR_x000D_
		TRIAP1			MID1IP1_x000D_
		NDUFV2			UBE2N_x000D_
		EIF4EBP1			H1F0_x000D_
		MRPL45			EI24_x000D_
		UBL3			ORC3_x000D_
		APBB3			FABP5_x000D_
		FXYD5			SLC1A2_x000D_
		HK1			SRP68_x000D_
		CDKN2A			REEP4_x000D_
		NME1-NME2			EXOC1_x000D_
		SEMA4B			MRPL54_x000D_
		TACC3			UBE2Q1_x000D_
		CCDC25			GPCPD1_x000D_
		HSD11B2			LOC100996657_x000D_
		PAFAH1B3			PSMG2_x000D_
		MYO18A			UBE2L3_x000D_
		PDLIM2			TSPAN14_x000D_
		GSE1			SQRDL_x000D_
		HEG1			TAF9_x000D_
		TMUB1			KCMF1_x000D_
		ACADSB			ANTXR1_x000D_
		LRP11			NIPA2_x000D_
		SLC16A2			TOR3A_x000D_
		SLC25A10			PCIF1_x000D_
		ACAP2			CAD_x000D_
		SESN2			SIK3_x000D_
		WWC3			NKTR_x000D_
		SGSM2			FAHD2A_x000D_
		NAPB			NRN1_x000D_
		TSPAN3			TMEM243_x000D_
		SCAMP4			MTSS1_x000D_
		GRB2			PARP6_x000D_
		NHP2			ZBTB44_x000D_
		DAZAP2			NAA60_x000D_
		RPS9			OTUD4_x000D_
		TUBGCP2			MCOLN1_x000D_
		CNOT7			CREB3L2_x000D_
		S100P			MKRN1_x000D_
		TUSC2			C20orf112_x000D_
		NLRP2			RCOR1_x000D_
		VPS33B			DNMT3A_x000D_
		ERP44			ANKRD10_x000D_
		USF2			KIAA1147_x000D_
		PEG10			NT5DC3_x000D_
		COIL			SERBP1_x000D_
		HS6ST1			NET1_x000D_
		ST6GALNAC6			GSTM3_x000D_
		LYPLA1			COQ9_x000D_
		FDPS			GPN2_x000D_
		ZZZ3			PSMA1_x000D_
		LAMA5			CNPY2_x000D_
		NRBF2			SAP30BP_x000D_
		DHRS7B			BEX4_x000D_
		WDR5			CHMP6_x000D_
		LOC401127			SDF2L1_x000D_
		PRKAG2			RTN4_x000D_
		DGKZ			CCNL1_x000D_
		PARP4			FAU_x000D_
		AIFM1			CCDC12_x000D_
		C2orf68			DDRGK1_x000D_
		ZHX2			TM2D2_x000D_
		ZFYVE20			ATXN2_x000D_
		NUDT2			C7orf41_x000D_
		TRIM26			SCRG1_x000D_
		PREPL			DESI1_x000D_
		JUN			VPS72_x000D_
		PNP			TP53INP1_x000D_
		NUDT21			ABCD4_x000D_
		RFC3			RABEP1_x000D_
		BZW2			CHRDL1_x000D_
		TMBIM6			DUSP12_x000D_
		NDUFAF3			PPP5C_x000D_
		GPKOW			DGUOK_x000D_
		C14orf166			TRAK1_x000D_
		NONO			BOK_x000D_
		ECSIT			SERTAD1_x000D_
		TST			PCBP4_x000D_
		CLPTM1L			KIF1B_x000D_
		TMEM115			JMJD1C_x000D_
		CCNB1IP1			ELP6_x000D_
		SMARCA5			SEC24C_x000D_
		ACD			SPR_x000D_
		HSDL2			NDST2_x000D_
		SOD3			OSBPL8_x000D_
		EMD			ACVR1_x000D_
		ZNF32			TMTC1_x000D_
		PPP6R1			STAT2_x000D_
		SASH1			PKD2_x000D_
		NPNT			CHMP5_x000D_
		ATPAF2			SLC16A1_x000D_
		NSUN4			MIR21_x000D_
		RAVER1			MOV10_x000D_
		MAPK8IP3			NENF_x000D_
		SH3BGRL2			SRP14_x000D_
		AGBL5			MIR4647_x000D_
		NAGA			ENY2_x000D_
		AXIN2			MED9_x000D_
		INPP5K			C11orf49_x000D_
		SLC43A2			IRF3_x000D_
		STK11IP			PSEN1_x000D_
		SLC39A11			CD97_x000D_
		ELMOD3			PHF14_x000D_
		NEURL1B			ANP32B_x000D_
		NCK2			TXNRD2_x000D_
		NECAB3			NES_x000D_
		USP33			ACOT8_x000D_
		GLIS2			SBNO2_x000D_
		ABHD2			TMEM60_x000D_
		CLIP3			YIF1B_x000D_
		IDH1			C6orf89_x000D_
		STAR			ARFIP1_x000D_
		MID1IP1			INO80E_x000D_
		CFI			IGF1R_x000D_
		UBE2N			TBC1D9B_x000D_
		H1F0			SLC9A1_x000D_
		EI24			SFSWAP_x000D_
		ORC3			B4GALT2_x000D_
		FABP5			LOC101060429_x000D_
		SLC1A2			TOM1L2_x000D_
		SRP68			FOCAD_x000D_
		REEP4			BRD8_x000D_
		EXOC1			ARRDC3_x000D_
		MRPL54			ZNF655_x000D_
		UBE2Q1			CCDC97_x000D_
		GPCPD1			MAPT_x000D_
		LOC100996657			PCMTD1_x000D_
		PSMG2			FAM160B2_x000D_
		UBE2L3			ARHGAP21_x000D_
		TSPAN14			PCGF2_x000D_
		SQRDL			SPG11_x000D_
		TAF9			NPR2_x000D_
		KCMF1			FUK_x000D_
		SMG7			CAPN5_x000D_
		ANTXR1			MTMR10_x000D_
		NIPA2			APLP1_x000D_
		TOR3A			WLS_x000D_
		PCIF1			POMP_x000D_
		CAD			COX5B_x000D_
		SIK3			NDUFA6_x000D_
		NKTR			PRSS23_x000D_
		FAHD2A			LAMTOR3_x000D_
		NRN1			SELK_x000D_
		TMEM243			SMARCE1_x000D_
		MTSS1			KRT222_x000D_
		PARP6			SRRM1_x000D_
		ZBTB44			PCMT1_x000D_
		ILF3			SSBP2_x000D_
		NAA60			TMED1_x000D_
		OTUD4			HPX_x000D_
		MCOLN1			R3HCC1_x000D_
		CREB3L2			PAN2_x000D_
		MKRN1			NRGN_x000D_
		C20orf112			ADA_x000D_
		RCOR1			HES6_x000D_
		DNMT3A			EXOC4_x000D_
		ANKRD10			C4orf27_x000D_
		KIAA1147			ZBED1_x000D_
		NT5DC3			PAQR4_x000D_
		SERBP1			PPCDC_x000D_
		NET1			PTPRU_x000D_
		GSTM3			C1orf216_x000D_
		COQ9			PSRC1_x000D_
		GPN2			PDCD10_x000D_
		PSMA1			PUM2_x000D_
		CNPY2			TP53BP1_x000D_
		SAP30BP			MKNK1_x000D_
		BEX4			PVRL1_x000D_
		CHMP6			MADD_x000D_
		SDF2L1			SLC26A6_x000D_
		RTN4			TSC1_x000D_
		CCNL1			MTIF2_x000D_
		FAU			DOK4_x000D_
		CCDC12			C10orf137_x000D_
		DDRGK1			IGIP_x000D_
		TM2D2			MVB12B_x000D_
		ATXN2			ITM2C_x000D_
		C7orf41			EHD1_x000D_
		SCRG1			NDUFA2_x000D_
		DESI1			LOXL2_x000D_
		VPS72			PELP1_x000D_
		TP53INP1			NDUFS2_x000D_
		ABCD4			MON1B_x000D_
		RABEP1			PDHX_x000D_
		CHRDL1			C16orf62_x000D_
		DUSP12			DNAJC25_x000D_
		PPP5C			BCL2L2-PABPN1_x000D_
		DGUOK			SH3GLB1_x000D_
		TRAK1			BEX2_x000D_
		BOK			SRPK1_x000D_
		SERTAD1			ZBED5_x000D_
		PCBP4			MRPS30_x000D_
		KIF1B			EMC4_x000D_
		JMJD1C			NUDCD3_x000D_
		ELP6			SUPV3L1_x000D_
		SEC24C			SEC63_x000D_
		SPR			COX10_x000D_
		NDST2			FAM192A_x000D_
		OSBPL8			DHRS1_x000D_
		ACVR1			ATP2A2_x000D_
		SYNE2			PNMA1_x000D_
		TMTC1			DNER_x000D_
		STAT2			ZCCHC14_x000D_
		PKD2			PSMC4_x000D_
		CHMP5			ARL5A_x000D_
		SLC16A1			TPRKB_x000D_
		MIR21			TMEM59L_x000D_
		MOV10			PIP5K1A_x000D_
		NENF			RFC1_x000D_
		SRP14			POLG_x000D_
		MIR4647			TGFBR3_x000D_
		GATC			FILIP1L_x000D_
		ENY2			ADCK2_x000D_
		MED9			CHST2_x000D_
		C11orf49			OTUD5_x000D_
		IRF3			RGS19_x000D_
		TMEM245			IRF7_x000D_
		PSEN1			PAK4_x000D_
		CD97			ATP6V1B1_x000D_
		PHF14			IQSEC1_x000D_
		ANP32B			WWP2_x000D_
		TXNRD2			ARID5B_x000D_
		NES			ANKS1A_x000D_
		ACOT8			TGIF2_x000D_
		SBNO2			SLC35D2_x000D_
		TMEM60			STK19_x000D_
		YIF1B			MMD_x000D_
		C6orf89			WDYHV1_x000D_
		ARFIP1			LSM14B_x000D_
		INO80E			AURKA_x000D_
		IGF1R			PGPEP1_x000D_
		TBC1D9B			MPP5_x000D_
		SLC9A1			EPB41L5_x000D_
		SFSWAP			FBLIM1_x000D_
		B4GALT2			LOC101060511_x000D_
		LOC101060429			FAM160A2_x000D_
		TOM1L2			NUFIP2_x000D_
		FOCAD			DDX6_x000D_
		BRD8			CD46_x000D_
		ARRDC3			LPL_x000D_
		ZNF655			ARPP19_x000D_
		CCDC97			CAPN2_x000D_
		MAPT			YKT6_x000D_
		POGK			KLHL21_x000D_
		PCMTD1			IFI6_x000D_
		FAM160B2			LARS2_x000D_
		DCTN4			RNASE4_x000D_
		ARHGAP21			OS9_x000D_
		PCGF2			NDUFB7_x000D_
		C1QL1			FKBP2_x000D_
		SPG11			CRKL_x000D_
		NPR2			DDX20_x000D_
		FUK			TADA3_x000D_
		CAPN5			ANKH_x000D_
		MTMR10			BTBD6_x000D_
		APLP1			TMEM99_x000D_
		HIF1A			FZD4_x000D_
		WLS			PQLC3_x000D_
		POMP			CBFB_x000D_
		COX5B			WDFY1_x000D_
		NDUFA6			ZNF652_x000D_
		PRSS23			PSD3_x000D_
		LAMTOR3			TSPYL2_x000D_
		SELK			PIP5K1C_x000D_
		SMARCE1			FADS3_x000D_
		KRT222			CCDC94_x000D_
		SRRM1			FTSJ3_x000D_
		PCMT1			ACSF2_x000D_
		SSBP2			UVRAG_x000D_
		TMED1			ARAP1_x000D_
		HPX			CYGB_x000D_
		R3HCC1			ACSL4_x000D_
		PAN2			ALKBH5_x000D_
		NRGN			PER3_x000D_
		ADA			WEE1_x000D_
		ZNF302			CPNE1_x000D_
		HES6			RASSF5_x000D_
		EXOC4			BTN2A1_x000D_
		C4orf27			PDE8A_x000D_
		ZBED1			FAM53C_x000D_
		PAQR4			ATRN_x000D_
		PPCDC			SESN1_x000D_
		PTPRU			GNPAT_x000D_
		C1orf216			EIF2S3_x000D_
		PSRC1			GPATCH3_x000D_
		PDCD10			HSPA13_x000D_
		PUM2			WDR18_x000D_
		TP53BP1			HSPE1-MOB4_x000D_
		MKNK1			REEP1_x000D_
		PVRL1			RPUSD4_x000D_
		PLCD1			AAGAB_x000D_
		MADD			CDC5L_x000D_
		SLC26A6			GADD45GIP1_x000D_
		TSC1			TRUB2_x000D_
		MTIF2			SMARCC2_x000D_
		DOK4			CCDC124_x000D_
		C10orf137			MMGT1_x000D_
		IGIP			TAB1_x000D_
		MVB12B			DUSP26_x000D_
		ITM2C			CYB5B_x000D_
		EHD1			TAF10_x000D_
		NDUFA2			MVK_x000D_
		LOXL2			ISOC1_x000D_
		PELP1			ITFG3_x000D_
		NDUFS2			SENP6_x000D_
		MON1B			CPNE3_x000D_
		PDHX			REXO4_x000D_
		C16orf62			TMEM161A_x000D_
[truncated: 10,963 more rows]

## Sheet: GO 12962 UP
go	Pvalue	OddsRatio	ExpCount	Count	Size	Term	GO_type	genes_x000D_
GO:0060333	1.26752e-07	13.0136	0.827943	9	63	interferon-gamma-mediated signaling pathway	GO_BP	CD44,CIITA,HLA-DPB1,HLA-DQA1,HLA-DQB1,HLA-DRB1,HLA-F,ICAM1,IRF1,NR1H2,PTPN6,SOCS3_x000D_
GO:0034341	1.67444e-07	7.10277	2.07547	13	156	response to interferon-gamma	GO_BP	AQP4,CD44,CIITA,HLA-DPB1,HLA-DQA1,HLA-DQB1,HLA-DRB1,HLA-F,ICAM1,IRF1,NR1H2,PTPN6,SOCS3_x000D_
GO:0071593	5.76482e-06	3.62188	5.77407	19	434	lymphocyte aggregation	GO_BP	ANXA1,CD74,HLA-DMA,HLA-DMB,HLA-DOA,HLA-DPB1,HLA-DQA1,HLA-DQB1,HLA-DRB1,ICAM1,IL6ST,IRF1,LGALS1,LGALS3,PTPN6,RARA,STK10,TREML2,ZC3H12D_x000D_
GO:0098602	7.6028e-06	2.89043	9.96493	26	749	single organism cell adhesion	GO_BP	ANXA1,CD44,CD74,CSRP1,EFNA1,HLA-DMA,HLA-DMB,HLA-DOA,HLA-DPB1,HLA-DQA1,HLA-DQB1,HLA-DRB1,ICAM1,IL6ST,IRF1,LGALS1,LGALS3,LIMS2,MADCAM1,MYL9,PTPN6,RARA,S100A10,STK10,TREML2,ZC3H12D_x000D_
GO:0071345	1.57319e-05	2.89094	9.14006	24	687	cellular response to cytokine stimulus	GO_BP	AGPAT2,AQP4,CD44,CD74,CIITA,COL1A1,CXCL1,CXCL2,EDA,F3,HLA-DPB1,HLA-DQA1,HLA-DQB1,HLA-DRB1,HLA-F,ICAM1,IL17RC,IL6ST,IRF1,NR1H2,PSMB9,PTPN6,SOCS3,TNFRSF12A_x000D_
GO:0002250	1.90258e-05	3.75296	4.65651	16	350	adaptive immune response	GO_BP	BTN3A2,C2,C4BPB,CD74,CFI,HLA-DMA,HLA-DQB1,HLA-DRB1,ICAM1,IGHM,IL6ST,IRF1,LILRA2,LILRB3,PTPN6,RFTN1_x000D_
GO:0042110	2.05148e-05	3.41427	5.76076	18	433	T cell activation	GO_BP	ANXA1,CD74,HLA-DMA,HLA-DMB,HLA-DOA,HLA-DPB1,HLA-DQA1,HLA-DQB1,HLA-DRB1,ICAM1,IL6ST,IRF1,LGALS1,LGALS3,PTPN6,RARA,TREML2,ZC3H12D_x000D_
GO:0002503	2.27783e-05	112.77	0.0665215	3	5	peptide antigen assembly with MHC class II protein complex	GO_BP	HLA-DMA,HLA-DMB,HLA-DRB1_x000D_
GO:0048584	3.23566e-05	3.44106	5.42585	17	433	positive regulation of response to stimulus	GO_BP	ADRA2C,AGPAT2,AKT2,ATF3,C2,C4BPB,CD44,CD74,CFI,COL1A1,CXCL1,CXCL2,DDIT3,EDA,EFNA1,F3,FLCN,FOS,GDF15,HLA-DMA,HLA-DMB,HLA-DPB1,HLA-DQA1,HLA-DQB1,HLA-DRB1,ICAM1,IFI16,IL17RC,IL6ST,IRF1,KLK5,LEFTY2,LGALS1,LGALS3,LIF,LIMS2,LMCD1,MAPK11,MYLK,NLRX1,PLEKHF1,PSMB9,PTPN6,RARA,RFTN1,RHOC,SEPT4,SRPX,TNFRSF12A_x000D_
GO:0019886	3.33535e-05	7.20577	1.2373	8	93	antigen processing and presentation of exogenous peptide antigen via MHC class II	GO_BP	CD74,HLA-DMA,HLA-DMB,HLA-DOA,HLA-DPB1,HLA-DQA1,HLA-DQB1,HLA-DRB1_x000D_
GO:0022407	3.7331e-05	3.5365	4.92259	16	370	regulation of cell-cell adhesion	GO_BP	CD44,CD74,HLA-DMA,HLA-DMB,HLA-DOA,HLA-DPB1,HLA-DQA1,HLA-DQB1,HLA-DRB1,IL6ST,IRF1,LGALS1,LGALS3,PTPN6,RARA,ZC3H12D_x000D_
GO:0045785	4.25788e-05	4.12837	3.42702	13	262	positive regulation of cell adhesion	GO_BP	CD44,CD74,FLCN,HLA-DMA,HLA-DMB,HLA-DPB1,HLA-DQA1,HLA-DQB1,HLA-DRB1,IL6ST,LGALS1,NINJ1,PTPN6,RARA,S100A10,SDC4,SMOC2,SPP1_x000D_
GO:0002396	4.51086e-05	75.1751	0.0798258	3	6	MHC protein complex assembly	GO_BP	HLA-DMA,HLA-DMB,HLA-DRB1_x000D_
GO:0031340	4.51086e-05	75.1751	0.0798258	3	6	positive regulation of vesicle fusion	GO_BP	AKT2,ANXA1,ANXA2_x000D_
GO:0002504	4.86916e-05	6.80335	1.30382	8	98	antigen processing and presentation of peptide or polysaccharide antigen via MHC class II	GO_BP	CD74,HLA-DMA,HLA-DMB,HLA-DOA,HLA-DPB1,HLA-DQA1,HLA-DQB1,HLA-DRB1_x000D_
GO:0030198	5.41365e-05	3.58888	4.53837	15	345	extracellular matrix organization	GO_BP	AGRN,ANXA2,APP,BGN,CD44,COL1A1,CST3,EFEMP1,EMILIN1,GFAP,ICAM1,LGALS3,LUM,MADCAM1,PHLDB1,SDC4,SMOC2,SPP1_x000D_
GO:1903039	6.21791e-05	4.61068	2.59626	11	196	positive regulation of leukocyte cell-cell adhesion	GO_BP	CD44,CD74,HLA-DMA,HLA-DMB,HLA-DPB1,HLA-DQA1,HLA-DQB1,HLA-DRB1,IL6ST,LGALS1,PTPN6,RARA_x000D_
GO:0019884	0.000131674	4.60479	2.35486	10	177	antigen processing and presentation of exogenous antigen	GO_BP	CD74,HLA-DMA,HLA-DMB,HLA-DOA,HLA-DPB1,HLA-DQA1,HLA-DQB1,HLA-DRB1,HLA-F,PSMB9_x000D_
GO:0048002	0.000234537	4.26878	2.52782	10	190	antigen processing and presentation of peptide antigen	GO_BP	CD74,HLA-DMA,HLA-DMB,HLA-DOA,HLA-DPB1,HLA-DQA1,HLA-DQB1,HLA-DRB1,HLA-F,PSMB9_x000D_
GO:0098609	0.000237521	2.35022	11.5614	25	869	cell-cell adhesion	GO_BP	ANXA1,CD44,CD74,CSRP1,HLA-DMA,HLA-DMB,HLA-DOA,HLA-DPB1,HLA-DQA1,HLA-DQB1,HLA-DRB1,ICAM1,IL6ST,IRF1,LGALS1,LGALS3,LIMS2,MADCAM1,MYL9,PCDHGB5,PTPN6,RARA,STK10,TREML2,ZC3H12D_x000D_
GO:0034112	0.000258228	4.21457	2.55819	10	194	positive regulation of homotypic cell-cell adhesion	GO_BP	CD44,CD74,HLA-DMA,HLA-DMB,HLA-DPB1,HLA-DQA1,HLA-DQB1,HLA-DRB1,IL6ST,LGALS1,PTPN6,RARA_x000D_
GO:0001765	0.00026018	32.21	0.133043	3	10	membrane raft assembly	GO_BP	ANXA2,RFTN1,S100A10_x000D_
GO:0048731	0.000270682	1.70466	49.5457	72	3820	system development	GO_BP	ADAP2,ADM,ADRA2C,AEBP1,AGRN,AKT2,ANGPTL4,ANXA1,ANXA2,APP,ATF3,BATF3,CASZ1,CD44,CD74,CD9,CHRND,COL1A1,CSRNP1,CST3,CXCL1,DDIT3,DPPA4,EDA,EFEMP1,EFNA1,F3,FA2H,FHL3,FLCN,FOS,GAS7,GATM,GFAP,GPNMB,GRN,HLA-DMA,HLA-DOA,HOXA9,HSF4,ICAM1,IFI16,IL34,IL6ST,IRF1,LGALS1,LGALS3,LIF,LILRB3,LIMS2,LUM,MADCAM1,MAPK11,MKNK2,MYL9,MYLK,NDUFS3,NFIC,NINJ1,NNMT,NRN1L,OLIG1,PHLDB1,PLCD1,PRLH,PSMB9,PTPN6,RAMP1,RARA,RHOC,RR…
GO:0002684	0.000311531	2.39576	10.4102	23	803	positive regulation of immune system process	GO_BP	ANXA1,C2,C4BPB,CD74,CFI,CXCL1,CXCL2,FOS,HLA-DMA,HLA-DMB,HLA-DPB1,HLA-DQA1,HLA-DQB1,HLA-DRB1,ICAM1,IFI16,IL34,IL6ST,IRF1,KLK5,LGALS1,LGALS3,LIF,MADCAM1,MAPK11,NLRX1,PSMB9,PTPN6,RARA,RFTN1_x000D_
GO:0002683	0.000393301	3.09117	4.85607	14	365	negative regulation of immune system process	GO_BP	C4BPB,CD74,HLA-DOA,HLA-DRB1,HOXA9,IFI16,IRF1,LGALS3,LILRB3,NLRX1,NR1H2,PTPN6,RARA,ZC3H12D_x000D_
GO:0070887	0.000413367	1.75445	35.3895	55	2660	cellular response to chemical stimulus	GO_BP	ADRA2C,AGPAT2,AKT2,ANXA1,AQP4,ARHGEF3,ATF3,CD44,CD74,CIITA,COL1A1,CST3,CXCL1,CXCL2,CYP4A11,DDIT3,EDA,F3,FLCN,FOS,GDF15,GNG11,GSTM4,HLA-DPB1,HLA-DQA1,HLA-DQB1,HLA-DRB1,HLA-F,ICAM1,IL17RC,IL6ST,IRF1,LEFTY2,LGALS1,LGALS3,MAPK11,MKNK2,MLXIPL,NNMT,NR1H2,OPLAH,PSMB9,PTP4A3,PTPN6,RAMP1,RARA,RNF5,SOCS3,SOD3,SPP1,SRPR,TBXAS1,TNFRSF12A,TSPO,ZNF658_x000D_
GO:0009607	0.000428544	2.25154	12.0271	25	904	response to biotic stimulus	GO_BP	ADM,ANXA5,APP,BATF3,CXCL1,CXCL2,DDIT3,F3,FOS,HLA-DRB1,ICAM1,IFI16,IGHM,IRF1,KLK5,LMCD1,MAPK11,MYLK,NLRX1,NPC2,RARA,RNF5,SOCS3,TIMP4,TSPO_x000D_
GO:0043067	0.000432305	2.00218	18.6127	34	1399	regulation of programmed cell death	GO_BP	ADM,AGRN,AKT2,ANGPTL4,ANXA1,ANXA5,ARHGEF3,ATF3,CD44,CD74,CST3,DDIT3,F3,FAM134B,FLCN,GDF15,ICAM1,IL6ST,KCNIP3,LEFTY2,LGALS1,LGALS3,LIMS2,NDUFS3,NLRP2,PLEKHF1,PSMB9,RARA,SEPT4,SOCS3,SRPX,STK10,TNFRSF12A,TSPO_x000D_
GO:0051251	0.000453	3.61718	3.25955	11	245	positive regulation of lymphocyte activation	GO_BP	CD74,HLA-DMA,HLA-DMB,HLA-DPB1,HLA-DQA1,HLA-DQB1,HLA-DRB1,IL6ST,LGALS1,PTPN6,RARA_x000D_
GO:0031295	0.000485608	6.60179	0.997823	6	75	T cell costimulation	GO_BP	HLA-DPB1,HLA-DQA1,HLA-DQB1,HLA-DRB1,LGALS1,PTPN6_x000D_
GO:0002457	0.000523985	149.679	0.0399129	2	3	T cell antigen processing and presentation	GO_BP	ICAM1,RFTN1_x000D_
GO:0002694	0.000531659	2.86736	5.60111	15	421	regulation of leukocyte activation	GO_BP	CD74,HLA-DMA,HLA-DMB,HLA-DOA,HLA-DPB1,HLA-DQA1,HLA-DQB1,HLA-DRB1,IL6ST,IRF1,LGALS1,LGALS3,PTPN6,RARA,ZC3H12D_x000D_
GO:0007166	0.000862931	1.69819	35.6156	54	2677	cell surface receptor signaling pathway	GO_BP	ADRA2C,AGPAT2,AKT2,ANXA1,APP,ARHGEF3,ATF3,CD44,CD74,CD9,CIITA,COL1A1,CSRNP1,CXCL1,CXCL2,DDIT3,EDA,EFEMP1,EFNA1,F3,FCGRT,FLCN,FOS,GDF15,HHAT,HLA-DPB1,HLA-DQA1,HLA-DQB1,HLA-DRB1,HLA-F,ICAM1,IL17RC,IL6ST,IRF1,LEFTY2,LGALS3,LIF,LILRB3,LIMS2,MADCAM1,MAPK11,MKNK2,MVP,MYL9,NR1H2,PSMB9,PTP4A3,PTPN6,RCAN2,RFTN1,SOCS3,SRPX,TIMP4,TNFRSF12A_x000D_
GO:0031667	0.0008839	3.56818	2.99442	10	230	response to nutrient levels	GO_BP	ADM,AKT2,ANXA5,ATF3,C2,COL1A1,CST3,DDIT3,EVA1B,FAM134B,GATM,ICAM1,IFI16,LMCD1,MYLK,PRLH,RNF5,SOCS3,SPP1,TSPO_x000D_
GO:0032944	0.000911077	3.86714	2.48791	9	187	regulation of mononuclear cell proliferation	GO_BP	CD74,HLA-DMB,HLA-DPB1,HLA-DRB1,IL6ST,IRF1,LGALS3,PTPN6,ZC3H12D_x000D_
GO:0045723	0.000939166	18.7834	0.199565	3	15	positive regulation of fatty acid biosynthetic process	GO_BP	ANXA1,MLXIPL,NR1H2_x000D_
GO:0048861	0.00103877	74.8349	0.0532172	2	4	leukemia inhibitory factor signaling pathway	GO_BP	IL6ST,LIF_x000D_
GO:0006516	0.0011446	17.3375	0.212869	3	16	glycoprotein catabolic process	GO_BP	CST3,FBXO6,MAN1B1_x000D_
GO:0050867	0.00131528	3.15161	3.7119	11	279	positive regulation of cell activation	GO_BP	CD74,HLA-DMA,HLA-DMB,HLA-DPB1,HLA-DQA1,HLA-DQB1,HLA-DRB1,IL6ST,LGALS1,PTPN6,RARA_x000D_
GO:1903038	0.00168275	5.11194	1.26391	6	95	negative regulation of leukocyte cell-cell adhesion	GO_BP	CD74,HLA-DRB1,IRF1,LGALS3,PTPN6,ZC3H12D_x000D_
GO:0009611	0.00168627	2.38652	7.60618	17	601	response to wounding	GO_BP	ADM,ADRA2C,ANXA1,ANXA2,ANXA5,APP,C2,C4BPB,CD44,CD9,CFI,COL1A1,CSRP1,CST3,F3,GATM,GFAP,IL17RC,IL6ST,IRF1,LEFTY2,LGALS1,MYL9,MYLK,NINJ1,NLRX1,PTPN6,RHOC,SDC4,SOCS3,SPP1,TNFRSF12A,TSPO_x000D_
GO:0051005	0.0017161	49.8869	0.0665215	2	5	negative regulation of lipoprotein lipase activity	GO_BP	ANGPTL4,APOC1_x000D_
GO:0060708	0.0017161	49.8869	0.0665215	2	5	spongiotrophoblast differentiation	GO_BP	LIF,SOCS3_x000D_
GO:0001819	0.00182362	2.72164	5.06894	13	381	positive regulation of cytokine production	GO_BP	AGPAT2,CD74,DDIT3,HLA-DPB1,IFI16,IL17RC,IL6ST,IRF1,LUM,MAPK11,NLRP2,NLRX1,RARA_x000D_
GO:0072330	0.00203642	3.41975	2.7939	9	210	monocarboxylic acid biosynthetic process	GO_BP	ANXA1,APOC1,BGN,CD74,FA2H,GGT5,MLXIPL,NR1H2,TBXAS1_x000D_
GO:0002443	0.00204305	2.97109	3.92477	11	295	leukocyte mediated immunity	GO_BP	BTN3A2,C2,C4BPB,CD74,CFI,HLA-DMA,HLA-DQB1,HLA-DRB1,ICAM1,PTPN6,RFTN1_x000D_
GO:0008285	0.00212467	2.26729	8.44823	18	635	negative regulation of cell proliferation	GO_BP	ADM,CD9,CDKN3,CXCL1,FLCN,GPNMB,HLA-DRB1,IGFBP7,IRF1,LIF,LIMS2,MAPK11,PTPN6,RARRES3,S100A11,SRPX,TSPO,ZC3H12D_x000D_
GO:0016053	0.00226867	2.92909	3.97799	11	299	organic acid biosynthetic process	GO_BP	ANXA1,APOC1,BGN,CD74,FA2H,GATM,GGT5,MLXIPL,NR1H2,PADI4,TBXAS1_x000D_
GO:0014015	0.00229646	7.93275	0.558781	4	42	positive regulation of gliogenesis	GO_BP	GFAP,IL6ST,LIF,TSPO_x000D_
GO:0034111	0.00241488	4.73715	1.35704	6	102	negative regulation of homotypic cell-cell adhesion	GO_BP	CD74,HLA-DRB1,IRF1,LGALS3,PTPN6,ZC3H12D_x000D_
GO:0007162	0.00246344	3.31939	2.87373	9	216	negative regulation of cell adhesion	GO_BP	ARHGDIG,CD74,COL1A1,HLA-DRB1,IRF1,LGALS1,LGALS3,PTPN6,ZC3H12D_x000D_
GO:0002924	0.00255159	37.4128	0.0798258	2	6	negative regulation of humoral immune response mediated by circulating immunoglobulin	GO_BP	C4BPB,PTPN6_x000D_
GO:0050776	0.00265345	2.01287	12.219	23	937	regulation of immune response	GO_BP	C2,C4BPB,CD74,CFI,FCGRT,FOS,HLA-DMA,HLA-DMB,HLA-DPB1,HLA-DQA1,HLA-DQB1,HLA-DRB1,HLA-F,ICAM1,IFI16,IL6ST,IRF1,KLK5,LGALS3,MADCAM1,MAPK11,NLRX1,NR1H2,PSMB9,PTPN6,RARA,RFTN1,SOCS3_x000D_
GO:0009617	0.0027479	2.4037	6.61224	15	497	response to bacterium	GO_BP	ADM,APP,CXCL1,CXCL2,F3,FOS,HLA-DRB1,ICAM1,IGHM,KLK5,RARA,RNF5,SOCS3,TIMP4,TSPO_x000D_
GO:0048534	0.00293669	2.10189	10.1246	20	761	hematopoietic or lymphoid organ development	GO_BP	ANXA1,ANXA2,BATF3,CD74,FLCN,FOS,HLA-DMA,HLA-DOA,HOXA9,IFI16,IL34,IRF1,LGALS1,LIF,LILRB3,MKNK2,PTPN6,RARA,RRAS,SH3PXD2A_x000D_
GO:0010033	0.00298049	1.8364	17.7458	30	1396	response to organic substance	GO_BP	ADM,ADRA2C,AGPAT2,AKT2,ANXA1,ANXA5,AQP4,ARHGEF3,ATF3,CD44,CD74,CHRND,CIITA,COL1A1,CST3,CXCL1,CXCL2,DDIT3,EDA,F3,FBXO6,FLCN,FOS,GATM,GDF15,GNG11,GRN,HLA-DPB1,HLA-DQA1,HLA-DQB1,HLA-DRB1,HLA-F,ICAM1,IL17RC,IL6ST,IRF1,LEFTY2,LGALS1,LUM,MAN1B1,MAPK11,MLXIPL,NNMT,NR1H2,PRLH,PSMB9,PTP4A3,PTPN6,RAMP1,RARA,RFTN1,RNF5,SOCS3,SPP1,SRPR,TIMP4,TNFRSF12A,TSPO_x000D_
GO:0006955	0.00324116	2.36702	6.74593	15	558	immune response	GO_BP	ADM,APOL1,APP,AQP4,BTN3A2,C2,C4BPB,CD44,CD74,CFI,CIITA,CXCL1,CXCL2,EDA,FCGRT,FOS,HLA-DMA,HLA-DMB,HLA-DOA,HLA-DPB1,HLA-DQA1,HLA-DQB1,HLA-DRB1,HLA-F,ICAM1,IFI16,IGHM,IL32,IL34,IL6ST,IRF1,KLK5,LGALS1,LGALS3,LIF,LILRA2,LILRB3,MADCAM1,MAPK11,NLRP2,NLRX1,NR1H2,PADI4,PSMB9,PTPN6,RARA,RFTN1,SOCS3_x000D_
GO:0006027	0.00337373	7.06846	0.620143	4	47	glycosaminoglycan catabolic process	GO_BP	AGRN,BGN,CD44,IDS,LUM,SDC4_x000D_
GO:0044700	0.00346991	1.46158	81.0897	101	6095	single organism signaling	GO_BP	ADM,ADRA2C,AGPAT2,AGRN,AKT2,ANXA1,ANXA2,ANXA5,APP,ARHGDIG,ARHGEF3,ATF3,CD44,CD74,CD9,CHRND,CIITA,COL1A1,CSRNP1,CXCL1,CXCL2,CYTH4,DDIT3,EDA,EFEMP1,EFNA1,EPS8L2,F3,FCGRT,FLCN,FOS,GDF15,GFAP,GNG11,GPR150,GRN,HHAT,HIPK4,HLA-DOA,HLA-DPB1,HLA-DQA1,HLA-DQB1,HLA-DRB1,HLA-F,ICAM1,IFI16,IL17RC,IL6ST,IRF1,KCNIP3,KLK5,LEFTY2,LGALS1,LGALS3,LIF,LILRA2,LILRB3,LIMS2,LMCD1,MADCAM1,MAPK11,MKNK2,MLXIPL,MVP,MYL9,MYL…
GO:0031102	0.00347523	7.00818	0.625302	4	47	neuron projection regeneration	GO_BP	ADM,GFAP,SPP1,TSPO_x000D_
GO:0032287	0.00354096	29.9284	0.0931301	2	7	peripheral nervous system myelin maintenance	GO_BP	AKT2,FA2H_x000D_
GO:0071476	0.00354096	29.9284	0.0931301	2	7	cellular hypotonic response	GO_BP	MYLK,TSPO_x000D_
GO:0060334	0.00382529	10.7275	0.319303	3	24	regulation of interferon-gamma-mediated signaling pathway	GO_BP	NR1H2,PTPN6,SOCS3_x000D_
GO:0019724	0.00385462	4.28522	1.49062	6	113	B cell mediated immunity	GO_BP	C2,C4BPB,CD74,CFI,HLA-DMA,HLA-DQB1,HLA-DRB1,PTPN6_x000D_
GO:0007566	0.00404384	6.69588	0.651911	4	49	embryo implantation	GO_BP	CST3,GRN,LIF,SPP1_x000D_
GO:0016050	0.00406863	3.06423	3.0999	9	233	vesicle organization	GO_BP	AKT2,ANXA1,ANXA2,PLEKHF1,PMEL,S100A10,SDC4,SRPX,VAMP5_x000D_
GO:0002253	0.00424669	6.59324	0.660564	4	51	activation of immune response	GO_BP	C2,C4BPB,CFI,FOS,HLA-DPB1,HLA-DQA1,HLA-DQB1,HLA-DRB1,IFI16,IRF1,LGALS3,MAPK11,NLRX1,PSMB9,PTPN6,RFTN1_x000D_
GO:0018212	0.00427654	2.6822	4.3239	11	325	peptidyl-tyrosine modification	GO_BP	ADRA2C,APP,CD44,CD74,EFEMP1,EFNA1,ICAM1,IL6ST,LIF,MVP,PTPN6_x000D_
GO:0050731	0.00457839	3.6148	2.04886	7	154	positive regulation of peptidyl-tyrosine phosphorylation	GO_BP	ADRA2C,CD44,CD74,EFNA1,ICAM1,IL6ST,LIF_x000D_
GO:0060242	0.00468	24.9388	0.106434	2	8	contact inhibition	GO_BP	SRPX,TSPO_x000D_
GO:0001516	0.00481894	9.79343	0.345912	3	26	prostaglandin biosynthetic process	GO_BP	ANXA1,CD74,TBXAS1_x000D_
GO:0032369	0.00481894	9.79343	0.345912	3	26	negative regulation of lipid transport	GO_BP	AKT2,APOC1,NR1H2_x000D_
GO:0032502	0.00485496	1.49224	57.7834	75	4572	developmental process	GO_BP	ADAP2,ADM,ADRA2C,AEBP1,AGPAT2,AGRN,AKT2,ANGPTL4,ANXA1,ANXA2,APP,ATF3,BATF3,CASZ1,CD44,CD74,CD9,CHRND,COL1A1,CSRNP1,CST3,CXCL1,DDIT3,DPPA4,EDA,EFEMP1,EFNA1,EHMT1,F3,FA2H,FCRLA,FHL3,FLCN,FOS,GAS7,GATM,GDF15,GFAP,GPNMB,GRN,HHAT,HLA-DMA,HLA-DOA,HOXA9,HSF4,ICAM1,IFI16,IL34,IL6ST,IRF1,KLK5,LEFTY2,LGALS1,LGALS3,LIF,LILRB3,LIMS2,LUM,MADCAM1,MAPK11,MKNK2,MLXIPL,MYL9,MYLK,NDUFS3,NFIC,NINJ1,NNMT,NR1H2,NRN1L…
GO:0006954	0.00492461	2.32152	6.3647	14	488	inflammatory response	GO_BP	ANXA1,C2,C4BPB,CD44,CFI,CXCL1,CXCL2,F3,FOS,GGT5,HLA-DRB1,ICAM1,IFI16,IL17RC,IL34,IL6ST,NLRP2,NLRX1,SOCS3,SPP1_x000D_
GO:0032496	0.00494675	2.77766	3.79173	10	285	response to lipopolysaccharide	GO_BP	ADM,CXCL1,CXCL2,F3,FOS,ICAM1,RARA,SOCS3,TIMP4,TSPO_x000D_
GO:0040012	0.00507922	2.07443	9.17997	18	690	regulation of locomotion	GO_BP	AKT2,ANXA5,CD74,COL1A1,CXCL1,CXCL2,EFNA1,F3,FLCN,ICAM1,LGALS1,LGALS3,MADCAM1,MYLK,RRAS,SDC4,SERPINB3,STK10_x000D_
GO:0046890	0.00516955	4.02026	1.58321	6	119	regulation of lipid biosynthetic process	GO_BP	ANXA1,APOC1,MLXIPL,NR1H2,SEC14L2,TSPO_x000D_
GO:0019217	0.00525002	4.77981	1.11756	5	84	regulation of fatty acid metabolic process	GO_BP	AKT2,ANXA1,APOC1,MLXIPL,NR1H2_x000D_
GO:0042129	0.00528402	4.77123	1.11917	5	85	regulation of T cell proliferation	GO_BP	HLA-DMB,HLA-DPB1,HLA-DRB1,IL6ST,IRF1,LGALS3,PTPN6,ZC3H12D_x000D_
GO:0046456	0.00536317	6.14777	0.705128	4	53	icosanoid biosynthetic process	GO_BP	ANXA1,CD74,GGT5,TBXAS1_x000D_
GO:2000026	0.00553895	1.7266	19.2644	31	1469	regulation of multicellular organismal development	GO_BP	ADM,ADRA2C,AGRN,ANGPTL4,APP,CASZ1,CD74,COL1A1,DDIT3,EFEMP1,EFNA1,F3,FLCN,FOS,GFAP,GRN,HLA-DMA,HLA-DOA,HOXA9,IL34,IL6ST,IRF1,LGALS1,LIF,LILRB3,LIMS2,MAPK11,PHLDB1,PTPN6,RARA,RRAS,SERPINB3,SPP1,TNFRSF12A,TSPO_x000D_
GO:0030099	0.00558841	2.58153	4.48355	11	337	myeloid cell differentiation	GO_BP	ANXA2,BATF3,FOS,HOXA9,IFI16,IL34,LIF,LILRB3,PTPN6,RARA,SH3PXD2A_x000D_
GO:0032355	0.00560223	3.94986	1.60982	6	121	response to estradiol	GO_BP	ANXA1,COL1A1,CST3,F3,GRN,SOCS3_x000D_
GO:0060759	0.00560223	3.94986	1.60982	6	121	regulation of response to cytokine stimulus	GO_BP	AGPAT2,CD74,IL6ST,NR1H2,PTPN6,SOCS3_x000D_
GO:0010171	0.00573291	6.02444	0.718433	4	54	body morphogenesis	GO_BP	COL1A1,CSRNP1,PHLDB1,RRAS_x000D_
GO:0030334	0.00592418	2.1394	7.88945	16	593	regulation of cell migration	GO_BP	AKT2,CD74,COL1A1,CXCL1,CXCL2,EFNA1,F3,FLCN,ICAM1,LGALS3,MADCAM1,MYLK,RRAS,SDC4,SERPINB3,STK10_x000D_
GO:0044252	0.00596459	21.3748	0.119739	2	9	negative regulation of multicellular organismal metabolic process	GO_BP	CIITA,CST3_x000D_
GO:0051085	0.00596459	21.3748	0.119739	2	9	chaperone mediated protein folding requiring cofactor	GO_BP	CD74,HLA-DMA_x000D_
GO:0023051	0.00605887	1.52933	38.0104	53	2857	regulation of signaling	GO_BP	ADM,ADRA2C,AGPAT2,AGRN,AKT2,ANXA2,APP,ARHGDIG,ARHGEF3,ATF3,CD44,CD74,COL1A1,CYTH4,DDIT3,EDA,EFNA1,EPS8L2,F3,FLCN,GDF15,GFAP,HIPK4,HLA-DRB1,ICAM1,IL6ST,IRF1,KLK5,LEFTY2,LGALS1,LGALS3,LIF,LIMS2,LMCD1,MAPK11,MVP,NDUFS3,NLRX1,NR1H2,PLEKHF1,PSMB9,PTP4A3,PTPN6,RAMP1,RCAN2,RHOC,RRAS,SEPT4,SERPINB3,SEZ6L,SOCS3,SRPX,TNFRSF12A_x000D_
GO:0019731	0.00611928	5.90595	0.731737	4	55	antibacterial humoral response	GO_BP	ADM,APP,IGHM,KLK5_x000D_
GO:0048869	0.00636934	1.46758	52.4589	69	3943	cellular developmental process	GO_BP	ADM,ADRA2C,AGRN,AKT2,ANGPTL4,ANXA1,ANXA2,APP,ATF3,BATF3,CASZ1,CD74,CD9,COL1A1,CST3,DDIT3,EDA,EFEMP1,EFNA1,FA2H,FCRLA,FLCN,FOS,GAS7,GDF15,GFAP,GPNMB,GRN,HLA-DMA,HLA-DOA,HOXA9,HSF4,ICAM1,IFI16,IL34,IL6ST,IRF1,LEFTY2,LGALS1,LGALS3,LIF,LILRB3,MADCAM1,MAPK11,MYL9,NR1H2,OLIG1,PALMD,PHLDB1,PLEKHB1,PRLH,PSMB9,PTPN6,RARA,RHOC,RRAS,S100A10,S100A6,SDC4,SEPT4,SERPINB3,SH3PXD2A,SOCS3,SPATA31C1,SPP1,TAGLN2,TNF…
GO:0031347	0.0063908	1.98406	10.1246	19	761	regulation of defense response	GO_BP	ANXA5,C2,C4BPB,CFI,FOS,IFI16,IL17RC,IL6ST,IRF1,KLK5,LMCD1,MAPK11,MYLK,NLRX1,NR1H2,PSMB9,PTPN6,RFTN1,SOCS3_x000D_
GO:0030449	0.0065774	8.66182	0.385825	3	29	regulation of complement activation	GO_BP	C2,C4BPB,CFI_x000D_
GO:0051094	0.00664904	1.80506	14.7279	25	1107	positive regulation of developmental process	GO_BP	ADM,ADRA2C,AGRN,ANGPTL4,CD74,COL1A1,F3,FOS,GDF15,GFAP,GRN,HLA-DMA,HSF4,IL34,IL6ST,LIF,MAPK11,PHLDB1,RARA,RRAS,S100A10,SERPINB3,SOCS3,TNFRSF12A,TSPO_x000D_
GO:0051241	0.00669156	1.90828	11.6707	21	908	negative regulation of multicellular organismal process	GO_BP	ADM,ADRA2C,ANXA1,ANXA2,ANXA5,APOC1,APP,CASZ1,CD74,CIITA,CST3,DDIT3,EFEMP1,EFNA1,FLCN,GFAP,GPNMB,HLA-DRB1,HOXA9,IRF1,LGALS1,LIF,LILRB3,LIMS2,MAPK11,NLRX1,RARA,SPP1,TSPO_x000D_
GO:0046651	0.00706937	2.79793	3.37929	9	254	lymphocyte proliferation	GO_BP	CD74,HLA-DMB,HLA-DPB1,HLA-DRB1,IL6ST,IRF1,LGALS3,PTPN6,ZC3H12D_x000D_
GO:0031589	0.00725072	5.60455	0.76755	4	59	cell-substrate adhesion	GO_BP	CD44,COL1A1,EDA,EFNA1,LGALS1,MADCAM1,NINJ1,S100A10,SDC4,SMOC2,SPP1,TNFRSF12A_x000D_
GO:0002713	0.0073907	18.7018	0.133043	2	10	negative regulation of B cell mediated immunity	GO_BP	C4BPB,PTPN6_x000D_
GO:0051346	0.00759034	2.36212	5.33503	12	401	negative regulation of hydrolase activity	GO_BP	AKT2,ANGPTL4,ANXA1,APOC1,APP,CD44,CST3,IFI16,PKMYT1,SERPINB3,SPOCD1,TIMP4_x000D_
GO:2000147	0.00781055	2.45829	4.69642	11	353	positive regulation of cell motility	GO_BP	AKT2,CD74,COL1A1,CXCL1,CXCL2,F3,ICAM1,LGALS3,MADCAM1,MYLK,SERPINB3_x000D_
GO:0043065	0.00786155	2.12545	7.4238	15	558	positive regulation of apoptotic process	GO_BP	ADM,AGRN,ANXA1,ANXA5,ARHGEF3,ATF3,DDIT3,F3,FLCN,NLRP2,PLEKHF1,SEPT4,SRPX,TNFRSF12A,TSPO_x000D_
GO:1902107	0.00788245	3.66114	1.72956	6	130	positive regulation of leukocyte differentiation	GO_BP	CD74,FOS,HLA-DMA,IL34,LIF,RARA_x000D_
GO:1903510	0.00788245	3.66114	1.72956	6	130	mucopolysaccharide metabolic process	GO_BP	AGRN,BGN,CD44,IDS,LUM,SDC4_x000D_
GO:0044091	0.00793539	8.04213	0.412433	3	31	membrane biogenesis	GO_BP	ANXA2,RFTN1,S100A10_x000D_
GO:0001775	0.00811227	2.18254	6.75347	14	529	cell activation	GO_BP	ADRA2C,ANXA1,APP,BATF3,CD74,CD9,COL1A1,CSRP1,CST3,HLA-DMA,HLA-DMB,HLA-DOA,HLA-DPB1,HLA-DQA1,HLA-DQB1,HLA-DRB1,HOXA9,ICAM1,IL6ST,IRF1,LEFTY2,LGALS1,LGALS3,MYL9,PTPN6,RARA,TREML2,ZC3H12D_x000D_
GO:0050654	0.0083112	5.37698	0.798258	4	60	chondroitin sulfate proteoglycan metabolic process	GO_BP	AGRN,BGN,IDS,SDC4_x000D_
GO:0010646	0.00844492	1.49825	38.649	53	2905	regulation of cell communication	GO_BP	ADM,ADRA2C,AGPAT2,AGRN,AKT2,ANXA2,APP,ARHGDIG,ARHGEF3,ATF3,CD44,CD74,COL1A1,CYTH4,DDIT3,EDA,EFNA1,EPS8L2,F3,FLCN,GDF15,GFAP,HIPK4,HLA-DRB1,ICAM1,IL6ST,IRF1,KLK5,LEFTY2,LGALS1,LGALS3,LIF,LIMS2,LMCD1,MAPK11,NDUFS3,NLRX1,NR1H2,PLEKHF1,PSMB9,PTP4A3,PTPN6,RAMP1,RCAN2,RHOC,RNF5,RRAS,SEPT4,SERPINB3,SEZ6L,SOCS3,SRPX,TNFRSF12A_x000D_
GO:0006692	0.00867163	7.76434	0.425738	3	32	prostanoid metabolic process	GO_BP	ANXA1,CD74,TBXAS1_x000D_
GO:0048678	0.00880367	5.28233	0.811563	4	61	response to axon injury	GO_BP	CST3,LGALS1,SPP1,TSPO_x000D_
GO:0042511	0.00895435	16.6228	0.146347	2	11	positive regulation of tyrosine phosphorylation of Stat1 protein	GO_BP	IL6ST,LIF_x000D_
GO:0045059	0.00895435	16.6228	0.146347	2	11	positive thymic T cell selection	GO_BP	CD74,HLA-DMA_x000D_
GO:0060670	0.00895435	16.6228	0.146347	2	11	branching involved in labyrinthine layer morphogenesis	GO_BP	ADM,SOCS3_x000D_
GO:0006112	0.00903377	3.15884	2.32825	7	175	energy reserve metabolic process	GO_BP	ADRA2C,AKT2,GNG11,IL6ST,MLXIPL,PHKG1,PRLH_x000D_
GO:0006952	0.00909595	1.99515	9.01782	17	735	defense response	GO_BP	ADM,ANXA1,ANXA5,APOL1,APP,AQP4,C2,C4BPB,CD44,CD74,CFI,CIITA,CST3,CXCL1,CXCL2,F3,FOS,GGT5,HLA-DPB1,HLA-DQA1,HLA-DQB1,HLA-DRB1,HLA-F,ICAM1,IFI16,IGHM,IL17RC,IL32,IL34,IL6ST,IRF1,KLK5,LGALS3,LILRA2,LILRB3,LMCD1,MAPK11,MYLK,NLRP2,NLRX1,NR1H2,PADI4,PSMB9,PTPN6,RFTN1,SOCS3,SPP1_x000D_
GO:0060325	0.00944663	7.50507	0.439042	3	33	face morphogenesis	GO_BP	COL1A1,CSRNP1,RRAS_x000D_
GO:0009605	0.00952895	1.55027	29.3088	42	2250	response to external stimulus	GO_BP	ADM,AGRN,AKT2,ANXA2,ANXA5,APP,ATF3,BATF3,C2,C4BPB,CD74,CFI,COL1A1,CST3,CXCL1,CXCL2,DDIT3,EFNA1,EVA1B,F3,FAM134B,FOS,GATM,HLA-DRB1,ICAM1,IFI16,IGHM,IL17RC,IL6ST,IRF1,KLK5,LGALS3,LMCD1,MAPK11,MYL9,MYLK,NLRX1,NPC2,PLEKHB1,PRLH,PSMB9,RARA,RHOC,RNF5,RRAS,SDC4,SOCS3,SPP1,TIMP4,TSPO_x000D_
GO:0044699	0.00982538	1.73135	78.467	90	7128	single-organism process	GO_BP	ADAP2,ADM,ADRA2C,AEBP1,AGPAT2,AGRN,AKT2,ANGPTL4,ANXA1,ANXA11,ANXA2,ANXA5,APOC1,APOL1,APP,AQP4,ARHGDIG,ARHGEF3,ATF3,BATF3,BGN,BLVRB,BTN3A2,C2,C4BPB,CAPG,CASZ1,CBR3,CD44,CD74,CD9,CDKN3,CFI,CHRND,CIITA,CLCNKB,COL1A1,CSRNP1,CSRP1,CST3,CXCL1,CXCL2,CYP4A11,CYTH4,DBI,DDB2,DDIT3,DHRS12,DPPA4,EDA,EFEMP1,EFNA1,EHMT1,EMILIN1,EPS8L2,EVA1B,F3,FA2H,FAM134B,FBXO6,FCGRT,FCRLA,FHL3,FLCN,FOS,GALNT16,GAS7,GATM,GDF1…
GO:0070661	0.00985933	2.64439	3.56555	9	268	leukocyte proliferation	GO_BP	CD74,HLA-DMB,HLA-DPB1,HLA-DRB1,IL6ST,IRF1,LGALS3,PTPN6,ZC3H12D_x000D_
GO:0042493	0.0103482	2.2608	5.5612	12	418	response to drug	GO_BP	ANXA1,COL1A1,CST3,FOS,ICAM1,LGALS1,NNMT,SLC22A18,SLC47A2,SOCS3,TIMP4,TSPO_x000D_
GO:0010811	0.0103721	4.01336	1.31713	5	99	positive regulation of cell-substrate adhesion	GO_BP	NINJ1,S100A10,SDC4,SMOC2,SPP1_x000D_
GO:0032844	0.010469	2.35279	4.89598	11	368	regulation of homeostatic process	GO_BP	ADRA2C,ANXA1,CD74,DDIT3,FLCN,HLA-DRB1,MLXIPL,NR1H2,PTPN6,SPP1,TSPO_x000D_
GO:0048711	0.0106517	14.9596	0.159652	2	12	positive regulation of astrocyte differentiation	GO_BP	IL6ST,LIF_x000D_
GO:0055089	0.0106517	14.9596	0.159652	2	12	fatty acid homeostasis	GO_BP	MLXIPL,POLD1_x000D_
GO:1990440	0.0106517	14.9596	0.159652	2	12	positive regulation of transcription from RNA polymerase II promoter in response to endoplasmic reticulum stress	GO_BP	ATF3,DDIT3_x000D_
GO:0035335	0.010803	3.97087	1.33043	5	100	peptidyl-tyrosine dephosphorylation	GO_BP	CDKN3,DUSP23,PTP4A3,PTPN6,PTPN7_x000D_
GO:1901568	0.010803	3.97087	1.33043	5	100	fatty acid derivative metabolic process	GO_BP	ANXA1,CD74,CYP4A11,GGT5,TBXAS1_x000D_
GO:0006636	0.010963	4.93473	0.86478	4	65	unsaturated fatty acid biosynthetic process	GO_BP	ANXA1,CD74,GGT5,TBXAS1_x000D_
GO:0006970	0.010963	4.93473	0.86478	4	65	response to osmotic stress	GO_BP	AKT2,MYLK,TSC22D4,TSPO_x000D_
GO:0010717	0.010963	4.93473	0.86478	4	65	regulation of epithelial to mesenchymal transition	GO_BP	COL1A1,EFNA1,PHLDB1,SERPINB3_x000D_
GO:0002687	0.0110506	3.94714	1.33787	5	101	positive regulation of leukocyte migration	GO_BP	CD74,CXCL1,CXCL2,ICAM1,LGALS3,MADCAM1_x000D_
GO:0071326	0.011246	3.92926	1.34373	5	101	cellular response to monosaccharide stimulus	GO_BP	ADRA2C,HLA-DRB1,ICAM1,LGALS1,MLXIPL_x000D_
GO:0002697	0.0115947	2.31678	4.96916	11	378	regulation of immune effector process	GO_BP	ANXA5,C2,C4BPB,CD74,CFI,HLA-DMB,ICAM1,KLK5,LGALS3,LMCD1,MYLK,NLRX1,PTPN6,RARA_x000D_
GO:0050852	0.0117788	3.88138	1.3592	5	103	T cell receptor signaling pathway	GO_BP	HLA-DPB1,HLA-DQA1,HLA-DQB1,HLA-DRB1,LGALS3,PTPN6,RFTN1_x000D_
GO:0045824	0.0120079	6.82153	0.478955	3	36	negative regulation of innate immune response	GO_BP	IFI16,NLRX1,NR1H2_x000D_
GO:0002455	0.0121235	13.8114	0.170357	2	13	humoral immune response mediated by circulating immunoglobulin	GO_BP	C2,C4BPB,CFI,HLA-DQB1,HLA-DRB1,PTPN6_x000D_
GO:0000731	0.0124789	13.5988	0.172956	2	13	DNA synthesis involved in DNA repair	GO_BP	POLD1,POLD4_x000D_
GO:0002830	0.0124789	13.5988	0.172956	2	13	positive regulation of type 2 immune response	GO_BP	CD74,RARA_x000D_
GO:0043518	0.0124789	13.5988	0.172956	2	13	negative regulation of DNA damage response, signal transduction by p53 class mediator	GO_BP	CD44,CD74_x000D_
GO:0045651	0.0124789	13.5988	0.172956	2	13	positive regulation of macrophage differentiation	GO_BP	IL34,LIF_x000D_
GO:1902166	0.0124789	13.5988	0.172956	2	13	negative regulation of intrinsic apoptotic signaling pathway in response to DNA damage by p53 class mediator	GO_BP	CD44,CD74_x000D_
GO:2001233	0.0130574	2.27457	5.05564	11	380	regulation of apoptotic signaling pathway	GO_BP	ATF3,CD44,CD74,DDIT3,ICAM1,LGALS3,NDUFS3,PLEKHF1,SEPT4,SRPX,TNFRSF12A_x000D_
GO:0051270	0.0131465	1.90514	9.36623	17	704	regulation of cellular component movement	GO_BP	AKT2,ANXA5,CD74,COL1A1,CXCL1,CXCL2,EFNA1,F3,FLCN,ICAM1,LGALS3,MADCAM1,MYLK,RRAS,SDC4,SERPINB3,STK10_x000D_
GO:0010942	0.0133839	1.98875	7.90276	15	594	positive regulation of cell death	GO_BP	ADM,AGRN,ANXA1,ANXA5,ARHGEF3,ATF3,DDIT3,F3,FLCN,NLRP2,PLEKHF1,SEPT4,SRPX,TNFRSF12A,TSPO_x000D_
GO:0051674	0.0136587	1.67166	16.4574	26	1237	localization of cell	GO_BP	AKT2,ANXA1,ANXA5,CD44,CD74,COL1A1,CXCL1,CXCL2,EFNA1,F3,FLCN,ICAM1,LGALS3,MADCAM1,MYLK,PTP4A3,PTPN6,RHOC,RRAS,SDC4,SERPINB3,SPP1,STK10,TMEM201,TNFRSF12A,TSPO_x000D_
GO:0050878	0.0138327	1.89363	9.41945	17	708	regulation of body fluid levels	GO_BP	ADRA2C,ANXA2,ANXA5,APP,AQP4,C4BPB,CD44,CD9,COL1A1,CSRP1,CYP4A11,F3,IRF1,LEFTY2,MYL9,NR1H2,PTPN6_x000D_
GO:0032374	0.0139155	6.43094	0.505564	3	38	regulation of cholesterol transport	GO_BP	APOC1,NR1H2,TSPO_x000D_
GO:0032570	0.0139155	6.43094	0.505564	3	38	response to progesterone	GO_BP	FOS,SOCS3,TSPO_x000D_
GO:0030207	0.0144322	12.4648	0.18626	2	14	chondroitin sulfate catabolic process	GO_BP	BGN,IDS_x000D_
GO:0060707	0.0144322	12.4648	0.18626	2	14	trophoblast giant cell differentiation	GO_BP	LIF,SOCS3_x000D_
GO:1902001	0.0144322	12.4648	0.18626	2	14	fatty acid transmembrane transport	GO_BP	AKT2,SLC25A20_x000D_
GO:0002761	0.0152424	3.62522	1.45017	5	109	regulation of myeloid leukocyte differentiation	GO_BP	FOS,IL34,LIF,LILRB3,RARA_x000D_
GO:0065007	0.0156857	1.40427	148.902	164	11192	biological regulation	GO_BP	ADAP2,ADM,ADRA2C,AEBP1,AGPAT2,AGRN,AKT2,ANGPTL4,ANXA1,ANXA2,ANXA5,APOC1,APOL1,APP,AQP4,ARHGDIG,ARHGEF3,ATF3,BATF3,BRF1,C2,C4BPB,CAPG,CASZ1,CD44,CD74,CD9,CDKN3,CEBPD,CFI,CHRND,CIITA,CLCNKB,COL1A1,CSRNP1,CSRP1,CST3,CXCL1,CXCL2,CYP4A11,CYTH4,DDIT3,DPPA4,EDA,EFEMP1,EFNA1,EHMT1,EPS8L2,F3,FA2H,FAM134B,FCGRT,FLCN,FOS,GAS7,GDF15,GFAP,GNG11,GPNMB,GPR150,GRN,HHAT,HIPK4,HKDC1,HLA-DMA,HLA-DMB,HLA-DOA,HLA-DPB…
GO:0045580	0.0158006	3.59048	1.46347	5	110	regulation of T cell differentiation	GO_BP	CD74,HLA-DMA,HLA-DOA,IRF1,RARA_x000D_
GO:0030199	0.0159854	6.08258	0.532172	3	40	collagen fibril organization	GO_BP	ANXA2,COL1A1,LUM_x000D_
GO:0009743	0.0160621	2.80421	2.60764	7	196	response to carbohydrate	GO_BP	ADRA2C,CST3,HLA-DRB1,ICAM1,LGALS1,MLXIPL,PRLH_x000D_
GO:0045765	0.0160621	2.80421	2.60764	7	196	regulation of angiogenesis	GO_BP	ADM,ANGPTL4,EFNA1,F3,LIF,RRAS,TNFRSF12A_x000D_
GO:0015918	0.0162411	4.36044	0.971214	4	73	sterol transport	GO_BP	APOC1,NPC2,NR1H2,TSPO_x000D_
GO:0006750	0.0165081	11.5053	0.199565	2	15	glutathione biosynthetic process	GO_BP	GGT5,OPLAH_x000D_
GO:0060009	0.0165081	11.5053	0.199565	2	15	Sertoli cell development	GO_BP	CST3,ICAM1_x000D_
GO:0010035	0.0165084	2.11142	5.9336	12	448	response to inorganic substance	GO_BP	ANXA1,ANXA11,ANXA5,CD9,COL1A1,CST3,F3,FOS,GATM,ICAM1,SOD3,TSPO,ZNF658_x000D_
GO:0050790	0.0166407	1.4858	30.3072	42	2278	regulation of catalytic activity	GO_BP	ADAP2,ADRA2C,AGRN,AKT2,ANGPTL4,ANXA1,ANXA2,ANXA5,APOC1,APP,ARHGDIG,ARHGEF3,CD44,CD74,CDKN3,CST3,CXCL1,CYTH4,EFNA1,EPS8L2,F3,ICAM1,IFI16,MAPK11,MVP,NLRP2,NR1H2,PKMYT1,PPP1R1C,PSMB9,PTPN6,RCAN2,RHOC,S100A10,SDC4,SEC14L2,SERPINB3,SOCS3,SPOCD1,STK10,TBC1D1,TIMP4_x000D_
GO:0006915	0.0167994	1.65824	15.9607	25	1244	apoptotic process	GO_BP	ADM,AGRN,AKT2,ANGPTL4,ANXA1,ANXA5,APP,ARHGEF3,ATF3,CD44,CD74,CSRNP1,CST3,DDIT3,F3,FAM134B,FLCN,GDF15,ICAM1,IFI16,IL6ST,IRF1,KCNIP3,LEFTY2,LGALS1,LGALS3,LIMS2,MKNK2,NDUFS3,NLRP2,PLEKHF1,PSMB9,PTPN6,RARA,SEPT4,SOCS3,SRPX,STK10,TNFRSF12A,TSPO_x000D_
GO:0060191	0.0169576	3.52293	1.49008	5	112	regulation of lipase activity	GO_BP	ANGPTL4,ANXA1,APOC1,NR1H2,RHOC_x000D_
GO:0001568	0.0169678	1.9779	7.39719	14	556	blood vessel development	GO_BP	ADM,ANGPTL4,ANXA2,COL1A1,DDIT3,EFNA1,F3,LIF,MYLK,PLCD1,RAMP1,RRAS,SOCS3,TNFRSF12A_x000D_
GO:0032720	0.0170817	5.92214	0.545477	3	41	negative regulation of tumor necrosis factor production	GO_BP	GPNMB,RARA,TSPO_x000D_
GO:0007596	0.0172058	1.97413	7.4105	14	557	blood coagulation	GO_BP	ADRA2C,ANXA2,ANXA5,APP,C4BPB,CD44,CD9,COL1A1,CSRP1,F3,IRF1,LEFTY2,MYL9,PTPN6_x000D_
GO:0031100	0.0177705	4.23709	0.997823	4	75	organ regeneration	GO_BP	ADM,LIF,NNMT,SOCS3_x000D_
GO:0009967	0.017822	1.60174	18.4906	28	1396	positive regulation of signal transduction	GO_BP	ADRA2C,AGPAT2,AKT2,ATF3,CD44,CD74,COL1A1,DDIT3,EDA,EFNA1,F3,FLCN,GDF15,ICAM1,IL6ST,KLK5,LEFTY2,LGALS1,LIF,LIMS2,LMCD1,MAPK11,PLEKHF1,PSMB9,PTPN6,RHOC,SEPT4,SRPX,TNFRSF12A_x000D_
GO:0051248	0.0180984	1.69816	13.6236	22	1024	negative regulation of protein metabolic process	GO_BP	AKT2,ANXA2,APP,ATF3,C4BPB,CD44,CST3,FLCN,IFI16,LIF,MLXIPL,MVP,NR1H2,PKMYT1,PPP1R1C,PSMB9,PTPN6,RARA,SERPINB3,SOCS3,SPOCD1,TIMP4_x000D_
GO:0033344	0.018219	5.76994	0.558781	3	42	cholesterol efflux	GO_BP	APOC1,NPC2,NR1H2_x000D_
GO:0050768	0.0186341	2.71691	2.68747	7	202	negative regulation of neurogenesis	GO_BP	APP,CASZ1,EFNA1,GFAP,LGALS1,SPP1,TSPO_x000D_
GO:0048261	0.0187029	10.6828	0.212869	2	16	negative regulation of receptor-mediated endocytosis	GO_BP	ANXA2,APOC1_x000D_
GO:0050860	0.0187029	10.6828	0.212869	2	16	negative regulation of T cell receptor signaling pathway	GO_BP	LGALS3,PTPN6_x000D_
GO:0071294	0.0187029	10.6828	0.212869	2	16	cellular response to zinc ion	GO_BP	TSPO,ZNF658_x000D_
GO:1902532	0.0193444	2.13802	5.36164	11	403	negative regulation of intracellular signal transduction	GO_BP	ATF3,CD44,CD74,DDIT3,FLCN,LIF,NDUFS3,NLRX1,PTPN6,SERPINB3,SOCS3_x000D_
GO:0050829	0.0193975	5.62535	0.572085	3	43	defense response to Gram-negative bacterium	GO_BP	ADM,APP,IGHM_x000D_
GO:0045936	0.0197839	1.99066	6.8118	13	512	negative regulation of phosphate metabolic process	GO_BP	ADRA2C,APOC1,ATF3,FLCN,LIF,MLXIPL,MVP,PKMYT1,PPP1R1C,PTPN6,SERPINB3,SOCS3,SPOCD1_x000D_
GO:0072659	0.020023	2.67525	2.72738	7	205	protein localization to plasma membrane	GO_BP	AKT2,ANXA2,KCNIP3,PLEKHF1,RAMP1,S100A10,VAMP5_x000D_
GO:0051716	0.0200748	1.42955	46.5976	59	3986	cellular response to stimulus	GO_BP	ADM,ADRA2C,AGPAT2,AGRN,AKT2,ANXA1,ANXA2,ANXA5,APP,AQP4,ARHGDIG,ARHGEF3,ATF3,CD44,CD74,CD9,CHRND,CIITA,COL1A1,CSRNP1,CST3,CXCL1,CXCL2,CYP4A11,CYTH4,DDB2,DDIT3,EDA,EFEMP1,EFNA1,EPS8L2,EVA1B,F3,FAM134B,FBXO6,FCGRT,FLCN,FOS,GDF15,GFAP,GNG11,GPR150,GRN,GSTM4,HHAT,HIPK4,HLA-DOA,HLA-DPB1,HLA-DQA1,HLA-DQB1,HLA-DRB1,HLA-F,ICAM1,IFI16,IL17RC,IL6ST,IRF1,KCNIP3,KLK5,LEFTY2,LGALS1,LGALS3,LIF,LILRA2,LILRB3,LIM…
GO:1901136	0.0202249	2.94331	2.12797	6	162	carbohydrate derivative catabolic process	GO_BP	AGRN,BGN,CD44,CST3,FBXO6,IDS,LUM,MAN1B1,SDC4_x000D_
GO:0050866	0.0202528	2.94247	2.12869	6	160	negative regulation of cell activation	GO_BP	CD74,HLA-DRB1,IRF1,LGALS3,PTPN6,ZC3H12D_x000D_
GO:0044711	0.0205233	1.54675	21.2335	31	1608	single-organism biosynthetic process	GO_BP	ADM,ADRA2C,AGPAT2,AGRN,AKT2,ANXA1,APOC1,ATF3,BGN,CD74,CIITA,COL1A1,FA2H,FLCN,GATM,GGT5,GSTM4,LUM,MLXIPL,MRPS18A,NR1H2,OPLAH,PADI4,PHKG1,PLA2G16,PMEL,POLD1,POLD4,RAMP1,SDC4,SEC14L2,TBXAS1,TSPO_x000D_
GO:1903034	0.0206015	2.46586	3.37902	8	258	regulation of response to wounding	GO_BP	ANXA2,ANXA5,C2,C4BPB,CFI,F3,IL17RC,IL6ST,MYLK,NLRX1,SOCS3,SPP1,TNFRSF12A_x000D_
GO:0006297	0.0210131	9.97003	0.226173	2	17	nucleotide-excision repair, DNA gap filling	GO_BP	POLD1,POLD4_x000D_
GO:0048266	0.0210131	9.97003	0.226173	2	17	behavioral response to pain	GO_BP	KCNIP3,TSPO_x000D_
GO:0060251	0.0210131	9.97003	0.226173	2	17	regulation of glial cell proliferation	GO_BP	GFAP,TSPO_x000D_
GO:0051174	0.0214294	1.53046	22.1517	32	1665	regulation of phosphorus metabolic process	GO_BP	ADM,ADRA2C,AKT2,ANXA2,APOC1,APP,ATF3,CD44,CD74,CDKN3,EFNA1,FLCN,GDF15,ICAM1,IL34,IL6ST,LEFTY2,LIF,MAPK11,MLXIPL,MVP,PKMYT1,PPP1R1C,PSMB9,PTPN6,RAMP1,RRAS,SDC4,SERPINB3,SOCS3,SPOCD1,STK10_x000D_
GO:0042325	0.0215026	1.5734	18.7857	28	1412	regulation of phosphorylation	GO_BP	ADRA2C,AKT2,ANXA2,APP,ATF3,CD44,CD74,CDKN3,EFNA1,FLCN,GDF15,ICAM1,IL34,IL6ST,LEFTY2,LIF,MAPK11,MLXIPL,MVP,PKMYT1,PPP1R1C,PSMB9,PTPN6,RRAS,SDC4,SERPINB3,SOCS3,STK10_x000D_
GO:0061041	0.0221443	3.27624	1.59652	5	120	regulation of wound healing	GO_BP	ANXA2,ANXA5,F3,MYLK,TNFRSF12A_x000D_
GO:0042180	0.0223907	2.42506	3.43251	8	258	cellular ketone metabolic process	GO_BP	ADM,AKT2,ANXA1,APOC1,CBR3,MLXIPL,NR1H2,PSMB9_x000D_
GO:0008203	0.0228573	3.24779	1.60982	5	121	cholesterol metabolic process	GO_BP	APOC1,APOL1,APP,NPC2,SEC14L2_x000D_
GO:0006283	0.0231804	5.23192	0.611998	3	46	transcription-coupled nucleotide-excision repair	GO_BP	POLD1,POLD4,POLR2C_x000D_
GO:0032233	0.0231804	5.23192	0.611998	3	46	positive regulation of actin filament bundle assembly	GO_BP	S100A10,SDC4,SYNPO_x000D_
GO:0040007	0.0232562	1.69494	12.3597	20	929	growth	GO_BP	ADM,AGRN,ANXA1,APP,CHRND,FLCN,GATM,IGFBP7,LEFTY2,MAPK11,NDUFS3,NINJ1,PPP1R1C,PRLH,RARA,RFTN1,SOCS3,SPP1,TNFRSF12A,ZC3H12D_x000D_
GO:0002577	0.0234353	9.34633	0.239478	2	18	regulation of antigen processing and presentation	GO_BP	CD74,HLA-DOA_x000D_
GO:0070884	0.0234353	9.34633	0.239478	2	18	regulation of calcineurin-NFAT signaling cascade	GO_BP	LMCD1,RCAN2_x000D_
GO:0002521	0.0235542	2.58295	2.82113	7	219	leukocyte differentiation	GO_BP	ANXA1,ANXA2,BATF3,CD74,FOS,HLA-DMA,HLA-DOA,IFI16,IL34,IRF1,LGALS1,LIF,LILRB3,PTPN6,RARA,RRAS,SH3PXD2A_x000D_
GO:0032103	0.023788	2.39585	3.47242	8	261	positive regulation of response to external stimulus	GO_BP	AKT2,CD74,CXCL1,CXCL2,F3,IL17RC,IL6ST,KLK5_x000D_
GO:1902106	0.0238149	3.85518	1.09095	4	82	negative regulation of leukocyte differentiation	GO_BP	CD74,IRF1,LILRB3,RARA_x000D_
GO:0010001	0.0243843	2.81332	2.22182	6	167	glial cell differentiation	GO_BP	AKT2,CD9,FA2H,GFAP,IL6ST,LIF_x000D_
GO:0051250	0.0246637	3.18012	1.64233	5	124	negative regulation of lymphocyte activation	GO_BP	CD74,HLA-DRB1,IRF1,LGALS3,PTPN6,ZC3H12D_x000D_
GO:0002526	0.0246805	3.17953	1.64263	5	124	acute inflammatory response	GO_BP	C2,C4BPB,CFI,F3,ICAM1,IL6ST_x000D_
GO:0060337	0.0257439	3.75833	1.11756	4	84	type I interferon signaling pathway	GO_BP	HLA-F,IRF1,PTPN6,SOCS3_x000D_
GO:0044712	0.0257961	1.60021	15.7543	24	1194	single-organism catabolic process	GO_BP	AKT2,ANXA5,APOC1,BGN,BLVRB,CBR3,CD44,COL1A1,CST3,CYP4A11,EVA1B,FAM134B,FBXO6,HKDC1,IDS,LMCD1,LUM,MAN1B1,MLXIPL,MYLK,PHKG1,PLA2G16,PLCD1,RARRES3,RNF5,TKTL1_x000D_
GO:0060711	0.0259087	4.99877	0.638607	3	48	labyrinthine layer development	GO_BP	ADM,PLCD1,SOCS3_x000D_
GO:0006855	0.0259661	8.79601	0.252782	2	19	drug transmembrane transport	GO_BP	SLC22A18,SLC47A2_x000D_
GO:0036499	0.0259661	8.79601	0.252782	2	19	PERK-mediated unfolded protein response	GO_BP	ATF3,DDIT3_x000D_
GO:0045978	0.0259661	8.79601	0.252782	2	19	negative regulation of nucleoside metabolic process	GO_BP	FLCN,MLXIPL_x000D_
GO:0046697	0.0259661	8.79601	0.252782	2	19	decidualization	GO_BP	LIF,SPP1_x000D_
GO:0061458	0.0260416	2.03675	5.61442	11	422	reproductive system development	GO_BP	ADM,ANXA1,CD44,CST3,HOXA9,ICAM1,LIF,PLCD1,RARA,SOCS3,SPP1_x000D_
GO:0002757	0.0262143	1.96663	6.34615	12	477	immune response-activating signal transduction	GO_BP	FOS,HLA-DPB1,HLA-DQA1,HLA-DQB1,HLA-DRB1,IRF1,LGALS3,MAPK11,NLRX1,PSMB9,PTPN6,RFTN1_x000D_
GO:0034340	0.0267427	3.71171	1.13087	4	85	response to type I interferon	GO_BP	HLA-F,IRF1,PTPN6,SOCS3_x000D_
GO:0015909	0.0273347	4.8898	0.651911	3	49	long-chain fatty acid transport	GO_BP	AKT2,ANXA1,SLC25A20_x000D_
GO:0045428	0.0273347	4.8898	0.651911	3	49	regulation of nitric oxide biosynthetic process	GO_BP	AKT2,ICAM1,TSPO_x000D_
GO:0009746	0.0276584	2.72773	2.28834	6	172	response to hexose	GO_BP	ADRA2C,HLA-DRB1,ICAM1,LGALS1,MLXIPL,PRLH_x000D_
GO:0030316	0.0277644	3.66621	1.14417	4	86	osteoclast differentiation	GO_BP	ANXA2,FOS,LILRB3,SH3PXD2A_x000D_
GO:0002920	0.0279763	8.4093	0.262919	2	20	regulation of humoral immune response	GO_BP	C2,C4BPB,CFI,KLK5,PTPN6_x000D_
GO:0034377	0.0286023	8.30683	0.266086	2	20	plasma lipoprotein particle assembly	GO_BP	APOC1,NR1H2_x000D_
GO:0051187	0.0286023	8.30683	0.266086	2	20	cofactor catabolic process	GO_BP	BLVRB,CBR3_x000D_
GO:0051894	0.0286023	8.30683	0.266086	2	20	positive regulation of focal adhesion assembly	GO_BP	S100A10,SDC4_x000D_
GO:0060438	0.0286023	8.30683	0.266086	2	20	trachea development	GO_BP	EDA,RARA_x000D_
GO:0070373	0.0288018	4.78547	0.665215	3	50	negative regulation of ERK1 and ERK2 cascade	GO_BP	ATF3,FLCN,LIF_x000D_
GO:0045834	0.029154	3.60725	1.16175	4	88	positive regulation of lipid metabolic process	GO_BP	AKT2,ANXA1,APOC1,MLXIPL,NR1H2,SEC14L2_x000D_
GO:1902531	0.0294867	1.59458	15.1442	23	1169	regulation of intracellular signal transduction	GO_BP	ADRA2C,ARHGDIG,ARHGEF3,ATF3,CD44,CD74,CYTH4,DDIT3,EDA,EFNA1,EPS8L2,F3,FLCN,GDF15,HIPK4,ICAM1,IL6ST,LEFTY2,LGALS1,LIF,LMCD1,MAPK11,NDUFS3,NLRX1,PLEKHF1,PSMB9,PTPN6,RCAN2,RHOC,RRAS,SEPT4,SERPINB3,SEZ6L,SOCS3_x000D_
GO:0051128	0.0295424	1.4489	27.0743	37	2035	regulation of cellular component organization	GO_BP	AGRN,AKT2,ANXA1,ANXA2,APOC1,C2,C4BPB,CAPG,COL1A1,CST3,EFNA1,EPS8L2,FLCN,GAS7,GDF15,GFAP,GRN,HHAT,ICAM1,IGFBP7,LGALS1,LGALS3,LIF,NDUFS3,NR1H2,PALMD,PHLDB1,PKMYT1,PPP1R1C,RNF5,S100A10,SDC4,SERPINB3,SPP1,SYNPO,TNFRSF12A,ZC3H12D_x000D_
GO:0031325	0.03001	1.388	37.7975	49	2841	positive regulation of cellular metabolic process	GO_BP	ADM,ADRA2C,AGRN,AKT2,ANXA1,ANXA2,APOC1,APP,ATF3,BRF1,CD44,CD74,CEBPD,CIITA,COL1A1,CSRNP1,CST3,DDIT3,EDA,EFNA1,F3,FLCN,FOS,GDF15,HSF4,ICAM1,IFI16,IL34,IL6ST,IRF1,LEFTY2,LIF,LUM,MAPK11,MLXIPL,NFIC,NLRP2,NR1H2,PLEKHF1,POLR2C,PSMB9,RAMP1,RARA,SDC4,SEC14L2,SEPT4,SERPINB3,STK10,TSPO_x000D_
GO:0006958	0.0303099	4.68548	0.67852	3	51	complement activation, classical pathway	GO_BP	C2,C4BPB,CFI_x000D_
GO:0033627	0.0303099	4.68548	0.67852	3	51	cell adhesion mediated by integrin	GO_BP	EFNA1,ICAM1,PTPN6_x000D_
GO:0048668	0.0313406	7.86915	0.27939	2	21	collateral sprouting	GO_BP	APP,SPP1_x000D_
GO:1900027	0.0313406	7.86915	0.27939	2	21	regulation of ruffle assembly	GO_BP	EPS8L2,ICAM1_x000D_
GO:0009888	0.0313908	1.48746	21.9937	31	1684	tissue development	GO_BP	ADM,AGPAT2,AKT2,ANXA1,ATF3,CASZ1,CD44,CHRND,COL1A1,CST3,DPPA4,EDA,EFEMP1,EFNA1,FA2H,FOS,GATM,GPNMB,ICAM1,KLK5,LGALS3,LIF,LUM,MADCAM1,MAPK11,MYLK,NINJ1,PHLDB1,RARA,RHOC,SDC4,SERPINB3,SOCS3,SPP1,TAGLN2,VAMP5_x000D_
GO:0044706	0.0318138	2.41557	3.00677	7	226	multi-multicellular organism process	GO_BP	ADM,ADRA2C,CST3,FOS,GRN,LIF,SPP1_x000D_
GO:0070527	0.0318589	4.58958	0.691824	3	52	platelet aggregation	GO_BP	CSRP1,MYL9,PTPN6_x000D_
GO:0006022	0.0319557	2.6316	2.36817	6	178	aminoglycan metabolic process	GO_BP	AGRN,BGN,CD44,IDS,LUM,SDC4_x000D_
GO:0045595	0.0320412	1.97005	5.80894	11	464	regulation of cell differentiation	GO_BP	ADM,ADRA2C,APP,CASZ1,CD74,COL1A1,DDIT3,EFEMP1,EFNA1,FLCN,FOS,GDF15,GFAP,GRN,HLA-DMA,HLA-DOA,HOXA9,HSF4,IL34,IL6ST,IRF1,LGALS1,LIF,LILRB3,MAPK11,NR1H2,PHLDB1,PLEKHB1,PTPN6,RARA,S100A10,SERPINB3,SOCS3,SPP1,TNFRSF12A,TSPO_x000D_
GO:1902105	0.0326985	7.66286	0.285714	2	22	regulation of leukocyte differentiation	GO_BP	CD74,FOS,HLA-DMA,HLA-DOA,IL34,IRF1,LIF,LILRB3,PTPN6,RARA_x000D_
GO:0030155	0.0327582	4.52907	0.698949	3	57	regulation of cell adhesion	GO_BP	ARHGDIG,CD44,CD74,COL1A1,CYTH4,EFNA1,FLCN,HLA-DMA,HLA-DMB,HLA-DOA,HLA-DPB1,HLA-DQA1,HLA-DQB1,HLA-DRB1,ICAM1,IL6ST,IRF1,LGALS1,LGALS3,NINJ1,PTPN6,RARA,S100A10,SDC4,SMOC2,SPP1,ZC3H12D_x000D_
GO:0010876	0.032864	2.12539	4.39042	9	330	lipid localization	GO_BP	AKT2,ANXA1,APOC1,APOL1,CYP4A11,NPC2,NR1H2,SLC25A20,TSPO_x000D_
GO:0050730	0.0331007	4.51485	0.702112	3	54	regulation of peptidyl-tyrosine phosphorylation	GO_BP	ADRA2C,APP,CD44,CD74,EFNA1,ICAM1,IL6ST,LIF,MVP,PTPN6_x000D_
GO:0045806	0.0336709	7.53796	0.290315	2	22	negative regulation of endocytosis	GO_BP	ANXA2,APOC1,LGALS3,NR1H2_x000D_
GO:0009725	0.0337328	1.6026	13.6901	21	1029	response to hormone	GO_BP	ADM,AKT2,ANXA1,COL1A1,CST3,F3,FOS,GATM,GNG11,GRN,ICAM1,NR1H2,PRLH,PSMB9,PTPN6,RAMP1,RARA,SOCS3,SPP1,TIMP4,TSPO_x000D_
GO:0007617	0.0341779	7.47523	0.292695	2	22	mating behavior	GO_BP	APP,GRN_x000D_
GO:0032292	0.0341779	7.47523	0.292695	2	22	peripheral nervous system axon ensheathment	GO_BP	AKT2,FA2H_x000D_
GO:0032365	0.0341779	7.47523	0.292695	2	22	intracellular lipid transport	GO_BP	NPC2,SLC25A20_x000D_
GO:1900087	0.0341779	7.47523	0.292695	2	22	positive regulation of G1/S transition of mitotic cell cycle	GO_BP	ANXA1,PPP1R1C_x000D_
GO:1902253	0.0341779	7.47523	0.292695	2	22	regulation of intrinsic apoptotic signaling pathway by p53 class mediator	GO_BP	CD44,CD74_x000D_
GO:0031668	0.0342823	1.94443	5.8672	11	441	cellular response to extracellular stimulus	GO_BP	ANXA5,ATF3,COL1A1,EVA1B,FAM134B,FOS,ICAM1,IFI16,LMCD1,MYLK,RNF5_x000D_
GO:0010977	0.0343806	3.41498	1.224	4	92	negative regulation of neuron projection development	GO_BP	EFNA1,GFAP,LGALS1,SPP1_x000D_
GO:0072376	0.0343806	3.41498	1.224	4	92	protein activation cascade	GO_BP	C2,C4BPB,CFI,F3_x000D_
GO:0008219	0.0344092	1.53983	17.064	25	1327	cell death	GO_BP	ADM,AGRN,AKT2,ANGPTL4,ANXA1,ANXA5,APP,ARHGEF3,ATF3,CD44,CD74,CSRNP1,CST3,DDIT3,F3,FAM134B,FLCN,GDF15,ICAM1,IFI16,IL6ST,IRF1,KCNIP3,LEFTY2,LGALS1,LGALS3,LIMS2,MKNK2,NDUFS3,NLRP2,PLEKHF1,PSMB9,PTPN6,RARA,SEPT4,SOCS3,SRPX,STK10,TNFRSF12A,TSPO_x000D_
GO:0048520	0.0344243	2.89553	1.79608	5	135	positive regulation of behavior	GO_BP	AKT2,CD74,CXCL1,CXCL2,F3_x000D_
GO:0044281	0.034919	1.41786	29.2122	39	2243	small molecule metabolic process	GO_BP	ADM,ADRA2C,AGPAT2,AGRN,AKT2,ANGPTL4,ANXA1,APOC1,APOL1,APP,ATF3,BGN,BLVRB,CBR3,CD44,CD74,CYP4A11,DBI,FA2H,FLCN,GATM,GGT5,GNG11,GSTM4,HKDC1,IDS,LUM,MLXIPL,NDUFS3,NNMT,NPC2,NR1H2,OPLAH,PADI4,PARS2,PHKG1,PLA2G16,PLCD1,POLD1,PSMB9,RAMP1,SDC4,SEC14L2,SLC25A20,SUCLG2,TBXAS1,TKTL1_x000D_
GO:0044255	0.0354487	1.61207	12.9451	20	973	cellular lipid metabolic process	GO_BP	AGPAT2,AGRN,AKT2,ANGPTL4,ANXA1,APOC1,CD74,CYP4A11,DBI,FA2H,GGT5,MLXIPL,NPC2,NR1H2,PLA2G16,PLCD1,RARRES3,SDC4,SLC25A20,TBXAS1_x000D_
GO:0008284	0.0361575	1.70612	9.75651	16	741	positive regulation of cell proliferation	GO_BP	ADM,ANXA2,CD74,CST3,F3,GFAP,GRN,HLA-DMB,HLA-DPB1,HSF4,IL34,IL6ST,LIF,MLXIPL,PTPN6,RARA,S100A6,SERPINB3,TSPO_x000D_
GO:0042130	0.0367497	4.324	0.731737	3	55	negative regulation of T cell proliferation	GO_BP	HLA-DRB1,PTPN6,ZC3H12D_x000D_
GO:0048146	0.0367497	4.324	0.731737	3	55	positive regulation of fibroblast proliferation	GO_BP	ANXA2,CD74,S100A6_x000D_
GO:1902041	0.0367497	4.324	0.731737	3	55	regulation of extrinsic apoptotic signaling pathway via death domain receptors	GO_BP	ATF3,ICAM1,LGALS3_x000D_
GO:2001238	0.0367497	4.324	0.731737	3	55	positive regulation of extrinsic apoptotic signaling pathway	GO_BP	ATF3,SRPX,TNFRSF12A_x000D_
GO:2001244	0.0367497	4.324	0.731737	3	55	positive regulation of intrinsic apoptotic signaling pathway	GO_BP	DDIT3,PLEKHF1,SEPT4_x000D_
GO:0090174	0.0367724	3.33868	1.2506	4	94	organelle membrane fusion	GO_BP	AKT2,ANXA1,ANXA2,VAMP5_x000D_
GO:0007155	0.0368309	2.33923	3.10633	7	261	cell adhesion	GO_BP	ANXA1,APP,ARHGDIG,CD44,CD74,CD9,COL1A1,CSRP1,CYTH4,EDA,EFNA1,EMILIN1,FLCN,GPNMB,HLA-DMA,HLA-DMB,HLA-DOA,HLA-DPB1,HLA-DQA1,HLA-DQB1,HLA-DRB1,ICAM1,IGFBP7,IL32,IL6ST,IRF1,LGALS1,LGALS3,LIMS2,MADCAM1,MYL9,NINJ1,PCDHGB5,PTPN6,RARA,S100A10,SDC4,SMOC2,SPP1,SRPX,STK10,TNFRSF12A,TREML2,ZC3H12D_x000D_
GO:0032501	0.0368872	1.34373	57.4356	69	4905	multicellular organismal process	GO_BP	ADAP2,ADM,ADRA2C,AEBP1,AGPAT2,AGRN,AKT2,ANGPTL4,ANXA1,ANXA2,ANXA5,APOC1,APP,AQP4,ATF3,BATF3,BGN,BTN3A2,C4BPB,CASZ1,CBR3,CD44,CD74,CD9,CHRND,CIITA,CLCNKB,COL1A1,CSRNP1,CSRP1,CST3,CXCL1,CYP4A11,DDIT3,DPPA4,EDA,EFEMP1,EFNA1,EHMT1,F3,FA2H,FAM134B,FHL3,FLCN,FOS,GAS7,GATM,GFAP,GPNMB,GRN,HHAT,HLA-DMA,HLA-DOA,HLA-DPB1,HLA-DRB1,HOXA9,HSF4,ICAM1,IFI16,IL17RC,IL34,IL6ST,IRF1,KCNIP3,LEFTY2,LGALS1,LGALS3,LIF,…
GO:0045940	0.037111	7.11883	0.305999	2	23	positive regulation of steroid metabolic process	GO_BP	APOC1,SEC14L2_x000D_
GO:0002285	0.0372991	2.82969	1.83599	5	138	lymphocyte activation involved in immune response	GO_BP	HLA-DMB,ICAM1,LGALS1,LGALS3,RARA_x000D_
GO:0014070	0.0381913	1.66494	10.6228	17	802	response to organic cyclic compound	GO_BP	ADM,AKT2,ANXA1,CHRND,COL1A1,CST3,F3,FOS,GRN,ICAM1,LGALS1,LUM,NR1H2,RARA,RFTN1,SOCS3,SPP1,TSPO_x000D_
GO:0042246	0.0384607	4.24215	0.745041	3	56	tissue regeneration	GO_BP	ANXA1,GATM,NINJ1_x000D_
GO:0010951	0.0395394	2.29847	3.15312	7	237	negative regulation of endopeptidase activity	GO_BP	AKT2,APP,CD44,CST3,IFI16,SERPINB3,TIMP4_x000D_
GO:0071333	0.0399798	3.24541	1.28473	4	97	cellular response to glucose stimulus	GO_BP	ADRA2C,HLA-DRB1,ICAM1,LGALS1,MLXIPL_x000D_
GO:0046688	0.040137	6.79483	0.319303	2	24	response to copper ion	GO_BP	ICAM1,SOD3_x000D_
GO:0050927	0.040137	6.79483	0.319303	2	24	positive regulation of positive chemotaxis	GO_BP	AKT2,F3_x000D_
GO:0060397	0.040137	6.79483	0.319303	2	24	JAK-STAT cascade involved in growth hormone signaling pathway	GO_BP	PTPN6,SOCS3_x000D_
GO:2000352	0.040137	6.79483	0.319303	2	24	negative regulation of endothelial cell apoptotic process	GO_BP	ANGPTL4,ICAM1_x000D_
GO:0060395	0.0402117	4.16334	0.758345	3	57	SMAD protein signal transduction	GO_BP	FOS,GDF15,LEFTY2_x000D_
GO:0031399	0.0407567	1.4491	22.4843	31	1690	regulation of protein modification process	GO_BP	ADRA2C,AKT2,ANXA2,APP,ATF3,CD44,CD74,CDKN3,EFNA1,FLCN,GDF15,ICAM1,IL34,IL6ST,LEFTY2,LIF,MAPK11,MLXIPL,MVP,PKMYT1,PPP1R1C,PSMB9,PTPN6,RAMP1,RRAS,SDC4,SEPT4,SERPINB3,SOCS3,SPOCD1,STK10_x000D_
GO:0044092	0.0422706	1.55965	14.036	21	1055	negative regulation of molecular function	GO_BP	ADRA2C,AKT2,ANGPTL4,ANXA1,ANXA2,ANXA5,APOC1,APP,CD44,CST3,DDIT3,IFI16,MVP,PKMYT1,PPP1R1C,PSMB9,PTPN6,SERPINB3,SOCS3,SPOCD1,TIMP4_x000D_
GO:0007176	0.0432529	6.499	0.332608	2	25	regulation of epidermal growth factor-activated receptor activity	GO_BP	ADRA2C,APP_x000D_
GO:0032201	0.0432529	6.499	0.332608	2	25	telomere maintenance via semi-conservative replication	GO_BP	POLD1,POLD4_x000D_
GO:0060351	0.0432529	6.499	0.332608	2	25	cartilage development involved in endochondral bone morphogenesis	GO_BP	COL1A1,RARA_x000D_
GO:0060669	0.0432529	6.499	0.332608	2	25	embryonic placenta morphogenesis	GO_BP	ADM,SOCS3_x000D_
GO:0051240	0.0433431	1.59336	12.4335	19	975	positive regulation of multicellular organismal process	GO_BP	ADM,ADRA2C,AGPAT2,AGRN,ANGPTL4,CD74,COL1A1,DDIT3,F3,FOS,GFAP,GRN,HLA-DMA,HLA-DPB1,ICAM1,IFI16,IL17RC,IL34,IL6ST,IRF1,LIF,LUM,MAPK11,NLRP2,NLRX1,NR1H2,PHLDB1,RARA,RRAS,SERPINB3,SPP1,TNFRSF12A,TSPO_x000D_
GO:0006468	0.0434706	1.48806	18.3099	26	1405	protein phosphorylation	GO_BP	ADRA2C,AKT2,ANXA2,APP,ATF3,CD44,CD74,CDKN3,EFEMP1,EFNA1,FLCN,FOS,GDF15,HIPK4,ICAM1,IL34,IL6ST,LEFTY2,LIF,MAPK11,MKNK2,MLXIPL,MVP,MYLK,PHKG1,PKMYT1,PPP1R1C,PSMB9,PTPN6,RARA,RRAS,SDC4,SERPINB3,SOCS3,STK10_x000D_
GO:0007517	0.0436313	2.01028	4.6299	9	348	muscle organ development	GO_BP	AEBP1,ATF3,CHRND,FHL3,FOS,LIF,MAPK11,MYLK,VAMP5_x000D_
GO:0070482	0.0440925	2.10755	3.92477	8	295	response to oxygen levels	GO_BP	ADM,ANGPTL4,COL1A1,CST3,ICAM1,PDLIM1,SOCS3,SOD3_x000D_
GO:0032609	0.0445104	3.12886	1.33043	4	100	interferon-gamma production	GO_BP	BTN3A2,HLA-DPB1,HLA-DRB1,RARA_x000D_
GO:0031324	0.0445924	1.38069	30.6265	40	2302	negative regulation of cellular metabolic process	GO_BP	ADRA2C,AEBP1,AKT2,ANXA2,APOC1,APP,ATF3,BATF3,C4BPB,CD44,CIITA,CST3,DDIT3,EFNA1,EHMT1,FLCN,HSF4,IFI16,IRF1,KCNIP3,LIF,LMCD1,MLXIPL,MVP,NFIC,NR1H2,PKMYT1,PPP1R1C,PSMB9,PTPN6,RARA,RNF5,S100A11,SERPINB3,SOCS3,SPOCD1,TIMP4,TSC22D4,TSPO,ZNF658_x000D_
GO:0001933	0.0449583	1.99823	4.65651	9	350	negative regulation of protein phosphorylation	GO_BP	ATF3,FLCN,LIF,MLXIPL,MVP,PPP1R1C,PTPN6,SERPINB3,SOCS3_x000D_
GO:0018209	0.045045	2.22961	3.24625	7	244	peptidyl-serine modification	GO_BP	AKT2,BGN,CD44,HIPK4,LIF,MKNK2,MLXIPL_x000D_
GO:0007160	0.045466	2.40525	2.58104	6	194	cell-matrix adhesion	GO_BP	CD44,EDA,MADCAM1,NINJ1,S100A10,SDC4_x000D_
GO:0042594	0.0455209	1.91438	5.40155	10	406	response to starvation	GO_BP	ADM,ANXA5,ATF3,DDIT3,EVA1B,FAM134B,IFI16,LMCD1,MYLK,RNF5_x000D_
GO:1901989	0.0457022	3.94349	0.798258	3	60	positive regulation of cell cycle phase transition	GO_BP	ANXA1,APP,PPP1R1C_x000D_
GO:0045861	0.046312	1.98633	4.68312	9	352	negative regulation of proteolysis	GO_BP	AKT2,APP,C4BPB,CD44,CST3,IFI16,NR1H2,SERPINB3,TIMP4_x000D_
GO:0014044	0.0464557	6.22783	0.345912	2	26	Schwann cell development	GO_BP	AKT2,FA2H_x000D_
GO:0036151	0.0464557	6.22783	0.345912	2	26	phosphatidylcholine acyl-chain remodeling	GO_BP	DBI,PLA2G16_x000D_
GO:0061037	0.0464557	6.22783	0.345912	2	26	negative regulation of cartilage development	GO_BP	EFEMP1,RARA_x000D_
GO:2000191	0.0464557	6.22783	0.345912	2	26	regulation of fatty acid transport	GO_BP	AKT2,CYP4A11_x000D_
GO:0001890	0.0467874	2.64887	1.95573	5	147	placenta development	GO_BP	ADM,LIF,PLCD1,SOCS3,SPP1_x000D_
GO:0019369	0.0476108	3.87526	0.811563	3	61	arachidonic acid metabolic process	GO_BP	CYP4A11,GGT5,TBXAS1_x000D_
GO:0070301	0.0476108	3.87526	0.811563	3	61	cellular response to hydrogen peroxide	GO_BP	ANXA1,CST3,F3_x000D_
GO:0043491	0.0479224	2.63018	1.96904	5	148	protein kinase B signaling	GO_BP	AKT2,DDIT3,F3,FLCN,RRAS_x000D_
GO:0000302	0.0483413	2.36703	2.62095	6	197	response to reactive oxygen species	GO_BP	ANXA1,COL1A1,CST3,F3,FOS,SOD3_x000D_
GO:0007159	0.0491958	2.35651	2.63273	6	209	leukocyte cell-cell adhesion	GO_BP	ANXA1,CD44,CD74,HLA-DMA,HLA-DMB,HLA-DOA,HLA-DPB1,HLA-DQA1,HLA-DQB1,HLA-DRB1,ICAM1,IL6ST,IRF1,LGALS1,LGALS3,MADCAM1,PTPN6,RARA,STK10,TREML2,ZC3H12D_x000D_
GO:0060284	0.0492637	1.63238	10.1645	16	764	regulation of cell development	GO_BP	ADRA2C,APP,CASZ1,COL1A1,EFNA1,GFAP,GRN,IL6ST,LGALS1,LIF,PHLDB1,S100A10,SERPINB3,SPP1,TNFRSF12A,TSPO_x000D_
GO:0000722	0.0497427	5.97835	0.359216	2	27	telomere maintenance via recombination	GO_BP	POLD1,POLD4_x000D_
GO:0032731	0.0497427	5.97835	0.359216	2	27	positive regulation of interleukin-1 beta production	GO_BP	IFI16,NLRP2_x000D_
GO:0046685	0.0497427	5.97835	0.359216	2	27	response to arsenic-containing substance	GO_BP	ATF3,MKNK2_x000D_
GO:1901687	0.0497427	5.97835	0.359216	2	27	glutathione derivative biosynthetic process	GO_BP	GSTM4,OPLAH_x000D_
GO:1903959	0.0497427	5.97835	0.359216	2	27	regulation of anion transmembrane transport	GO_BP	AKT2,CLCNKB_x000D_
GO:0051707	0.0499891	1.95703	4.75466	9	372	response to other organism	GO_BP	ADM,ANXA5,APP,BATF3,CXCL1,CXCL2,F3,FOS,HLA-DRB1,ICAM1,IFI16,IGHM,IRF1,KLK5,LMCD1,MAPK11,MYLK,NLRX1,NPC2,RARA,RNF5,SOCS3,TIMP4,TSPO_x000D_
GO:0042613	9.79625e-12	77.1718	0.2117	8	16	MHC class II protein complex	GO_CC	CD74,HLA-DMA,HLA-DMB,HLA-DOA,HLA-DPB1,HLA-DQA1,HLA-DQB1,HLA-DRB1_x000D_
GO:0005615	1.18758e-09	3.09432	17.5182	46	1324	extracellular space	GO_CC	ADM,AEBP1,AGRN,ANGPTL4,ANXA1,ANXA2,ANXA5,APOC1,APOL1,APP,C2,C4BPB,CBR3,CD9,CFI,COL1A1,CST3,CXCL1,CXCL2,EFEMP1,F3,FGFBP2,GDF15,GRN,ICAM1,IGFBP7,IGHM,IL32,IL34,IL6ST,KLK5,LEFTY2,LGALS1,LGALS3,LIF,LMCD1,LUM,PRSS8,RAMP1,RETN,S100A11,SERPINB3,SOD3,SPARCL1,SPP1,TIMP4_x000D_
GO:0043230	1.22765e-08	2.36895	36.7696	71	2779	extracellular organelle	GO_CC	AEBP1,AGRN,ANXA1,ANXA11,ANXA2,ANXA5,APOC1,APP,BGN,BLVRB,C2,CAPG,CD44,CD74,CD9,CFI,CPPED1,CSRP1,CST3,CYP4A11,CYSTM1,DBI,DUSP23,EFEMP1,EFNA1,EMILIN1,EPS8L2,F3,GALNT16,GATM,GDF15,GRN,HLA-DMA,HLA-DRB1,ICAM1,IGFBP7,IGHM,IL6ST,LGALS1,LGALS3,LUM,MAN1B1,MVP,MYLK,NPC2,PCDHGB5,PLCD1,PMP2,PRSS8,PSMB9,PTPN6,RETN,RFTN1,RHOC,RRAS,S100A10,S100A11,S100A6,SDC4,SEC14L2,SERPINB3,SOD3,SPARCL1,SPP1,SRPR,STK10,TAGLN2,…
GO:0070062	2.41758e-08	2.33365	36.5976	70	2766	extracellular exosome	GO_CC	AEBP1,AGRN,ANXA1,ANXA11,ANXA2,ANXA5,APOC1,APP,BGN,BLVRB,C2,CAPG,CD44,CD74,CD9,CFI,CPPED1,CSRP1,CST3,CYP4A11,CYSTM1,DBI,DUSP23,EFEMP1,EFNA1,EMILIN1,EPS8L2,F3,GALNT16,GATM,GDF15,GRN,HLA-DMA,HLA-DRB1,ICAM1,IGFBP7,IGHM,IL6ST,LGALS1,LGALS3,LUM,MVP,MYLK,NPC2,PCDHGB5,PLCD1,PMP2,PRSS8,PSMB9,PTPN6,RETN,RFTN1,RHOC,RRAS,S100A10,S100A11,S100A6,SDC4,SEC14L2,SERPINB3,SOD3,SPARCL1,SPP1,SRPR,STK10,TAGLN2,TMC6,TM…
GO:0031982	1.35346e-07	2.12045	47.8706	82	3618	vesicle	GO_CC	AEBP1,AGRN,AKT2,ANXA1,ANXA11,ANXA2,ANXA5,APOC1,APP,ARHGDIG,BGN,BLVRB,C2,CAPG,CD44,CD74,CD9,CFI,COL1A1,CPPED1,CSRP1,CST3,CYP4A11,CYSTM1,DBI,DUSP23,EFEMP1,EFNA1,EMILIN1,EPS8L2,F3,GALNT16,GATM,GDF15,GPNMB,GRN,HLA-DMA,HLA-DPB1,HLA-DQA1,HLA-DQB1,HLA-DRB1,HLA-F,ICAM1,IGFBP7,IGHM,IL6ST,KLK5,LEFTY2,LGALS1,LGALS3,LUM,MAN1B1,MVP,MYLK,NPC2,PCDHGB5,PLCD1,PMEL,PMP2,PRSS8,PSMB9,PTPN6,RETN,RFTN1,RHOC,RRAS,S100A…
GO:0071556	1.48616e-06	20.8464	0.370475	6	28	integral component of lumenal side of endoplasmic reticulum membrane	GO_CC	CD74,HLA-DPB1,HLA-DQA1,HLA-DQB1,HLA-DRB1,HLA-F_x000D_
GO:0098576	1.85323e-06	19.9389	0.383706	6	29	lumenal side of membrane	GO_CC	CD74,HLA-DPB1,HLA-DQA1,HLA-DQB1,HLA-DRB1,HLA-F_x000D_
GO:0000323	3.01574e-06	3.51498	6.57592	21	497	lytic vacuole	GO_CC	AGRN,ANXA1,ANXA11,ANXA2,BGN,CD74,CST3,FLCN,HLA-DMA,HLA-DMB,HLA-DOA,HLA-DPB1,HLA-DQA1,HLA-DQB1,HLA-DRB1,IDS,LUM,NPC2,PLEKHF1,SDC4,TMEM63A_x000D_
GO:0009986	5.78855e-06	3.48205	6.3113	20	494	cell surface	GO_CC	AGRN,ANXA1,ANXA2,ANXA5,APP,AQP4,BGN,CD44,CD74,CD9,F3,GGT5,GRN,HLA-DMA,HLA-DPB1,HLA-DRB1,HLA-F,ICAM1,IGHM,IL6ST,LGALS1,LGALS3,MYLK,RAMP1,RARA,RHOC,SDC4,SRPX,TNFRSF12A,TREML2,VAMP5_x000D_
GO:0012507	1.77262e-05	12.7293	0.555712	6	42	ER to Golgi transport vesicle membrane	GO_CC	CD74,HLA-DPB1,HLA-DQA1,HLA-DQB1,HLA-DRB1,HLA-F_x000D_
GO:0030669	4.37413e-05	10.6528	0.648331	6	49	clathrin-coated endocytic vesicle membrane	GO_CC	CD74,CD9,HLA-DPB1,HLA-DQA1,HLA-DQB1,HLA-DRB1_x000D_
GO:0032588	4.37413e-05	10.6528	0.648331	6	49	trans-Golgi network membrane	GO_CC	APP,CD74,HLA-DPB1,HLA-DQA1,HLA-DQB1,HLA-DRB1_x000D_
GO:0044437	4.74772e-05	3.45432	5.01464	16	379	vacuolar part	GO_CC	AGRN,ANXA2,BGN,CD74,HLA-DMA,HLA-DMB,HLA-DOA,HLA-DPB1,HLA-DQA1,HLA-DQB1,HLA-DRB1,IDS,LUM,PLEKHF1,SDC4,TMEM63A_x000D_
GO:0031012	0.000145324	8.38727	0.799759	6	63	extracellular matrix	GO_CC	AEBP1,AGRN,ANGPTL4,ANXA2,BGN,COL1A1,CST3,EFEMP1,EMILIN1,F3,IGFBP7,LEFTY2,LGALS1,LGALS3,LMCD1,LUM,SMOC2,SOD3,SPARCL1,TIMP4_x000D_
GO:0043202	0.000508232	6.53375	1.00557	6	76	lysosomal lumen	GO_CC	AGRN,BGN,CD74,IDS,LUM,SDC4_x000D_
GO:0043625	0.000518417	150.429	0.0396937	2	3	delta DNA polymerase complex	GO_CC	POLD1,POLD4_x000D_
GO:0005765	0.000650352	3.44948	3.40043	11	257	lysosomal membrane	GO_CC	ANXA2,CD74,HLA-DMA,HLA-DMB,HLA-DOA,HLA-DPB1,HLA-DQA1,HLA-DQB1,HLA-DRB1,PLEKHF1,TMEM63A_x000D_
GO:0005771	0.000709906	11.2227	0.410168	4	31	multivesicular body	GO_CC	CD74,CST3,HLA-DMA,PMEL_x000D_
GO:0009897	0.00143984	3.60337	2.65385	9	202	external side of plasma membrane	GO_CC	ANXA5,AQP4,CD44,CD74,CD9,F3,GGT5,HLA-DRB1,ICAM1,IL6ST,LGALS3_x000D_
GO:0031227	0.00158318	4.41623	1.6936	7	128	intrinsic component of endoplasmic reticulum membrane	GO_CC	CD74,FAM134B,HLA-DPB1,HLA-DQA1,HLA-DQB1,HLA-DRB1,HLA-F_x000D_
GO:0005578	0.00216907	3.13604	3.37341	10	258	proteinaceous extracellular matrix	GO_CC	AGRN,ANGPTL4,ANXA2,BGN,COL1A1,CST3,EFEMP1,EMILIN1,LGALS1,LGALS3,LUM,SMOC2,SPARCL1,TIMP4_x000D_
GO:0030133	0.00233398	3.6633	2.31547	8	175	transport vesicle	GO_CC	APP,BGN,CD74,HLA-DPB1,HLA-DQA1,HLA-DQB1,HLA-DRB1,HLA-F_x000D_
GO:0001725	0.00427195	6.58009	0.661562	4	50	stress fiber	GO_CC	FHL3,MYL9,MYLK,SYNPO_x000D_
GO:0001726	0.00461881	3.60497	2.05084	7	155	ruffle	GO_CC	AKT2,ANXA2,EPS8L2,GAS7,S100A11,S100A6,TNFRSF12A_x000D_
GO:0005581	0.0065547	4.51398	1.17758	5	89	collagen trimer	GO_CC	C1QL1,COL1A1,EDA,EMILIN1,LUM_x000D_
GO:0005796	0.00686722	4.46061	1.19081	5	90	Golgi lumen	GO_CC	AGRN,BGN,LUM,SDC4,SOD3_x000D_
GO:0098797	0.00728501	2.20709	6.65531	14	503	plasma membrane protein complex	GO_CC	CD74,CHRND,GNG11,HLA-DMA,HLA-DMB,HLA-DOA,HLA-DPB1,HLA-DQA1,HLA-DQB1,HLA-DRB1,HLA-F,IL6ST,KCNIP3,PTPN6_x000D_
GO:0044440	0.00804867	2.33985	5.37188	12	406	endosomal part	GO_CC	ANXA2,APP,HLA-DMA,HLA-DMB,HLA-DOA,HLA-DPB1,HLA-DQA1,HLA-DQB1,HLA-DRB1,HLA-F,PLEKHF1,PMEL_x000D_
GO:0042175	0.011484	1.80225	12.2521	21	926	nuclear outer membrane-endoplasmic reticulum membrane network	GO_CC	AGPAT2,CD74,CYP4A11,EDA,FA2H,FAM134B,HHAT,HLA-DPB1,HLA-DQA1,HLA-DQB1,HLA-DRB1,HLA-F,MAN1B1,PKMYT1,PMEL,RNF5,SEZ6L,SHISA3,SRPR,TBXAS1,TMC6_x000D_
GO:0031902	0.0119247	3.86602	1.36282	5	103	late endosome membrane	GO_CC	ANXA2,HLA-DMA,HLA-DMB,HLA-DRB1,PMEL_x000D_
GO:0042470	0.0119247	3.86602	1.36282	5	103	melanosome	GO_CC	ANXA11,ANXA2,CAPG,GPNMB,PMEL_x000D_
GO:0030136	0.0131718	3.25377	1.93176	6	146	clathrin-coated vesicle	GO_CC	CD74,CD9,HLA-DPB1,HLA-DQA1,HLA-DQB1,HLA-DRB1_x000D_
GO:0098643	0.0142857	12.5279	0.185237	2	14	banded collagen fibril	GO_CC	COL1A1,LUM_x000D_
GO:0005925	0.014818	2.22775	5.14695	11	389	focal adhesion	GO_CC	ANXA1,ANXA5,CD44,CD9,CSRP1,FHL3,ICAM1,LIMS2,PDLIM1,RRAS,SDC4_x000D_
GO:0005783	0.01575	1.57968	20.7598	31	1569	endoplasmic reticulum	GO_CC	AGPAT2,APOC1,APP,CD74,COL1A1,CST3,CYP4A11,DBI,EDA,FA2H,FAM134B,FOS,HHAT,HLA-DPB1,HLA-DQA1,HLA-DQB1,HLA-DRB1,HLA-F,KCNIP3,MAN1B1,NPC2,PKMYT1,PLA2G16,PMEL,RNF5,SEZ6L,SHISA3,SRPR,SRPX,TBXAS1,TMC6_x000D_
GO:0030139	0.0165578	2.5709	3.24165	8	245	endocytic vesicle	GO_CC	ANXA11,CD74,CD9,HLA-DPB1,HLA-DQA1,HLA-DQB1,HLA-DRB1,HLA-F_x000D_
GO:0042383	0.0166241	3.53901	1.4819	5	112	sarcolemma	GO_CC	ANXA1,ANXA2,ANXA5,BGN,SYNC_x000D_
GO:0030055	0.0172643	2.1748	5.26603	11	398	cell-substrate junction	GO_CC	ANXA1,ANXA5,CD44,CD9,CSRP1,FHL3,ICAM1,LIMS2,PDLIM1,RRAS,SDC4_x000D_
GO:0005576	0.0180876	1.61547	18.6418	28	1703	extracellular region	GO_CC	ADM,AEBP1,AGRN,ANGPTL4,ANXA1,ANXA11,ANXA2,ANXA5,APOC1,APOL1,APP,BGN,BLVRB,C1orf54,C1QL1,C2,C4BPB,CAPG,CBR3,CD44,CD74,CD9,CFI,COL1A1,CPPED1,CSRP1,CST3,CXCL1,CXCL2,CYP4A11,CYSTM1,DBI,DUSP23,EDA,EFEMP1,EFNA1,EMILIN1,EPS8L2,F3,FCRLA,FGFBP2,GALNT16,GATM,GDF15,GRN,HLA-DMA,HLA-DRB1,ICAM1,IGFBP7,IGHM,IL32,IL34,IL6ST,KLK5,LEFTY2,LGALS1,LGALS3,LIF,LILRA2,LMCD1,LUM,MAN1B1,MVP,MYLK,NPB,NPC2,PAMR1,PCDHGB5,PLC…
GO:0031301	0.0209397	2.45531	3.3872	8	256	integral component of organelle membrane	GO_CC	CD74,FAM134B,HLA-DPB1,HLA-DQA1,HLA-DQB1,HLA-DRB1,HLA-F,VAMP5_x000D_
GO:0071944	0.0238499	1.33332	65.7725	80	4971	cell periphery	GO_CC	ADAP2,ADRA2C,AGRN,AKT2,ANXA1,ANXA2,ANXA5,APP,AQP4,BGN,BLVRB,BTN3A2,C2CD4D,C2orf82,C4BPB,CD44,CD74,CD9,CHRND,CLCNKB,CYP4A11,CYTH4,EDA,EFNA1,EHMT1,EPS8L2,F3,FCGRT,FLCN,GGT5,GNG11,GPNMB,GPR150,HLA-DMA,HLA-DMB,HLA-DOA,HLA-DPB1,HLA-DQA1,HLA-DQB1,HLA-DRB1,HLA-F,ICAM1,IGHM,IL17RC,IL6ST,KCNIP3,LGALS3,LILRB3,LIMS2,MADCAM1,NRN1L,OR4N2,OR5H1,PCDHGB5,PHLDB1,PLCD1,PMEL,PRRG2,PRSS8,PTP4A3,PTPN6,PTPN7,RAMP1,RFT…
GO:0043292	0.0262519	2.51944	2.88441	7	218	contractile fiber	GO_CC	ANXA5,CST3,FHL3,MYL9,SDC4,SYNC,TIMP4_x000D_
GO:0098791	0.0265968	2.34036	3.54597	8	268	Golgi subcompartment	GO_CC	APP,CD74,HLA-DPB1,HLA-DQA1,HLA-DQB1,HLA-DRB1,SOD3,VAMP5_x000D_
GO:0005737	0.02672	1.31255	137.089	152	10361	cytoplasm	GO_CC	ADAP2,ADM,ADRA2C,AEBP1,AGPAT2,AGRN,AKT2,ANXA1,ANXA11,ANXA2,ANXA5,APOC1,APP,AQP4,ARHGDIG,ARHGEF3,BGN,BLVRB,C1QL1,CAPG,CASZ1,CBR3,CD44,CD74,CD9,CDKN3,COL1A1,CPPED1,CST3,CYP4A11,DBI,DDIT3,DUSP23,EDA,EHMT1,EPS8L2,F3,FA2H,FAM134B,FBXO6,FCRLA,FHL3,FLCN,FOS,GALNT16,GAS7,GATM,GFAP,GPNMB,GRN,GSTM4,HEPN1,HHAT,HIPK4,HKDC1,HLA-DMA,HLA-DMB,HLA-DOA,HLA-DPB1,HLA-DQA1,HLA-DQB1,HLA-DRB1,HLA-F,HOXA9,HSPB8,IDS,IFI1…
GO:0034361	0.0283191	8.34907	0.264625	2	20	very-low-density lipoprotein particle	GO_CC	APOC1,APOL1_x000D_
GO:0005604	0.0361811	3.35469	1.24374	4	94	basement membrane	GO_CC	AGRN,ANXA2,CST3,SMOC2_x000D_
GO:0034364	0.0428335	6.53219	0.330781	2	25	high-density lipoprotein particle	GO_CC	APOC1,APOL1_x000D_
GO:0031233	0.0460072	6.25966	0.344012	2	26	intrinsic component of external side of plasma membrane	GO_CC	F3,GGT5_x000D_
GO:0005912	0.0469649	1.83829	6.17899	11	467	adherens junction	GO_CC	ANXA1,ANXA5,CD44,CD9,CSRP1,FHL3,ICAM1,LIMS2,PDLIM1,RRAS,SDC4_x000D_
GO:0023026	9.35051e-07	39.031	0.194067	5	15	MHC class II protein complex binding	GO_MF	ANXA11,CD74,HLA-DMA,HLA-DMB,HLA-DOA,HLA-DRB1_x000D_
GO:0032395	1.26599e-05	38.6675	0.155966	4	12	MHC class II receptor activity	GO_MF	HLA-DOA,HLA-DQA1,HLA-DQB1,HLA-DRB1_x000D_
GO:0044548	1.81004e-05	34.369	0.168963	4	13	S100 protein binding	GO_MF	ANXA11,ANXA2,S100A11,S100A6_x000D_
GO:0003823	2.69547e-05	9.0306	0.877577	7	69	antigen binding	GO_MF	ANXA11,CD74,HLA-DMA,HLA-DMB,HLA-DOA,HLA-DPB1,HLA-DQA1,HLA-DQB1,HLA-DRB1,HLA-F,IGHM,LILRA2_x000D_
GO:0042605	3.26094e-05	16.172	0.376918	5	29	peptide antigen binding	GO_MF	HLA-DPB1,HLA-DQA1,HLA-DQB1,HLA-DRB1,HLA-F_x000D_
GO:0048306	0.000125419	8.65026	0.77983	6	60	calcium-dependent protein binding	GO_MF	ANXA1,ANXA11,ANXA2,KCNIP3,S100A11,S100A6_x000D_
GO:0008289	0.000281467	2.6587	7.71287	19	598	lipid binding	GO_MF	ADAP2,ANXA1,ANXA11,ANXA2,ANXA5,APOC1,APOL1,C2CD4D,CYTH4,DBI,F3,IGHM,NPC2,PLCD1,PLEKHF1,PMP2,PXDC1,RARA,SEC14L2,SH3PXD2A,TSPO_x000D_
GO:0005544	0.000348376	9.23099	0.610867	5	47	calcium-dependent phospholipid binding	GO_MF	ANXA1,ANXA11,ANXA2,ANXA5,C2CD4D_x000D_
GO:0019834	0.000991686	76.6402	0.0519887	2	4	phospholipase A2 inhibitor activity	GO_MF	ANXA1,ANXA2_x000D_
GO:0005509	0.00135127	2.31149	8.78609	19	676	calcium ion binding	GO_MF	AGRN,ANXA1,ANXA11,ANXA2,ANXA5,C2CD4D,EFEMP1,KCNIP3,MAN1B1,MYL9,PADI4,PCDHGB5,PLCD1,PRRG2,S100A10,S100A11,S100A6,SMOC2,SPARCL1_x000D_
GO:0005125	0.00224049	3.36884	2.83338	9	218	cytokine activity	GO_MF	CXCL1,CXCL2,GDF15,GRN,IL32,IL34,LEFTY2,LIF,SPP1_x000D_
GO:0004859	0.0043931	25.7783	0.103039	2	8	phospholipase inhibitor activity	GO_MF	ANXA1,ANXA2,ANXA5,APOC1_x000D_
GO:0033218	0.00471773	2.9913	3.17131	9	244	amide binding	GO_MF	ANXA5,CD74,CST3,GSTM4,HLA-DPB1,HLA-DQA1,HLA-DQB1,HLA-DRB1,HLA-F_x000D_
GO:0008083	0.00513607	3.53393	2.09254	7	161	growth factor activity	GO_MF	CXCL1,EFEMP1,GDF15,GRN,IL34,LEFTY2,LIF_x000D_
GO:0000978	0.00559078	2.58155	4.48402	11	345	RNA polymerase II core promoter proximal region sequence-specific DNA binding	GO_MF	ATF3,BATF3,CEBPD,DDIT3,FOS,IFI16,IRF1,KCNIP3,MLXIPL,NFIC,NR1H2_x000D_
GO:0004857	0.00595507	2.5581	4.52302	11	348	enzyme inhibitor activity	GO_MF	ANGPTL4,ANXA1,ANXA2,ANXA5,APOC1,APP,CST3,PPP1R1C,SERPINB3,SOCS3,TIMP4_x000D_
GO:0043236	0.00616723	8.87161	0.376918	3	29	laminin binding	GO_MF	AGRN,LGALS1,LGALS3_x000D_
GO:0003714	0.00626594	3.08473	2.72941	8	210	transcription corepressor activity	GO_MF	AEBP1,ATF3,BATF3,DDIT3,HSF4,KCNIP3,LMCD1,RARA_x000D_
GO:0004683	0.00813632	7.9524	0.41591	3	32	calmodulin-dependent protein kinase activity	GO_MF	MKNK2,MYLK,PHKG1_x000D_
GO:0001159	0.00822515	2.43972	4.73097	11	364	core promoter proximal region DNA binding	GO_MF	ATF3,BATF3,CEBPD,DDIT3,FOS,IFI16,IRF1,KCNIP3,MLXIPL,NFIC,NR1H2_x000D_
GO:0002020	0.0110862	3.9426	1.33871	5	103	protease binding	GO_MF	ANXA2,CST3,F3,SERPINB3,TIMP4_x000D_
GO:0001078	0.0115263	3.90253	1.35171	5	104	transcriptional repressor activity, RNA polymerase II core promoter proximal region sequence-specific binding	GO_MF	ATF3,BATF3,IFI16,KCNIP3,MLXIPL_x000D_
GO:0005539	0.0129411	2.93386	2.49729	7	193	glycosaminoglycan binding	GO_MF	AGRN,APP,BGN,CD44,GPNMB,IGHM,SMOC2,SOD3_x000D_
GO:0015485	0.0140302	6.40336	0.50689	3	39	cholesterol binding	GO_MF	NPC2,PMP2,TSPO_x000D_
GO:0015238	0.0157951	11.7829	0.194958	2	15	drug transmembrane transporter activity	GO_MF	SLC22A18,SLC47A2_x000D_
GO:0043178	0.0174838	4.25649	0.992651	4	77	alcohol binding	GO_MF	ADAP2,APOC1,IGHM,NPC2,PMP2,TSPO_x000D_
GO:0000981	0.0176419	1.91903	8.17522	15	629	RNA polymerase II transcription factor activity, sequence-specific DNA binding	GO_MF	AEBP1,ATF3,BATF3,CEBPD,CSRNP1,DDIT3,FOS,IFI16,IRF1,KCNIP3,MLXIPL,NFIC,NR1H2,RARA,ZNF524_x000D_
GO:0004871	0.0191498	1.55678	21.1204	31	1625	signal transducer activity	GO_MF	ADRA2C,CD44,CD74,CHRND,EFEMP1,F3,FCGRT,GNG11,GPR150,HLA-DOA,HLA-DQA1,HLA-DQB1,HLA-DRB1,ICAM1,IL17RC,IL6ST,LGALS1,LILRB3,MAPK11,NR1H2,OR4N2,OR5H1,PLCD1,PLEKHB1,PTPN6,RAMP1,RARA,RHOC,SDC4,STK10,TSPO_x000D_
GO:0008138	0.0193959	5.62075	0.571876	3	44	protein tyrosine/serine/threonine phosphatase activity	GO_MF	CDKN3,DUSP23,PTP4A3_x000D_
GO:0045236	0.0201136	10.2106	0.220952	2	17	CXCR chemokine receptor binding	GO_MF	CXCL1,CXCL2_x000D_
GO:0005515	0.0202674	1.37376	129.477	144	10335	protein binding	GO_MF	ADAP2,ADM,ADRA2C,AEBP1,AGRN,AKT2,ANGPTL4,ANXA1,ANXA11,ANXA2,ANXA5,APOL1,APP,ARHGDIG,ARHGEF3,ATF3,BATF3,BRF1,C1QL1,C4BPB,CAPG,CD44,CD74,CD9,CDKN3,CEBPD,CFI,CIITA,COL1A1,CSRNP1,CST3,CXCL1,CXCL2,DBI,DDB2,DDIT3,DPPA4,DUSP23,EDA,EFEMP1,EFNA1,EHMT1,EMILIN1,EPS8L2,EVA1B,F3,FAM134B,FBXO6,FCGRT,FGFBP2,FHL3,FLCN,FOS,GAS7,GDF15,GFAP,GPNMB,GRN,GSTM4,HIPK4,HLA-DMA,HLA-DMB,HLA-DOA,HLA-DRB1,HLA-F,HOXA9,HSF4,HSP…
GO:0050840	0.0219293	9.69254	0.231103	2	18	extracellular matrix binding	GO_MF	AGRN,BGN,LGALS1,LGALS3,SPP1_x000D_
GO:0004896	0.0235513	3.8673	1.08697	4	84	cytokine receptor activity	GO_MF	CD44,CD74,F3,IL17RC,IL6ST_x000D_
GO:0001012	0.0243785	1.88068	7.75931	14	597	RNA polymerase II regulatory region DNA binding	GO_MF	AEBP1,ATF3,BATF3,CEBPD,DDIT3,FOS,IFI16,IRF1,KCNIP3,MLXIPL,NFIC,NR1H2,RARA,ZNF524_x000D_
GO:0031210	0.0248645	9.00825	0.246946	2	19	phosphatidylcholine binding	GO_MF	APOC1,IGHM_x000D_
GO:0000976	0.0260997	1.82027	8.59113	15	661	transcription regulatory region sequence-specific DNA binding	GO_MF	AEBP1,ATF3,BATF3,CEBPD,DDIT3,FOS,IFI16,IRF1,KCNIP3,MLXIPL,NFIC,NR1H2,RARA,ZNF524,ZNF658_x000D_
GO:0019865	0.0327473	7.65561	0.285938	2	22	immunoglobulin binding	GO_MF	FCGRT,LGALS3_x000D_
GO:0004725	0.0396309	3.25408	1.28092	4	99	protein tyrosine phosphatase activity	GO_MF	CDKN3,DUSP23,PTP4A3,PTPN6,PTPN7_x000D_
GO:0035091	0.0405251	2.47762	2.50845	6	193	phosphatidylinositol binding	GO_MF	ADAP2,ANXA2,PLCD1,PLEKHF1,PXDC1,SH3PXD2A_x000D_
GO:0005178	0.0447515	3.12203	1.33259	4	103	integrin binding	GO_MF	CD9,GFAP,GPNMB,ICAM1,MADCAM1_x000D_
GO:0004722	0.0449555	3.96916	0.792827	3	61	protein serine/threonine phosphatase activity	GO_MF	CDKN3,DUSP23,SSU72_x000D_
GO:0004872	0.0464616	1.45619	20.1456	28	1550	receptor activity	GO_MF	ADRA2C,CD44,CD74,CFI,CHRND,EFEMP1,F3,FCGRT,GPR150,HLA-DOA,HLA-DQA1,HLA-DQB1,HLA-DRB1,ICAM1,IL17RC,IL6ST,LILRA2,LILRB3,NR1H2,OR4N2,OR5H1,PTPN6,RAMP1,RARA,SDC4,SERPINB3,TREML2,TSPO_x000D_
GO:0005504	0.0477073	6.12262	0.350924	2	27	fatty acid binding	GO_MF	APOC1,PMP2_x000D_

## Sheet: GO 12962 Down
GI	Pvalue	OddsRatio	ExpCount	Count	Size	Term	GO_type	genes_x000D_
GO:0080090	9.62952e-13	1.8805	182.876	261	5695	regulation of primary metabolic process	GO_BP	ABLIM1,AEBP2,AGO4,ANKLE2,ARHGAP35,ATCAY,ATF2,ATF7IP,ATM,AUTS2,BAZ1A,BBX,BHLHE22,BLZF1,BMPR1A,BPTF,BRCA1,BRCC3,CACYBP,CASC5,CBFA2T2,CCND1,CDC7,CHD3,CHD7,CHEK1,CHORDC1,CHRNA3,CLK4,CNOT1,CNOT6,CNOT8,CORO1C,CPEB3,CRIM1,CTNNBIP1,DHCR24,DHFR,DLG2,DLG3,DNAJC10,DNAJC27,E2F7,EIF3J,EIF3M,EIF4A1,EIF4A2,ELL2,EPC2,EPHA4,EPHA7,EPM2AIP1,ERC1,EYA2,FAM83D,FGFR2,FKTN,FMR1,FNIP1,FOXM1,FOXO3,FOXP1,FOXP2,FRYL,GATAD2B…
GO:0034654	1.23258e-09	1.76348	133.521	195	4158	nucleobase-containing compound biosynthetic process	GO_BP	ABLIM1,AEBP2,ARHGAP35,ATF2,ATF7IP,ATG16L1,AUTS2,BAZ1A,BBX,BHLHE22,BLZF1,BMPR1A,BPTF,BRCA1,CBFA2T2,CCND1,CHD3,CHD7,CHEK1,CNOT1,CNOT6,CNOT8,CPEB3,CTNNBIP1,DDB1,DHFR,DIDO1,E2F7,EIF4A2,ELL2,EPC2,ERC1,EYA2,FGFR2,FNIP1,FOXM1,FOXO3,FOXP1,FOXP2,FRYL,GATAD2B,GRM5,GSR,GTF2H3,GZF1,HDAC2,HDAC8,HELLS,HIF1A,HIVEP2,HMBOX1,HOXA2,HOXB3,HOXB5,HOXB8,HOXD4,HSF2,ILF3,INSIG1,INSIG2,ITCH,JAG1,JAK2,KDM4C,KDM5A,KLF7,KMT2…
GO:0009059	3.39542e-09	1.70499	158.632	221	4940	macromolecule biosynthetic process	GO_BP	ABLIM1,AEBP2,AGO4,ARHGAP35,ATF2,ATF7IP,ATG16L1,AUTS2,BAZ1A,BBX,BHLHE22,BLZF1,BMPR1A,BPTF,BRCA1,CACYBP,CBFA2T2,CCND1,CDC7,CHD3,CHD7,CHEK1,CNOT1,CNOT6,CNOT8,CPEB3,CTNNBIP1,DDB1,DHFR,DIDO1,DPY19L3,E2F7,EIF3J,EIF3M,EIF4A1,EIF4A2,ELL2,EPC2,EPM2AIP1,ERC1,EYA2,FGFR2,FKTN,FMR1,FNIP1,FOXM1,FOXO3,FOXP1,FOXP2,FRYL,GATAD2B,GATC,GINS1,GLCE,GRM5,GSR,GTF2H3,GZF1,HDAC2,HDAC8,HELLS,HIF1A,HIVEP2,HMBOX1,HOXA2,HOXB3…
GO:0051171	4.65504e-09	1.92373	76.5142	125	2534	regulation of nitrogen compound metabolic process	GO_BP	ABLIM1,AEBP2,AGO4,ARHGAP35,ATCAY,ATF2,ATF7IP,AUTS2,BAZ1A,BBX,BHLHE22,BLZF1,BMPR1A,BPTF,BRCA1,BRCC3,CACYBP,CBFA2T2,CCND1,CDC7,CHD3,CHD7,CHEK1,CLK4,CNOT1,CNOT6,CNOT8,CPEB3,CTNNBIP1,DHFR,E2F7,EIF3J,EIF3M,EIF4A1,EIF4A2,ELL2,EPC2,ERC1,EYA2,FGFR2,FMR1,FNIP1,FOXM1,FOXO3,FOXP1,FOXP2,FRYL,GATAD2B,GATC,GRM5,GTF2H3,GZF1,HDAC2,HDAC8,HELLS,HIF1A,HIVEP2,HMBOX1,HOXA2,HOXB3,HOXB5,HOXB8,HOXD4,HSF2,ILF3,INSIG1,INS…
GO:0031323	9.0719e-09	2.00202	65.0914	109	2281	regulation of cellular metabolic process	GO_BP	ABLIM1,AEBP2,AGO4,ANKLE2,ARHGAP35,ATCAY,ATF2,ATF7IP,ATM,AUTS2,BAZ1A,BBX,BHLHE22,BLZF1,BMPR1A,BPTF,BRCA1,BRCC3,CACYBP,CASC5,CBFA2T2,CCND1,CDC7,CHD3,CHD7,CHEK1,CHORDC1,CHRNA3,CLK4,CNOT1,CNOT6,CNOT8,CORO1C,CPEB3,CRIM1,CTNNBIP1,DHCR24,DHFR,DLG2,DLG3,DNAJC10,DNAJC27,E2F7,EIF3J,EIF3M,EIF4A1,EIF4A2,ELL2,EPC2,EPHA4,EPHA7,EPM2AIP1,ERC1,EYA2,FAM83D,FGFR2,FKTN,FMR1,FNIP1,FOXM1,FOXO3,FOXP1,FOXP2,FRYL,GATAD2B…
GO:0006355	1.11512e-08	1.96523	62.8415	107	2060	regulation of transcription, DNA-templated	GO_BP	ABLIM1,AEBP2,ARHGAP35,ATF2,ATF7IP,AUTS2,BAZ1A,BBX,BHLHE22,BLZF1,BMPR1A,BPTF,BRCA1,CBFA2T2,CCND1,CHD3,CHD7,CHEK1,CNOT1,CNOT6,CNOT8,CPEB3,CTNNBIP1,DHFR,E2F7,ELL2,EPC2,ERC1,EYA2,FGFR2,FNIP1,FOXM1,FOXO3,FOXP1,FOXP2,FRYL,GATAD2B,GRM5,GTF2H3,GZF1,HDAC2,HDAC8,HELLS,HIF1A,HIVEP2,HMBOX1,HOXA2,HOXB3,HOXB5,HOXB8,HOXD4,HSF2,ILF3,INSIG1,INSIG2,ITCH,JAG1,JAK2,KDM4C,KDM5A,KLF7,KMT2C,LEMD3,LRPPRC,MAGEL2,MAML3,MA…
GO:2001141	1.49193e-08	1.95275	63.1875	107	2072	regulation of RNA biosynthetic process	GO_BP	ABLIM1,AEBP2,ARHGAP35,ATF2,ATF7IP,AUTS2,BAZ1A,BBX,BHLHE22,BLZF1,BMPR1A,BPTF,BRCA1,CBFA2T2,CCND1,CHD3,CHD7,CHEK1,CNOT1,CNOT6,CNOT8,CPEB3,CTNNBIP1,DHFR,E2F7,EIF4A2,ELL2,EPC2,ERC1,EYA2,FGFR2,FNIP1,FOXM1,FOXO3,FOXP1,FOXP2,FRYL,GATAD2B,GRM5,GTF2H3,GZF1,HDAC2,HDAC8,HELLS,HIF1A,HIVEP2,HMBOX1,HOXA2,HOXB3,HOXB5,HOXB8,HOXD4,HSF2,ILF3,INSIG1,INSIG2,ITCH,JAG1,JAK2,KDM4C,KDM5A,KLF7,KMT2C,LEMD3,LRPPRC,MAGEL2,M…
GO:0097659	2.58361e-08	1.86857	74.3654	120	2441	nucleic acid-templated transcription	GO_BP	ABLIM1,AEBP2,ARHGAP35,ATF2,ATF7IP,AUTS2,BAZ1A,BBX,BHLHE22,BLZF1,BMPR1A,BPTF,BRCA1,CBFA2T2,CCND1,CHD3,CHD7,CHEK1,CNOT1,CNOT6,CNOT8,CPEB3,CTNNBIP1,DHFR,DIDO1,E2F7,EIF4A2,ELL2,EPC2,ERC1,EYA2,FGFR2,FNIP1,FOXM1,FOXO3,FOXP1,FOXP2,FRYL,GATAD2B,GRM5,GSR,GTF2H3,GZF1,HDAC2,HDAC8,HELLS,HIF1A,HIVEP2,HMBOX1,HOXA2,HOXB3,HOXB5,HOXB8,HOXD4,HSF2,ILF3,INSIG1,INSIG2,ITCH,JAG1,JAK2,KDM4C,KDM5A,KLF7,KMT2C,LRPPRC,MAGE…
GO:0009889	3.08549e-08	2.09954	44.7041	82	1492	regulation of biosynthetic process	GO_BP	ABLIM1,AEBP2,AGO4,ARHGAP35,ATF2,ATF7IP,AUTS2,BAZ1A,BBX,BHLHE22,BLZF1,BMPR1A,BPTF,BRCA1,CACYBP,CBFA2T2,CCND1,CDC7,CHD3,CHD7,CHEK1,CNOT1,CNOT6,CNOT8,CPEB3,CTNNBIP1,DHFR,E2F7,EIF3J,EIF3M,EIF4A1,EIF4A2,ELL2,EPC2,EPM2AIP1,ERC1,EYA2,FGFR2,FKTN,FMR1,FNIP1,FOXM1,FOXO3,FOXP1,FOXP2,FRYL,GATAD2B,GATC,GRM5,GTF2H3,GZF1,HDAC2,HDAC8,HELLS,HIF1A,HIVEP2,HMBOX1,HOXA2,HOXB3,HOXB5,HOXB8,HOXD4,HSF2,ILF3,INSIG1,INSIG2…
GO:0071704	7.22399e-08	1.66761	333.159	390	10375	organic substance metabolic process	GO_BP	AASS,ABI2,ABLIM1,AEBP2,AGO4,ANGEL2,ANK2,ANKLE2,ARHGAP35,ARHGEF6,ATCAY,ATF2,ATF7IP,ATG16L1,ATM,ATP6V1A,AUTS2,BAZ1A,BBX,BCR,BHLHE22,BLZF1,BMP2K,BMPR1A,BPTF,BRCA1,BRCC3,BRPF3,CACNB4,CACYBP,CASC5,CBFA2T2,CCND1,CDC7,CDK20,CHD3,CHD7,CHEK1,CHORDC1,CHRNA3,CLK4,CNOT1,CNOT6,CNOT8,CORO1C,CPEB3,CPXM1,CRIM1,CSAD,CTNNBIP1,CYP26B1,CYP2R1,DAGLB,DCAF12,DCLK1,DCX,DDB1,DHCR24,DHFR,DHX35,DIDO1,DIS3L,DLG2,DLG3,DLST,D…
GO:0044249	3.84413e-07	1.56272	187.083	242	5826	cellular biosynthetic process	GO_BP	ABLIM1,AEBP2,AGO4,ARHGAP35,ATF2,ATF7IP,ATG16L1,ATM,AUTS2,BAZ1A,BBX,BHLHE22,BLZF1,BMPR1A,BPTF,BRCA1,CACYBP,CBFA2T2,CCND1,CDC7,CHD3,CHD7,CHEK1,CNOT1,CNOT6,CNOT8,CPEB3,CSAD,CTNNBIP1,CYP2R1,DAGLB,DDB1,DHFR,DIDO1,DPY19L3,E2F7,EIF3J,EIF3M,EIF4A1,EIF4A2,ELL2,EPC2,EPM2AIP1,ERC1,EYA2,FGFR2,FKTN,FMR1,FNIP1,FOXM1,FOXO3,FOXP1,FOXP2,FRYL,GAD2,GATAD2B,GATC,GINS1,GLCE,GRM5,GSR,GTF2H3,GZF1,HDAC2,HDAC8,HELLS,HIF1…
GO:0031023	1.62243e-06	5.02812	3.43596	15	107	microtubule organizing center organization	GO_BP	BRCA1,CCP110,CHD3,CHEK1,CHORDC1,CLASP1,CLASP2,HAUS6,NDEL1,NEK2,PAFAH1B1,ROCK2,SSX2IP,TRIM37,TUBGCP3_x000D_
GO:0036211	1.91878e-06	1.58602	117.433	163	3657	protein modification process	GO_BP	ABI2,ANKLE2,ARHGEF6,ATF2,ATM,AUTS2,BCR,BMP2K,BMPR1A,BRCA1,BRCC3,BRPF3,CASC5,CCND1,CDC7,CDK20,CHEK1,CHORDC1,CHRNA3,CLK4,CORO1C,DCAF12,DCLK1,DCX,DDB1,DLG2,DLG3,DNAJC10,DNAJC27,DNAJC6,DPY19L3,EP400,EPHA3,EPHA4,EPHA7,ERC1,EYA2,FAM83D,FBXL17,FBXO11,FBXO45,FGF14,FGFR2,FKBP9,FKTN,FNIP1,FOXM1,GNAQ,GPATCH2,GPRC5B,GRM5,GTF2H3,HDAC2,HDAC8,HERC1,HMGCR,HS3ST5,IL17RD,ILF3,ITCH,JAK2,KANSL3,KDM4C,KDM5A,KIDINS220…
GO:0021954	2.82023e-06	6.14451	2.31205	12	72	central nervous system neuron development	GO_BP	DCLK1,DCX,EPHA4,FBXO45,FGFR2,GNAQ,NDEL1,NEUROG2,NR2E1,NTRK2,PAFAH1B1,WNT5A_x000D_
GO:0050769	9.24235e-06	2.71121	11.2391	28	350	positive regulation of neurogenesis	GO_BP	ARHGAP35,ATP8A2,CBFA2T2,CPEB3,DPYSL3,EPHA3,EPHA4,GPRC5B,GRM5,HDAC2,HIF1A,KIDINS220,NAP1L2,NDEL1,NEGR1,NEUROG2,NTRK2,PAFAH1B1,PLAG1,PROX1,PTK7,PTPRD,RRN3,SPAG9,SPEN,SYT4,TRIM32,WNT5A_x000D_
GO:0050789	1.82924e-05	1.72806	87.3678	119	3239	regulation of biological process	GO_BP	ABI2,ABLIM1,AEBP2,AGO4,AKAP10,AMIGO2,ANGEL2,ANK2,ANKLE2,ANLN,APPL1,ARHGAP11A,ARHGAP35,ARHGAP5,ARHGEF6,ARHGEF7,ARL5B,ATCAY,ATF2,ATF7IP,ATM,ATP6V1A,ATP8A2,ATRNL1,AUTS2,BAZ1A,BBX,BCR,BHLHE22,BLZF1,BMP2K,BMPR1A,BPTF,BRCA1,BRCC3,C3orf58,CACNA2D3,CACNB4,CACYBP,CALB1,CASC5,CBFA2T2,CCND1,CCNG2,CCP110,CDC7,CDK20,CENPT,CHD3,CHD7,CHEK1,CHORDC1,CHRNA3,CLASP1,CLASP2,CLCN4,CLK4,CNGA3,CNOT1,CNOT6,CNOT8,CORO1C,C…
GO:0044260	2.02199e-05	1.66703	84.0372	117	3250	cellular macromolecule metabolic process	GO_BP	ABI2,ABLIM1,AEBP2,AGO4,ANKLE2,ARHGAP35,ARHGEF6,ATF2,ATF7IP,ATG16L1,ATM,AUTS2,BAZ1A,BBX,BCR,BHLHE22,BLZF1,BMP2K,BMPR1A,BPTF,BRCA1,BRCC3,BRPF3,CACYBP,CASC5,CBFA2T2,CCND1,CDC7,CDK20,CHD3,CHD7,CHEK1,CHORDC1,CHRNA3,CLK4,CNOT1,CNOT6,CNOT8,CORO1C,CPEB3,CRIM1,CTNNBIP1,DCAF12,DCLK1,DCX,DDB1,DHCR24,DHFR,DHX35,DIDO1,DIS3L,DLG2,DLG3,DNAJC10,DNAJC27,DNAJC6,DPY19L3,E2F7,EIF3J,EIF3M,EIF4A1,EIF4A2,ELL2,EP400,EPC…
GO:0000902	2.09428e-05	1.7635	45.5987	74	1420	cell morphogenesis	GO_BP	ABLIM1,ANK2,ARHGAP35,ARHGEF7,ATP8A2,BBS9,CACNB4,CDC7,CHRNA3,CLASP1,CLASP2,CORO1C,DCLK1,DCX,DLG3,DPYSL2,DPYSL3,EPHA3,EPHA4,EPHA7,FAM83D,FBXO45,FGD6,FGFR2,FRYL,HDAC2,HIF1A,HOXA2,IL17RD,JAK2,KIDINS220,KIF14,KLF7,MAP4K4,MAPK9,NDEL1,NEUROG2,NF1,NR2E1,NRXN3,NTRK2,OCRL,PAFAH1B1,PALM2,PAQR3,PBLD,PHIP,PHLDB2,PICALM,PLXNC1,PPP3CB,PROX1,PSMC2,PSME4,PTPRD,RASA1,RASAL2,RBPJ,RDX,RERE,ROCK2,SEMA3E,SMAD4,SPAST,S…
GO:0048869	2.36696e-05	1.49767	124.331	165	3898	cellular developmental process	GO_BP	ABLIM1,ANK2,ANLN,ARHGAP35,ARHGEF7,ATCAY,ATF2,ATM,ATP8A2,BBS9,BMPR1A,CACNB4,CACYBP,CASC5,CBFA2T2,CCND1,CDC7,CHD7,CHRNA3,CLASP1,CLASP2,CNGA3,CNOT1,CORO1C,CPEB3,CTNNBIP1,CYP26B1,DAGLB,DCLK1,DCX,DHFR,DLG3,DLG5,DPYSL2,DPYSL3,E2F7,EPHA3,EPHA4,EPHA7,EYA2,FAM83D,FBXO45,FGD6,FGFR2,FLVCR1,FMR1,FNDC3A,FNDC5,FNIP1,FOXM1,FOXO3,FOXP1,FRYL,GNAQ,GPRC5B,GRM5,HDAC2,HERC1,HIF1A,HMGCR,HOOK3,HOXA2,HOXB3,HOXB5,HOXB8,H…
GO:0061564	2.40394e-05	2.08042	22.8075	44	714	axon development	GO_BP	ABLIM1,ANK2,ARHGAP35,ARHGEF7,ATP8A2,CACNB4,CLASP1,CLASP2,DCLK1,DCX,DHFR,DLG3,DPYSL2,DPYSL3,EPHA3,EPHA4,EPHA7,FBXO45,FGFR2,HOXA2,IL17RD,JAK2,KLF7,NDEL1,NEUROG2,NF1,NR2E1,NRXN3,NTRK2,PAFAH1B1,PAQR3,PICALM,PLXNC1,PPP3CB,PSMC2,PSME4,RASA1,RASAL2,ROCK2,SEMA3E,SMAD4,SPAST,SPRED1,TRIM32,TRIO,ULK2,WDR36,WNT5A_x000D_
GO:0097150	2.81343e-05	13.0539	0.642235	6	20	neuronal stem cell population maintenance	GO_BP	FOXO3,HOOK3,JAG1,PROX1,SOX2,SS18_x000D_
GO:0051253	3.10834e-05	1.78793	40.5571	67	1263	negative regulation of RNA metabolic process	GO_BP	AEBP2,ARHGAP35,ATF7IP,BPTF,BRCA1,CBFA2T2,CCND1,CNOT1,CPEB3,CTNNBIP1,E2F7,EIF4A2,FGFR2,FNIP1,FOXM1,FOXO3,FOXP1,FOXP2,GATAD2B,GZF1,HDAC2,HDAC8,HELLS,HMBOX1,HOXA2,HOXB3,ILF3,ITCH,LRPPRC,MAGEL2,NAB1,NFIA,NR2C1,NR2E1,ORC2,PAWR,PELI1,PIAS2,PROX1,PTCH1,RARA,RBPJ,REL,RERE,RING1,SIN3A,SIX5,SKI,SMAD4,SOX2,SOX3,SPEN,STRN3,TET1,TRIM13,TRIM32,TRIM37,WNT5A,YAF2,ZBTB18,ZFPM2,ZHX3,ZMYND11,ZNF224,ZNF418,ZNF425,ZN…
GO:0048864	3.11445e-05	3.62513	4.88099	16	152	stem cell development	GO_BP	BMPR1A,CLASP1,CLASP2,CORO1C,EPHA3,FAM83D,FGFR2,HDAC2,HIF1A,JAG1,MSI2,PBLD,PHLDB2,RBPJ,SMAD4,WNT5A_x000D_
GO:1903690	3.29316e-05	Inf	0.0963353	3	3	negative regulation of wound healing, spreading of epidermal cells	GO_BP	CLASP1,CLASP2,PHLDB2_x000D_
GO:0051961	3.32722e-05	3.06194	7.12881	20	222	negative regulation of nervous system development	GO_BP	BMPR1A,CBFA2T2,DPYSL3,EPHA4,HDAC2,HOOK3,HOXA2,JAG1,MIB1,NF1,NR2E1,PAFAH1B1,PAQR3,PRKACB,SKI,SOX2,SOX3,ULK2,WNT5A,ZNF536_x000D_
GO:0032990	3.71227e-05	1.84412	34.5201	59	1075	cell part morphogenesis	GO_BP	ABLIM1,ANK2,ARHGAP35,ARHGEF7,ATP8A2,BBS9,CACNB4,CHRNA3,CLASP1,CLASP2,CORO1C,DCLK1,DCX,DLG3,DPYSL2,DPYSL3,EPHA3,EPHA4,EPHA7,FBXO45,FGFR2,HOXA2,IL17RD,JAK2,KIDINS220,KLF7,MAP4K4,MTM1,NDEL1,NEUROG2,NF1,NR2E1,NRXN3,NTRK2,OCRL,PAFAH1B1,PAQR3,PICALM,PLXNC1,PPP3CB,PSMC2,PSME4,PTPRD,RASA1,RASAL2,RERE,ROCK2,SEMA3E,SMAD4,SPAST,SPRED1,SSX2IP,SYT4,TCHP,TCTN2,TRIO,ULK2,WDR36,WNT5A_x000D_
GO:2000026	3.766e-05	1.74165	44.8194	72	1415	regulation of multicellular organismal development	GO_BP	AMIGO2,ARHGAP35,ATP8A2,BMP2K,BMPR1A,BRCA1,CBFA2T2,CCND1,CHD7,CHRNA3,CLASP1,CLASP2,CPEB3,CTNNBIP1,CYP26B1,DPYSL2,DPYSL3,EPHA3,EPHA4,FGFR2,FNIP1,FOXO3,FOXP1,FOXP2,GNAQ,GPRC5B,GRM5,HDAC2,HIF1A,HMGCR,HOOK3,HOXA2,HOXB3,HOXB8,ITCH,JAG1,KIDINS220,KIF14,LRRC17,MIB1,NAB1,NAP1L2,NBR1,NCOA3,NDEL1,NEGR1,NEUROG2,NF1,NR2E1,NRXN3,NTRK2,PAFAH1B1,PAQR3,PBLD,PHLDB2,PLAG1,PRKACB,PROX1,PTCH1,PTK7,PTPRD,RARA,RBPJ,ROC…
GO:0007049	3.87373e-05	1.80801	37.739	63	1214	cell cycle	GO_BP	ANGEL2,ANKLE2,ANLN,APPL1,ATF2,ATM,BCR,BLZF1,BRCA1,BRCC3,CASC5,CCND1,CCNG2,CCP110,CDC7,CDK20,CENPT,CEP55,CHD3,CHEK1,CHORDC1,CLASP1,CLASP2,CYP26B1,DDB1,DHCR24,DHFR,DSN1,E2F7,EML4,FAM83D,FANCD2,FGFR2,FOXM1,GINS1,HAUS6,HDAC2,HDAC8,HELLS,HFM1,KIF14,KIF15,KIF18A,LEMD3,MAP4K4,MAP9,MCM6,MCM8,MKI67,NBN,NDEL1,NEK2,NR2E1,NUP153,NUP43,ORC2,PAFAH1B1,PAPD7,PBRM1,PHIP,PLAGL1,PRKACB,PRKAR2B,PROX1,PRR11,PSMC2,PSM…
GO:0051172	4.67062e-05	1.70912	47.5254	75	1480	negative regulation of nitrogen compound metabolic process	GO_BP	AEBP2,AGO4,ARHGAP35,ATCAY,ATF7IP,BPTF,BRCA1,CBFA2T2,CCND1,CNOT1,CNOT8,CPEB3,CTNNBIP1,E2F7,EIF4A2,FGFR2,FMR1,FNIP1,FOXM1,FOXO3,FOXP1,FOXP2,GATAD2B,GZF1,HDAC2,HDAC8,HELLS,HMBOX1,HOXA2,HOXB3,ILF3,ITCH,LRPPRC,MAGEL2,NAB1,NFIA,NR2C1,NR2E1,ORC2,PAIP2B,PAWR,PELI1,PIAS2,PROX1,PTCH1,RARA,RBPJ,REL,RERE,RING1,SIN3A,SIX5,SKI,SMAD4,SMC1A,SOX2,SOX3,SPEN,STRN3,SYNCRIP,TET1,TRIM13,TRIM32,TRIM37,TRIP12,WNT5A,YAF2…
GO:0048519	5.0289e-05	1.45307	141.581	182	4409	negative regulation of biological process	GO_BP	AEBP2,AGO4,AMIGO2,ANGEL2,ANK2,ANKLE2,ARHGAP35,ARHGEF7,ATCAY,ATF2,ATF7IP,ATM,ATP8A2,BCR,BMPR1A,BPTF,BRCA1,CACYBP,CASC5,CBFA2T2,CCND1,CHEK1,CHORDC1,CLASP1,CLASP2,CNOT1,CNOT6,CNOT8,CORO1C,CPEB3,CRIM1,CTNNBIP1,CYP26B1,DDB1,DHCR24,DLG2,DLG3,DLG5,DNAJC10,DPYSL3,E2F7,EIF4A2,EPHA4,FGFR2,FKTN,FMR1,FNIP1,FOXM1,FOXO3,FOXP1,FOXP2,G3BP2,GATAD2B,GNAQ,GPATCH2,GRM5,GTF2H3,GZF1,HDAC2,HDAC8,HELLS,HERC1,HIF1A,HK2,H…
GO:0045595	5.03327e-05	2.13004	19.212	38	626	regulation of cell differentiation	GO_BP	ARHGAP35,ARHGEF7,ATP8A2,BMPR1A,CBFA2T2,CCND1,CHD7,CHRNA3,CLASP1,CLASP2,CNOT1,CORO1C,CPEB3,CTNNBIP1,CYP26B1,DPYSL2,DPYSL3,EPHA3,EPHA4,FGFR2,FNDC5,FNIP1,FOXO3,FOXP1,GNAQ,GPRC5B,GRM5,HDAC2,HIF1A,HOOK3,HOXA2,HOXB3,HOXB8,INSIG1,JAG1,JAK2,KIDINS220,KIF14,LRRC17,MAPK9,MED28,MEX3C,MIB1,NAP1L2,NBR1,NCOA3,NDEL1,NEGR1,NEUROG2,NF1,NR2E1,NTRK2,OLFM2,PAFAH1B1,PAQR3,PBLD,PHLDB2,PIAS2,PLAG1,PROX1,PTCH1,PTK7,PTPR…
GO:0000122	5.42499e-05	2.00232	23.6021	44	735	negative regulation of transcription from RNA polymerase II promoter	GO_BP	AEBP2,ARHGAP35,ATF7IP,BPTF,CCND1,CNOT1,CPEB3,CTNNBIP1,E2F7,FGFR2,FNIP1,FOXM1,FOXO3,FOXP2,GATAD2B,GZF1,HDAC2,HDAC8,HOXA2,HOXB3,NFIA,NR2C1,NR2E1,ORC2,PAWR,PROX1,PTCH1,RARA,RBPJ,REL,RERE,SIN3A,SKI,SMAD4,SOX2,SOX3,SPEN,STRN3,TRIM37,ZBTB18,ZFPM2,ZHX3,ZMYND11,ZNF536_x000D_
GO:0009790	5.94121e-05	1.8946	28.9398	51	907	embryo development	GO_BP	ARHGAP35,ATM,ATP8A2,BCR,BMPR1A,BPTF,BRCA1,CHD7,CLASP1,CLASP2,CYP26B1,E2F7,EYA2,FGFR2,FLVCR1,GINS1,GNAQ,HDAC2,HIF1A,HOXA2,HOXB3,HOXB5,HOXB8,HOXD4,INSIG1,INSIG2,KIDINS220,MGAT1,MIB1,NBN,NCOA3,NDEL1,NEK2,NF1,OCRL,PAFAH1B1,PHLDB2,PRKACB,PROX1,PTCH1,PTK7,RARA,RASA1,RBPJ,RICTOR,RRN3,SIN3A,SKI,SMAD4,SOX2,TET1,TRIP12,WNT5A,WNT7B,ZBTB18,ZFPM2,ZIC3_x000D_
GO:0032268	5.97165e-05	1.56125	76.4581	109	2381	regulation of cellular protein metabolic process	GO_BP	AGO4,ANKLE2,ATM,AUTS2,BMPR1A,BRCA1,CASC5,CCND1,CHEK1,CHORDC1,CHRNA3,CNOT1,CNOT6,CNOT8,CORO1C,CPEB3,CRIM1,DHCR24,DLG2,DLG3,DNAJC10,DNAJC27,EIF3J,EIF3M,EIF4A1,EIF4A2,EPHA4,EPHA7,FAM83D,FGFR2,FKTN,FMR1,FNIP1,FOXM1,FOXO3,GATC,GNAQ,GPATCH2,GPRC5B,GRM5,HDAC2,HMGCR,IL17RD,ILF3,ITCH,JAK2,KDM5A,KIDINS220,KIF14,LRPPRC,MAP2K4,MAP3K13,MAP3K2,MAP3K9,MAP4K4,MAPK9,NAP1L2,NBN,NBR1,NF1,NTRK2,PAFAH1B1,PAIP2B,PAQR3…
GO:0080135	7.00055e-05	2.18962	16.6658	34	523	regulation of cellular response to stress	GO_BP	ATM,BMPR1A,BRCA1,BRCC3,CHEK1,CHORDC1,DHFR,EPHA4,FKTN,FOXM1,HIF1A,HK2,HMGCR,ITCH,KIAA1324,MAP2K4,MAP3K2,MAP3K9,MAP4K4,MAPK9,MTMR3,NBR1,NDEL1,NUP153,NUP43,PAFAH1B1,POLH,RAD52,RFWD3,RIF1,SPAG9,SPRED1,TRIM13,TRIM32,TRIP12,UBQLN2,USP25,USP36,WNT5A,WNT7B,ZMYND11_x000D_
GO:0009890	7.13731e-05	1.68923	47.3327	74	1474	negative regulation of biosynthetic process	GO_BP	AEBP2,AGO4,ARHGAP35,ATF7IP,BPTF,BRCA1,CBFA2T2,CCND1,CNOT1,CNOT8,CPEB3,CTNNBIP1,E2F7,EIF4A2,FGFR2,FMR1,FNIP1,FOXM1,FOXO3,FOXP1,FOXP2,GATAD2B,GZF1,HDAC2,HDAC8,HELLS,HMBOX1,HOXA2,HOXB3,ILF3,INSIG1,INSIG2,ITCH,MAGEL2,NAB1,NFIA,NR2C1,NR2E1,ORC2,PAIP2B,PAWR,PELI1,PIAS2,PROX1,PTCH1,RARA,RBPJ,REL,RERE,RING1,SIN3A,SIX5,SKI,SMAD4,SMC1A,SOX2,SOX3,SPEN,STRN3,SYNCRIP,TET1,TRIM13,TRIM32,TRIM37,WNT5A,YAF2,ZBTB1…
GO:0031324	7.35371e-05	1.63569	56.524	85	1790	negative regulation of cellular metabolic process	GO_BP	AEBP2,AGO4,ANKLE2,ARHGAP35,ATCAY,ATF7IP,ATM,BPTF,BRCA1,CASC5,CBFA2T2,CCND1,CHORDC1,CNOT1,CNOT8,CORO1C,CPEB3,CRIM1,CTNNBIP1,DHCR24,DLG2,DLG3,DNAJC10,E2F7,EIF4A2,FGFR2,FKTN,FMR1,FNIP1,FOXM1,FOXO3,FOXP1,FOXP2,GATAD2B,GNAQ,GPATCH2,GZF1,HDAC2,HDAC8,HELLS,HERC1,HIF1A,HK2,HMBOX1,HMGCR,HOXA2,HOXB3,ILF3,INSIG1,INSIG2,ITCH,KDM5A,LRPPRC,MAGEL2,NAB1,NF1,NFIA,NR2C1,NR2E1,ORC2,PAFAH1B1,PAIP2B,PAQR3,PAWR,PBLD,P…
GO:0010604	8.04026e-05	1.75343	39.5579	64	1264	positive regulation of macromolecule metabolic process	GO_BP	ABLIM1,ANK2,ANKLE2,ATF2,ATF7IP,AUTS2,BMPR1A,BPTF,BRCA1,BRCC3,CACYBP,CBFA2T2,CCND1,CDC7,CHEK1,CHRNA3,CNOT1,CNOT8,CPEB3,CYP26B1,DNAJC27,E2F7,EPB41L4B,EPHA4,EPM2AIP1,ERC1,FGFR2,FNIP1,FOXM1,FOXO3,GPRC5B,GRM5,GTF2H3,HDAC2,HIF1A,HMBOX1,HMGCR,HOXA2,HOXB5,HSF2,IL17RD,ILF3,INSIG1,INSIG2,ITCH,JAG1,JAK2,KDM5A,KIDINS220,KIF14,KLF7,MAML3,MAP2K4,MAP3K13,MAP3K2,MAP3K9,MAP4K4,MAPK9,MICAL3,NAP1L2,NBN,NCOA3,NEUROG…
GO:1903507	8.29298e-05	1.75245	38.6882	63	1207	negative regulation of nucleic acid-templated transcription	GO_BP	AEBP2,ARHGAP35,ATF7IP,BPTF,BRCA1,CBFA2T2,CCND1,CNOT1,CPEB3,CTNNBIP1,E2F7,EIF4A2,FGFR2,FNIP1,FOXM1,FOXO3,FOXP1,FOXP2,GATAD2B,GZF1,HDAC2,HDAC8,HELLS,HMBOX1,HOXA2,HOXB3,ILF3,ITCH,MAGEL2,NAB1,NFIA,NR2C1,NR2E1,ORC2,PAWR,PELI1,PIAS2,PROX1,PTCH1,RARA,RBPJ,REL,RERE,RING1,SIN3A,SIX5,SKI,SMAD4,SOX2,SOX3,SPEN,STRN3,TET1,TRIM37,WNT5A,YAF2,ZBTB18,ZFPM2,ZHX3,ZMYND11,ZNF224,ZNF418,ZNF425,ZNF536_x000D_
GO:0007399	9.12663e-05	1.7437	39.7131	64	1306	nervous system development	GO_BP	ABLIM1,AMIGO2,ANK2,ARHGAP35,ARHGEF7,ATCAY,ATM,ATP8A2,BCR,BMPR1A,BPTF,BSN,CACNB4,CBFA2T2,CHD7,CHRNA3,CLASP1,CLASP2,CNGA3,CPEB3,CRIM1,DAGLB,DCLK1,DCX,DHFR,DLG2,DLG3,DLG5,DPYSL2,DPYSL3,EPHA3,EPHA4,EPHA7,FBXO45,FGF14,FGFR2,FKTN,FMR1,FOXP2,FRYL,GNAQ,GPRC5B,GRM5,HDAC2,HERC1,HIF1A,HOOK3,HOXA2,HOXB3,HOXB8,IL17RD,JAG1,JAK2,KIDINS220,KIF14,KLF7,MAP4K4,MAPK9,MCF2,MIB1,NAB1,NAP1L2,NDEL1,NEGR1,NEUROG2,NF1,NFI…
GO:0010976	9.99129e-05	3.00047	6.51869	18	203	positive regulation of neuron projection development	GO_BP	ARHGAP35,ATP8A2,CBFA2T2,CPEB3,DPYSL3,EPHA3,EPHA4,GPRC5B,KIDINS220,NDEL1,NEGR1,NTRK2,PAFAH1B1,PTK7,PTPRD,RRN3,SYT4,WNT5A_x000D_
GO:0010721	0.000104626	2.71627	8.34906	21	260	negative regulation of cell development	GO_BP	BMPR1A,CBFA2T2,CORO1C,DPYSL3,EPHA4,HDAC2,HOOK3,HOXA2,JAG1,MIB1,NF1,NR2E1,PAFAH1B1,PAQR3,PBLD,SKI,SOX2,SOX3,ULK2,WNT5A,ZNF536_x000D_
GO:0060322	0.000115109	2.01655	20.6944	39	650	head development	GO_BP	AMIGO2,ARHGAP35,ATM,BCR,BMPR1A,BPTF,CHD7,DCLK1,DCX,DLG5,DPYSL2,EPHA7,FBXO45,FGFR2,FLVCR1,FOXP2,GNAQ,HERC1,HIF1A,HOOK3,HOXA2,HOXB3,KIF14,NDEL1,NEUROG2,NF1,NR2E1,NTRK2,PAFAH1B1,PCDH18,PHLPP2,PROX1,PTCH1,PTPRS,RAD1,RARA,RBPJ,RERE,SKI,SOX2,SOX3,SYT4,WNT5A,WNT7B,ZBTB18_x000D_
GO:0007417	0.000117221	1.86102	28.1941	49	878	central nervous system development	GO_BP	AMIGO2,ARHGAP35,ATM,BCR,BMPR1A,BPTF,CHD7,DCLK1,DCX,DLG5,DPYSL2,EPHA4,EPHA7,FBXO45,FGFR2,FMR1,FOXP2,GNAQ,HDAC2,HERC1,HIF1A,HOOK3,HOXA2,HOXB3,HOXB8,KIF14,MAPK9,NDEL1,NEUROG2,NF1,NR2E1,NTRK2,PAFAH1B1,PCDH18,PHLPP2,PROX1,PTCH1,PTPRS,RAD1,RBPJ,RERE,SKI,SOX2,SOX3,SYT4,WDR1,WNT5A,WNT7B,ZBTB18_x000D_
GO:0048285	0.000139185	2.08065	17.9826	35	560	organelle fission	GO_BP	ANKLE2,ANLN,ATM,CASC5,CCNG2,CENPT,CHEK1,CLASP1,CLASP2,CYP26B1,DSN1,EML4,FAM83D,FANCD2,FGFR2,HAUS6,HELLS,HFM1,KIF14,KIF15,KIF18A,MAP9,MKI67,NDEL1,NEK2,NUP43,PAFAH1B1,PAPD7,PBRM1,PHIP,RAD1,SKA1,SMC1A,TUBGCP3,WNT5A_x000D_
GO:0043933	0.000160119	1.51293	79.2197	110	2467	macromolecular complex subunit organization	GO_BP	AASS,ABI2,AEBP2,AGO4,ANLN,ATF2,ATF7IP,ATG16L1,ATM,AUTS2,BAZ1A,BPTF,BRCA1,BRCC3,BRPF3,CASC5,CCND1,CENPT,CHD3,CHD7,CHEK1,CHRNA3,CLASP1,CLASP2,CNOT1,CNOT6,CTNNBIP1,DDB1,DLG5,DNAJC6,DPYSL3,EIF3J,EIF3M,EP400,EPC2,EYA2,FNIP1,FRYL,GATAD2B,HAUS6,HDAC2,HDAC8,HELLS,HMGCR,HOOK3,INSIG1,JAK2,KANSL3,KCTD18,KDM4C,KDM5A,KIF14,KIF18A,KMT2C,MAGEL2,MAGI1,MAP9,MICAL3,MTM1,NAP1L2,NBR1,NCOA3,NDEL1,NEK2,NF1,NSG1,NUP153…
GO:0031344	0.000172579	2.18985	14.643	30	456	regulation of cell projection organization	GO_BP	ARHGAP35,ARHGEF7,ATP8A2,CBFA2T2,CHRNA3,CLASP2,CORO1C,CPEB3,DPYSL2,DPYSL3,EPHA3,EPHA4,GPRC5B,HDAC2,KIDINS220,NDEL1,NEGR1,NR2E1,NTRK2,PAFAH1B1,PAQR3,PTK7,PTPRD,RDX,RRN3,SYT4,TCHP,ULK2,WDR36,WNT5A_x000D_
GO:0030278	0.000192174	3.0574	5.68378	16	177	regulation of ossification	GO_BP	BMP2K,BMPR1A,CTNNBIP1,FGFR2,HIF1A,HOXA2,JAG1,NBR1,PIAS2,PTCH1,RBPJ,SKI,SUCO,WNT5A,WNT7B,ZHX3_x000D_
GO:0045935	0.000199014	1.59812	53.9156	80	1679	positive regulation of nucleobase-containing compound metabolic process	GO_BP	ABLIM1,ATF2,ATF7IP,AUTS2,BMPR1A,BPTF,BRCA1,BRCC3,CACYBP,CBFA2T2,CDC7,CHEK1,CNOT1,CNOT8,CPEB3,E2F7,ERC1,FGFR2,FOXM1,FOXO3,GTF2H3,HDAC2,HIF1A,HMBOX1,HOXA2,HOXB5,HSF2,ILF3,INSIG1,INSIG2,JAG1,JAK2,KDM5A,KLF7,MAML3,MAP3K13,MAP3K2,MAPK9,MICAL3,NCOA3,NEUROG2,NF1,NFIA,NR2E1,NTRK2,PHIP,PIAS2,PICALM,PLAG1,PLAGL1,PPP3CB,PROX1,PSMC2,PTCH1,RARA,RBPJ,REL,RERE,RIF1,RRN3,SAFB,SIN3A,SIX5,SKI,SMAD4,SOX2,SPEN,SS18,…
GO:0010629	0.00020464	1.65802	44.0344	68	1387	negative regulation of gene expression	GO_BP	AEBP2,AGO4,ARHGAP35,ATF7IP,BPTF,BRCA1,CBFA2T2,CCND1,CNOT1,CNOT6,CNOT8,CPEB3,CTNNBIP1,E2F7,FGFR2,FMR1,FNIP1,FOXM1,FOXO3,FOXP1,FOXP2,GATAD2B,GTF2H3,GZF1,HDAC2,HDAC8,HELLS,HMBOX1,HOXA2,HOXB3,ILF3,ITCH,MAGEL2,NAB1,NFIA,NR2C1,NR2E1,ORC2,PAIP2B,PAWR,PELI1,PIAS2,PICALM,PLAG1,POLR1B,PROX1,PTCH1,RARA,RBPJ,REL,RERE,RING1,SIN3A,SIX5,SKI,SMAD4,SNIP1,SOX2,SOX3,SPEN,STRN3,SYNCRIP,TET1,TMF1,TRIM13,TRIM32,TRIM37…
GO:1902680	0.00022408	1.63446	46.6263	71	1452	positive regulation of RNA biosynthetic process	GO_BP	ABLIM1,ATF2,ATF7IP,AUTS2,BMPR1A,BPTF,BRCA1,CBFA2T2,CHEK1,E2F7,ERC1,FGFR2,FOXM1,FOXO3,GTF2H3,HDAC2,HIF1A,HMBOX1,HOXA2,HOXB5,HSF2,ILF3,INSIG1,INSIG2,JAG1,JAK2,KDM5A,KLF7,MAML3,MAP3K13,MAP3K2,MAPK9,MICAL3,NCOA3,NEUROG2,NFIA,NR2E1,PHIP,PIAS2,PICALM,PLAG1,PLAGL1,PPP3CB,PROX1,PSMC2,PTCH1,RARA,RBPJ,REL,RERE,RRN3,SAFB,SIN3A,SIX5,SKI,SMAD4,SOX2,SPEN,SS18,STRN3,TCF20,TET1,TRERF1,TRIM13,TRIM32,TRIM37,WNT5A,…
GO:0045597	0.000227276	1.89503	23.6377	42	742	positive regulation of cell differentiation	GO_BP	ARHGAP35,ARHGEF7,ATP8A2,BMPR1A,CBFA2T2,CPEB3,CTNNBIP1,CYP26B1,DPYSL3,EPHA3,EPHA4,FNDC5,FOXO3,GPRC5B,GRM5,HDAC2,HIF1A,JAG1,JAK2,KIDINS220,MAPK9,NAP1L2,NCOA3,NDEL1,NEGR1,NEUROG2,NTRK2,OLFM2,PAFAH1B1,PLAG1,PROX1,PTCH1,PTK7,PTPRD,RARA,RBPJ,RRN3,SMAD4,SOCS5,SOX2,SPAG9,SPEN,SUCO,SYT4,TRIM32,WNT5A,WNT7B,ZHX3_x000D_
GO:0048812	0.000234079	1.90778	22.9198	41	724	neuron projection morphogenesis	GO_BP	ABLIM1,ANK2,ARHGAP35,ARHGEF7,ATP8A2,CACNB4,CHRNA3,CLASP1,CLASP2,DCLK1,DCX,DLG3,DPYSL2,DPYSL3,EPHA3,EPHA4,EPHA7,FBXO45,FGFR2,HOXA2,IL17RD,JAK2,KIDINS220,KLF7,MAP4K4,NDEL1,NEUROG2,NF1,NR2E1,NRXN3,NTRK2,PAFAH1B1,PAQR3,PICALM,PLXNC1,PPP3CB,PSMC2,PSME4,PTPRD,RASA1,RASAL2,RERE,ROCK2,SEMA3E,SMAD4,SPAST,SPRED1,SYT4,TRIO,ULK2,WDR36,WNT5A_x000D_
GO:0045664	0.000268194	2.40403	10.2381	23	325	regulation of neuron differentiation	GO_BP	ARHGAP35,ATP8A2,CBFA2T2,CHRNA3,CLASP2,CPEB3,DPYSL2,DPYSL3,EPHA3,EPHA4,GPRC5B,HDAC2,HOXA2,JAG1,KIDINS220,MIB1,NAP1L2,NDEL1,NEGR1,NEUROG2,NR2E1,NTRK2,PAFAH1B1,PAQR3,PROX1,PTK7,PTPRD,RRN3,SOX2,SOX3,SPAG9,SYT4,TRIM32,ULK2,WDR36,WNT5A,YWHAG,ZNF536_x000D_
GO:0010468	0.000305112	2.29714	11.7131	25	431	regulation of gene expression	GO_BP	ABLIM1,AEBP2,AGO4,ANGEL2,ANK2,ARHGAP35,ATF2,ATF7IP,ATM,AUTS2,BAZ1A,BBX,BHLHE22,BLZF1,BMPR1A,BPTF,BRCA1,CBFA2T2,CCND1,CHD3,CHD7,CHEK1,CLK4,CNOT1,CNOT6,CNOT8,CPEB3,CTNNBIP1,CYP26B1,DHFR,E2F7,EIF3J,EIF3M,EIF4A1,EIF4A2,ELL2,EPB41L4B,EPC2,ERC1,EYA2,FGFR2,FMR1,FNIP1,FOXM1,FOXO3,FOXP1,FOXP2,FRYL,GATAD2B,GATC,GRM5,GTF2H3,GZF1,HDAC2,HDAC8,HELLS,HIF1A,HIVEP2,HMBOX1,HOXA2,HOXB3,HOXB5,HOXB8,HOXD4,HSF2,ILF3,I…
GO:1904261	0.000313742	45.4631	0.160559	3	5	positive regulation of basement membrane assembly involved in embryonic body morphogenesis	GO_BP	CLASP1,CLASP2,PHLDB2_x000D_
GO:2000617	0.000313742	45.4631	0.160559	3	5	positive regulation of histone H3-K9 acetylation	GO_BP	BRCA1,NAP1L2,SMAD4_x000D_
GO:0006796	0.000315575	1.45024	94.826	126	2953	phosphate-containing compound metabolic process	GO_BP	ABI2,ANKLE2,ARHGEF6,ATF2,ATM,ATP6V1A,BCR,BMP2K,BMPR1A,CACNB4,CASC5,CCND1,CDC7,CDK20,CHEK1,CHORDC1,CHRNA3,CLK4,CORO1C,DCLK1,DCX,DHFR,DLG2,DLG3,DLST,DNAJC10,DNAJC27,DNAJC6,EPHA3,EPHA4,EPHA7,ERC1,EYA2,FAM83D,FGF14,FGFR2,FKTN,FNIP1,FOXM1,GNAQ,GPATCH2,GPRC5B,GRM5,GTF2H3,HDAC2,HIF1A,HK2,HMGCR,IL17RD,ILF3,INPP5A,ITCH,JAK2,KIDINS220,KIF14,KSR2,MAP2K4,MAP3K13,MAP3K2,MAP3K9,MAP4K4,MAPK9,MGAT1,MTM1,MTMR3,NB…
GO:0070507	0.000324623	3.56967	3.69285	12	115	regulation of microtubule cytoskeleton organization	GO_BP	BRCA1,CHEK1,CHORDC1,CLASP1,CLASP2,EPHA3,NEK2,PAFAH1B1,PHLDB2,SKA1,SPAST,TRIM37_x000D_
GO:0007264	0.000324925	1.77284	29.4465	49	917	small GTPase mediated signal transduction	GO_BP	ABI2,ARHGAP11A,ARHGAP35,ARHGAP5,ARHGEF6,ARHGEF7,ARL5B,BCR,CASC5,CENPT,CLASP1,CLASP2,DHCR24,DIRAS2,DNAJC27,DOCK3,DSN1,FAM13B,FGD6,FGFR2,FOXM1,G3BP2,IL17RD,JAK2,KDM4C,KIF14,KIF18A,MCF2,NDEL1,NF1,NUP43,OCRL,PAFAH1B1,PAQR3,PDPK1,PSMC2,PSME4,RAB6A,RASA1,RASAL2,RDX,ROCK2,SHOC2,SKA1,SPRED1,SSX2IP,TRIM23,TRIO,YWHAG_x000D_
GO:0007411	0.000326393	2.00136	18.0789	34	563	axon guidance	GO_BP	ABLIM1,ANK2,ARHGAP35,ARHGEF7,CACNB4,CLASP1,CLASP2,DCX,DLG3,DPYSL2,DPYSL3,EPHA3,EPHA4,EPHA7,FGFR2,HOXA2,IL17RD,JAK2,KLF7,NEUROG2,NF1,NRXN3,PAQR3,PLXNC1,PSMC2,PSME4,RASA1,RASAL2,ROCK2,SEMA3E,SMAD4,SPRED1,TRIO,WNT5A_x000D_
GO:0032872	0.000337812	2.89389	5.97279	16	186	regulation of stress-activated MAPK cascade	GO_BP	EPHA4,FKTN,FOXM1,HMGCR,ITCH,MAP2K4,MAP3K2,MAP3K9,MAP4K4,MAPK9,NBR1,PAFAH1B1,SPAG9,WNT5A,WNT7B,ZMYND11_x000D_
GO:0016568	0.000365835	2.34744	10.4645	23	333	chromatin modification	GO_BP	AEBP2,ATF2,ATM,AUTS2,BAZ1A,BPTF,BRCA1,BRCC3,BRPF3,CASC5,CENPT,CHD3,CHD7,CHEK1,DDB1,EP400,EPC2,EYA2,GATAD2B,HDAC2,HDAC8,HELLS,JAK2,KANSL3,KDM4C,KDM5A,KMT2C,NAP1L2,NCOA3,PBRM1,PRMT8,PSME4,RERE,RING1,SIN3A,SKI,SMAD4,TET1,TRIM37,TRIP12,UTY,WDR82,ZMYND11_x000D_
GO:0048667	0.000420124	1.87891	22.065	39	697	cell morphogenesis involved in neuron differentiation	GO_BP	ABLIM1,ANK2,ARHGAP35,ARHGEF7,ATP8A2,CACNB4,CHRNA3,CLASP1,CLASP2,DCLK1,DCX,DLG3,DPYSL2,DPYSL3,EPHA3,EPHA4,EPHA7,FBXO45,FGFR2,HOXA2,IL17RD,JAK2,KIDINS220,KLF7,NDEL1,NEUROG2,NF1,NR2E1,NRXN3,NTRK2,PAFAH1B1,PAQR3,PICALM,PLXNC1,PPP3CB,PSMC2,PSME4,PTPRD,RASA1,RASAL2,RERE,ROCK2,SEMA3E,SMAD4,SPAST,SPRED1,TRIO,ULK2,WDR36,WNT5A_x000D_
GO:0048268	0.000423724	15.1774	0.385341	4	12	clathrin coat assembly	GO_BP	NSG1,PICALM,PIK3C2A,SNAP91_x000D_
GO:0051276	0.000445003	1.7459	29.8636	49	937	chromosome organization	GO_BP	AEBP2,ATF2,ATF7IP,ATM,AUTS2,BAZ1A,BPTF,BRCA1,BRCC3,BRPF3,CASC5,CCND1,CENPT,CHD3,CHD7,CHEK1,DDB1,EP400,EPC2,EYA2,FANCD2,GATAD2B,HDAC2,HDAC8,HELLS,JAK2,KANSL3,KDM4C,KDM5A,KIF14,KIF18A,KMT2C,MCM6,NAP1L2,NBN,NCOA3,NEK2,PAPD7,PBRM1,PRMT8,PSME4,RERE,RIF1,RING1,SAFB,SIN3A,SKI,SMAD4,SMC1A,SOX2,TET1,TRIM37,TRIP12,UTY,WDR82,ZMYND11_x000D_
GO:2000113	0.000467885	1.65095	38.7643	60	1221	negative regulation of cellular macromolecule biosynthetic process	GO_BP	AEBP2,AGO4,ARHGAP35,ATF7IP,BPTF,BRCA1,CBFA2T2,CCND1,CNOT1,CNOT8,CPEB3,CTNNBIP1,E2F7,FGFR2,FMR1,FNIP1,FOXM1,FOXO3,FOXP1,FOXP2,GATAD2B,GZF1,HDAC2,HDAC8,HELLS,HMBOX1,HOXA2,HOXB3,ILF3,ITCH,MAGEL2,NAB1,NFIA,NR2C1,NR2E1,ORC2,PAIP2B,PAWR,PELI1,PIAS2,PROX1,PTCH1,RARA,RBPJ,REL,RERE,RING1,SIN3A,SIX5,SKI,SMAD4,SMC1A,SOX2,SOX3,SPEN,STRN3,SYNCRIP,TET1,TRIM37,WNT5A,YAF2,ZBTB18,ZFPM2,ZHX3,ZMYND11,ZNF224,ZNF418,…
GO:0021987	0.00050779	3.61935	3.33962	11	104	cerebral cortex development	GO_BP	FBXO45,FOXP2,HIF1A,KIF14,NDEL1,NF1,NR2E1,NTRK2,PAFAH1B1,PTPRS,ZBTB18_x000D_
GO:0046856	0.000560653	8.93983	0.706459	5	22	phosphatidylinositol dephosphorylation	GO_BP	INPP5A,MTM1,MTMR3,OCRL,SACM1L_x000D_
GO:0048011	0.000573303	2.1459	12.8768	26	401	neurotrophin TRK receptor signaling pathway	GO_BP	AGO4,ARHGEF6,ARHGEF7,FGFR2,FOXO3,HDAC2,IL17RD,JAK2,KIDINS220,MCF2,NF1,NTRK2,PAQR3,PDPK1,PHLPP2,PIK3CA,PPP2R5D,PRKACB,PRKAR2B,PSMC2,PSME4,RASA1,RASAL2,RICTOR,SPRED1,TRIO_x000D_
GO:0007067	0.000646	2.24459	10.9003	23	342	mitotic nuclear division	GO_BP	ANKLE2,ANLN,ATM,CASC5,CCNG2,CENPT,CHEK1,CLASP1,CLASP2,DSN1,EML4,FAM83D,FGFR2,HAUS6,HELLS,KIF14,KIF15,KIF18A,MAP9,NDEL1,NEK2,NUP43,PAFAH1B1,PAPD7,PBRM1,PHIP,SKA1,SMC1A,TUBGCP3_x000D_
GO:0051130	0.000646334	1.98498	16.5772	31	525	positive regulation of cellular component organization	GO_BP	ABI2,AMIGO2,ARHGAP35,ARHGEF7,ATP8A2,AUTS2,BCR,BRCA1,CBFA2T2,CLASP1,CLASP2,CNOT1,CNOT6,CORO1C,CPEB3,DPYSL3,EPHA3,EPHA4,FNIP1,GPRC5B,HDAC2,HIF1A,HK2,KIAA1324,KIDINS220,MAGEL2,MAPK9,MIB1,NAP1L2,NDEL1,NEGR1,NRXN3,NTRK2,PAFAH1B1,PDPK1,PHIP,PHLDB2,PPM1E,PROX1,PSMC2,PTK7,PTPRD,RICTOR,RRN3,SIN3A,SMAD4,SNIP1,SPAST,STARD7,SURF4,SYT4,TPBG,USP36,WDR1,WNT5A,YWHAG_x000D_
GO:0021772	0.000666338	6.52122	1.0918	6	34	olfactory bulb development	GO_BP	CHD7,DPYSL2,KIF14,NR2E1,SKI,WNT5A_x000D_
GO:0060560	0.000750645	2.67134	6.42235	16	200	developmental growth involved in morphogenesis	GO_BP	CLASP2,DCLK1,DCX,DPYSL2,FGFR2,NDEL1,PAFAH1B1,PPP3CB,PTK7,RARA,SLC12A2,SYT4,ULK2,WDR36,WNT5A,WNT7B_x000D_
GO:0048813	0.000817064	3.39872	3.53229	11	110	dendrite morphogenesis	GO_BP	CHRNA3,DCLK1,DCX,EPHA4,KIDINS220,KLF7,NR2E1,PAFAH1B1,PICALM,PTPRD,RERE_x000D_
GO:0006470	0.000892929	2.53672	7.15959	17	225	protein dephosphorylation	GO_BP	ANKLE2,CASC5,DLG2,DLG3,DNAJC6,EYA2,GPATCH2,JAK2,MTM1,MTMR3,PAWR,PHLPP2,PPM1E,PPM1K,PPP2R1B,PPP2R2C,PPP2R5D,PPP3CB,PTP4A1,PTPRD,PTPRS,RNGTT,ROCK2,RPRD1A,SPRED1_x000D_
GO:0009891	0.000990847	1.50251	56.8378	80	1770	positive regulation of biosynthetic process	GO_BP	ABLIM1,ATF2,ATF7IP,AUTS2,BMPR1A,BPTF,BRCA1,CACYBP,CBFA2T2,CDC7,CHEK1,CPEB3,E2F7,EPM2AIP1,ERC1,FGFR2,FOXM1,FOXO3,GTF2H3,HDAC2,HIF1A,HMBOX1,HOXA2,HOXB5,HSF2,ILF3,INSIG1,INSIG2,JAG1,JAK2,KDM5A,KLF7,MAML3,MAP3K13,MAP3K2,MAPK9,MICAL3,NCOA3,NEUROG2,NF1,NFIA,NR2E1,NTRK2,PAWR,PHIP,PIAS2,PICALM,PLAG1,PLAGL1,PPP3CB,PROX1,PSMC2,PTCH1,RARA,RBPJ,REL,RERE,RRN3,SAFB,SIN3A,SIX5,SKI,SMAD4,SOX2,SPEN,SS18,STRN3,SUC…
GO:0070831	0.00104633	22.7287	0.224782	3	7	basement membrane assembly	GO_BP	CLASP1,CLASP2,PHLDB2_x000D_
GO:0003279	0.00119863	4.20571	2.11938	8	66	cardiac septum development	GO_BP	ANK2,FGFR2,JAG1,PROX1,RARA,SMAD4,WNT5A,ZFPM2_x000D_
GO:0090132	0.00119873	2.54532	6.71136	16	209	epithelium migration	GO_BP	ANLN,CLASP1,CLASP2,CORO1C,EPB41L4B,FOXP1,HIF1A,LEMD3,NF1,NR2E1,PBLD,PDPK1,PIK3CA,PROX1,ROCK2,WNT5A_x000D_
GO:0045787	0.00128629	2.20807	10.0831	21	314	positive regulation of cell cycle	GO_BP	ATM,BRCA1,CCND1,CDC7,E2F7,FAM83D,FGFR2,KIF14,NR2E1,PAFAH1B1,PHIP,PROX1,PSMC2,PSME4,RARA,RDX,RPS15A,SIN3A,SPAST,TRIM32,WNT5A_x000D_
GO:0071300	0.00132368	4.13417	2.15149	8	67	cellular response to retinoic acid	GO_BP	CYP26B1,EPHA3,HDAC2,HOXA2,PTK7,RARA,WNT5A,WNT7B_x000D_
GO:0051240	0.00151825	1.56882	39.8453	59	1257	positive regulation of multicellular organismal process	GO_BP	AMIGO2,ARHGAP35,ATF2,ATP8A2,BMPR1A,BRCA1,CBFA2T2,CCND1,CHD7,CLASP1,CLASP2,CPEB3,CTNNBIP1,CYP26B1,DPYSL3,EPB41L4B,EPHA3,EPHA4,FGFR2,FOXO3,FOXP1,FOXP2,GPRC5B,GRM5,HDAC2,HIF1A,HMGCR,ITCH,JAG1,JAK2,KIDINS220,MAPK9,NAP1L2,NCOA3,NDEL1,NEGR1,NEUROG2,NR2E1,NRXN3,NTRK2,PAFAH1B1,PAWR,PDE4B,PELI1,PHLDB2,PLAG1,PROX1,PTCH1,PTK7,PTPRD,RARA,RBPJ,REL,ROCK2,RRN3,SCN3B,SMAD4,SOCS5,SPAG9,SPEN,SUCO,SYT4,TMF1,TPBG,TR…
GO:0051301	0.00162922	2.26249	8.90443	19	283	cell division	GO_BP	ANKLE2,ANLN,ATM,CASC5,CCND1,CCNG2,CCP110,CDC7,CDK20,CENPT,CEP55,CHEK1,CLASP1,CLASP2,DSN1,E2F7,FAM83D,FGFR2,HAUS6,HELLS,KIF14,MAP9,NAP1L2,NEK2,NUP43,PAFAH1B1,PAPD7,PHIP,PROX1,PTCH1,RAB11FIP4,RAD1,RASA1,ROCK2,SEPT11,SEPT3,SKA1,SMC1A,SPAST,WNT5A,ZBTB18_x000D_
GO:0032909	0.00163428	18.1818	0.256894	3	8	regulation of transforming growth factor beta2 production	GO_BP	ATF2,HIF1A,SMAD4_x000D_
GO:0051299	0.00163428	18.1818	0.256894	3	8	centrosome separation	GO_BP	CHEK1,NDEL1,NEK2_x000D_
GO:0072205	0.00163428	18.1818	0.256894	3	8	metanephric collecting duct development	GO_BP	CALB1,DLG5,WNT7B_x000D_
GO:0007010	0.00163502	1.90602	16.0636	29	511	cytoskeleton organization	GO_BP	ABI2,ABLIM1,ANLN,ATP8A2,BCR,BRCA1,CASC5,CCP110,CEP350,CHD3,CHEK1,CHORDC1,CLASP1,CLASP2,CORO1C,DPYSL2,DPYSL3,ELMO2,EPB41L4B,EPHA3,FGD6,FRYL,HAUS6,HOOK3,JAK2,KIF18A,MAGEL2,MAP9,MICAL3,MTM1,NDEL1,NEK2,NF1,PAFAH1B1,PAWR,PDPK1,PHIP,PHLDB2,PPM1E,PROX1,PTK7,RASA1,RDX,RICTOR,ROCK2,SEMA3E,SKA1,SMC1A,SPAST,SS18,SSX2IP,STARD9,SYNE2,TRIM32,TRIM37,TUBGCP3,WDR1_x000D_
GO:0048762	0.00166888	3.30478	3.2879	10	103	mesenchymal cell differentiation	GO_BP	BMPR1A,CLASP1,CLASP2,CORO1C,EPHA3,FAM83D,FGFR2,HDAC2,HIF1A,JAG1,PBLD,PHLDB2,RBPJ,SMAD4,WNT5A_x000D_
GO:0002009	0.00170198	2.20085	9.62257	20	303	morphogenesis of an epithelium	GO_BP	ARHGAP35,CLASP1,CLASP2,CTNNBIP1,DLG3,DLG5,EPHA4,EPHA7,FGFR2,FOXP1,GZF1,HIF1A,JAG1,LGR5,MIB1,NCOA3,PAFAH1B1,PHLDB2,PRKACB,PROX1,PTCH1,PTK7,RARA,RBPJ,SEMA3E,SKI,SLC12A2,SMAD4,WNT5A,WNT7B,ZIC3_x000D_
GO:0034453	0.00184285	5.21469	1.31658	6	41	microtubule anchoring	GO_BP	CASC5,CEP350,CLASP1,CLASP2,HOOK3,NEK2_x000D_
GO:0030030	0.00189994	1.63629	30.3466	47	974	cell projection organization	GO_BP	ABLIM1,ANK2,ARHGAP35,ARHGEF6,ARHGEF7,ATCAY,ATP8A2,BBS9,CACNB4,CBFA2T2,CCP110,CHRNA3,CLASP1,CLASP2,CORO1C,CPEB3,DCLK1,DCX,DHFR,DLG3,DPYSL2,DPYSL3,EPHA3,EPHA4,EPHA7,FBXO45,FGD6,FGFR2,FMR1,FRYL,GPRC5B,HDAC2,HERC1,HOXA2,IL17RD,JAK2,KIDINS220,KLF7,MAP4K4,MAPK9,MCF2,NDEL1,NEGR1,NEUROG2,NF1,NR2E1,NRXN3,NTRK2,OCRL,PAFAH1B1,PAQR3,PICALM,PLXNC1,PPP3CB,PSMC2,PSME4,PTK7,PTPRD,RASA1,RASAL2,RDX,RERE,ROCK2,RRN3…
GO:0006282	0.00193123	3.87071	2.27993	8	71	regulation of DNA repair	GO_BP	BRCA1,BRCC3,CHEK1,FOXM1,POLH,RAD52,RIF1,TRIP12_x000D_
GO:1902115	0.00216243	3.18078	3.40385	10	106	regulation of organelle assembly	GO_BP	BRCA1,CNOT1,CNOT6,KIAA1324,MTMR3,PROX1,RDX,TCHP,TRIM37,UBQLN2_x000D_
GO:0046777	0.00223057	2.38273	7.12881	16	222	protein autophosphorylation	GO_BP	ATM,BCR,CLK4,DCX,EPHA4,EPHA7,FGFR2,JAK2,MAP3K13,MAP3K9,NBN,NEK2,NTRK2,PDPK1,SIK2,ULK2_x000D_
GO:0040011	0.00227643	1.46073	55.9387	77	1742	locomotion	GO_BP	ABI2,ABLIM1,ANK2,ANLN,ARHGAP35,ARHGAP5,ARHGEF7,BCR,CACNB4,CLASP1,CLASP2,CORO1C,DCLK1,DCX,DLG3,DPYSL2,DPYSL3,ELMO2,EPB41L4B,EPHA3,EPHA4,EPHA7,FAM83D,FBXO45,FGFR2,FOXP1,GRM5,HIF1A,HOXA2,HS3ST5,IL17RD,ITCH,JAG1,JAK2,KIF14,KLF7,LEMD3,NDEL1,NEUROG2,NF1,NR2E1,NRXN3,NTRK2,NUP153,PAFAH1B1,PAQR3,PAWR,PBLD,PDE4B,PDPK1,PHLDB2,PIK3C2A,PIK3CA,PLXNC1,PPP3CB,PROX1,PSMC2,PSME4,PTK7,PTP4A1,RASA1,RASAL2,RDX,RERE,R…
GO:0090596	0.00228166	2.30667	7.81048	17	244	sensory organ morphogenesis	GO_BP	ATP8A2,BCR,CALB1,CHD7,CNGA3,CYP26B1,FGFR2,HDAC2,HOXA2,INSIG1,INSIG2,JAG1,NF1,NTRK2,PROX1,PTK7,RING1,SKI,WNT5A_x000D_
GO:0048755	0.00239318	15.1506	0.289006	3	9	branching morphogenesis of a nerve	GO_BP	EPHA7,FGFR2,RERE_x000D_
GO:0001701	0.00244214	2.22972	8.54001	18	268	in utero embryonic development	GO_BP	BMPR1A,BPTF,CHD7,E2F7,FGFR2,FLVCR1,GINS1,HIF1A,KIDINS220,MGAT1,MIB1,NBN,NCOA3,NDEL1,NEK2,OCRL,PTCH1,RBPJ,RRN3,SIN3A,SMAD4,TET1,WNT7B,ZBTB18,ZFPM2_x000D_
GO:0008543	0.00247677	2.12508	9.9365	20	310	fibroblast growth factor receptor signaling pathway	GO_BP	AGO4,FGFR2,FOXO3,IL17RD,JAK2,NF1,PAQR3,PDPK1,PHLPP2,PIK3CA,PRKACB,PRKAR2B,PSMC2,PSME4,RASA1,RASAL2,RICTOR,SHCBP1,SHOC2,SPRED1,WNT5A_x000D_
GO:0009952	0.00261557	2.41968	6.58291	15	205	anterior/posterior pattern specification	GO_BP	ATM,BMPR1A,BPTF,CTNNBIP1,HOXA2,HOXB3,HOXB5,HOXB8,HOXD4,MIB1,RING1,SKI,SMAD4,WNT5A,ZIC3_x000D_
GO:0043583	0.00261557	2.41968	6.58291	15	205	ear development	GO_BP	ATP8A2,BCR,CHD7,FGFR2,HOXA2,INSIG1,INSIG2,JAG1,LGR5,PAFAH1B1,PROX1,PTK7,RBPJ,SOX2,WNT5A_x000D_
GO:0060255	0.00264765	1.85431	16.7073	29	657	regulation of macromolecule metabolic process	GO_BP	ABLIM1,AEBP2,AGO4,ANGEL2,ANK2,ANKLE2,ARHGAP35,ATF2,ATF7IP,ATM,AUTS2,BAZ1A,BBX,BHLHE22,BLZF1,BMPR1A,BPTF,BRCA1,BRCC3,CACYBP,CASC5,CBFA2T2,CCND1,CDC7,CHD3,CHD7,CHEK1,CHORDC1,CHRNA3,CLK4,CNOT1,CNOT6,CNOT8,CORO1C,CPEB3,CRIM1,CTNNBIP1,CYP26B1,DHCR24,DHFR,DLG2,DLG3,DNAJC10,DNAJC27,E2F7,EIF3J,EIF3M,EIF4A1,EIF4A2,ELL2,EPB41L4B,EPC2,EPHA4,EPHA7,EPM2AIP1,ERC1,EYA2,FAM83D,FGFR2,FKTN,FMR1,FNIP1,FOXM1,FOXO3,F…
GO:0001667	0.0027027	2.15453	9.31241	19	290	ameboidal-type cell migration	GO_BP	ANLN,ARHGEF7,CLASP1,CLASP2,CORO1C,EPB41L4B,FOXP1,HIF1A,LEMD3,NF1,NR2E1,PAFAH1B1,PBLD,PDPK1,PIK3CA,PROX1,ROCK2,SYNE2,WNT5A_x000D_
GO:0034333	0.00270921	3.64568	2.40399	8	75	adherens junction assembly	GO_BP	ARHGEF7,CLASP1,CLASP2,CORO1C,DLG5,EPHA3,PDPK1,PHLDB2,ROCK2_x000D_
GO:0001654	0.00281514	2.05764	10.7574	21	335	eye development	GO_BP	ARHGAP35,ATP8A2,CALB1,CHD7,CNGA3,FGFR2,FOXP2,HDAC2,HIF1A,JAG1,NF1,NR2E1,NTRK2,PROX1,RARA,RING1,SIX5,SKI,SOX2,WNT5A,WNT7B_x000D_
GO:0071774	0.00291556	2.05098	10.7896	21	336	response to fibroblast growth factor	GO_BP	AGO4,FGFR2,FOXO3,IL17RD,JAK2,NF1,PAQR3,PDPK1,PHLPP2,PIK3CA,PRKACB,PRKAR2B,PSMC2,PSME4,RASA1,RASAL2,RICTOR,SHCBP1,SHOC2,SPRED1,WNT5A_x000D_
GO:0009957	0.00302199	60.5066	0.0963353	2	3	epidermal cell fate specification	GO_BP	PTCH1,RBPJ_x000D_
GO:0032487	0.00302199	60.5066	0.0963353	2	3	regulation of Rap protein signal transduction	GO_BP	KIF14,RDX_x000D_
GO:0033512	0.00302199	60.5066	0.0963353	2	3	L-lysine catabolic process to acetyl-CoA via saccharopine	GO_BP	AASS,DLST_x000D_
GO:0046602	0.00302199	60.5066	0.0963353	2	3	regulation of mitotic centrosome separation	GO_BP	CHEK1,NEK2_x000D_
GO:0097155	0.00302199	60.5066	0.0963353	2	3	fasciculation of sensory neuron axon	GO_BP	EPHA3,EPHA4_x000D_
GO:0007059	0.00303208	2.23881	8.02794	17	250	chromosome segregation	GO_BP	ATM,BRCA1,CASC5,CENPT,DSN1,FAM83D,FANCD2,HDAC8,HFM1,KIF14,KIF18A,NDEL1,NEK2,NUP43,PAPD7,SKA1,SMC1A_x000D_
GO:0030900	0.00305809	2.83391	4.15863	11	132	forebrain development	GO_BP	ARHGAP35,BMPR1A,CHD7,DCLK1,DPYSL2,FBXO45,FGFR2,FOXP2,GNAQ,HIF1A,HOOK3,KIF14,NDEL1,NEUROG2,NF1,NR2E1,NTRK2,PAFAH1B1,PHLPP2,PROX1,PTPRS,RBPJ,SKI,SOX2,SOX3,WNT5A,WNT7B,ZBTB18_x000D_
GO:0072091	0.00320918	3.22921	3.01851	9	94	regulation of stem cell proliferation	GO_BP	ARHGAP5,BMPR1A,CTNNBIP1,FGFR2,FOXP2,HIF1A,NF1,NR2E1,WNT5A_x000D_
GO:0002053	0.00329187	5.62526	1.02758	5	32	positive regulation of mesenchymal cell proliferation	GO_BP	ARHGAP5,BMPR1A,FGFR2,FOXP2,WNT5A_x000D_
GO:0035556	0.00329451	1.7415	19.9773	33	654	intracellular signal transduction	GO_BP	ABI2,AGO4,ANK2,ARHGAP11A,ARHGAP35,ARHGAP5,ARHGEF6,ARHGEF7,ARL5B,ATF2,ATM,BCR,BRCA1,C3orf58,CASC5,CENPT,CLASP1,CLASP2,DCLK1,DCX,DHCR24,DIRAS2,DLG5,DNAJC10,DNAJC27,DOCK3,DSN1,E2F7,EPHA4,EPHA7,ERC1,FAM13B,FAM83D,FGD6,FGF14,FGFR2,FKTN,FNIP1,FOXM1,FOXO3,G3BP2,GNAZ,GOLT1B,GPRC5B,GRM5,HDAC2,HIF1A,HMGCR,IL17RD,ITCH,JAK2,KDM4C,KIDINS220,KIF14,KIF18A,KMT2C,KSR2,MAP2K4,MAP3K13,MAP3K2,MAP3K9,MAP4K4,MAPK9,MCF…
GO:0007097	0.00333773	12.9854	0.321118	3	10	nuclear migration	GO_BP	DCTN4,PAFAH1B1,SYNE2_x000D_
GO:0060324	0.00335438	4.56143	1.47714	6	46	face development	GO_BP	CHD7,HOXB3,RARA,SKI,SOX3,WNT5A_x000D_
GO:0090109	0.00335438	4.56143	1.47714	6	46	regulation of cell-substrate junction assembly	GO_BP	CLASP1,CLASP2,CORO1C,EPHA3,PHLDB2,ROCK2_x000D_
GO:0007020	0.00338177	7.58491	0.642235	4	20	microtubule nucleation	GO_BP	CLASP1,CLASP2,NDEL1,TUBGCP3_x000D_
GO:0023051	0.00345452	1.35262	91.7433	116	2857	regulation of signaling	GO_BP	ANK2,ARHGAP11A,ARHGAP35,ARHGAP5,ARHGEF6,ARHGEF7,ATM,BCR,BMPR1A,BRCA1,C3orf58,CALB1,CCND1,CHD7,CHRNA3,CNOT1,CPEB3,CTNNBIP1,CYP26B1,DNAJC27,EPHA4,EPHA7,FAM13B,FAM83D,FGD6,FGF14,FGFR2,FKTN,FNIP1,FOXM1,FOXO3,FOXP1,G3BP2,GIT2,GOLT1B,GPRC5B,GRM5,HDAC2,HIF1A,HMGCR,IL17RD,ITCH,JAG1,JAK2,KIAA1324,KIDINS220,KIF14,LEMD3,LGR5,MAP2K4,MAP3K13,MAP3K2,MAP3K9,MAP4K4,MAPK9,MCF2,NBR1,NCOA3,NF1,NLGN4Y,NR2C1,NR2E1,NS…
GO:1901983	0.00361369	3.87405	1.99093	7	62	regulation of protein acetylation	GO_BP	AUTS2,BRCA1,CHEK1,HDAC2,NAP1L2,SIN3A,SMAD4_x000D_
GO:0051028	0.00374656	2.75399	4.27086	11	133	mRNA transport	GO_BP	FMR1,G3BP2,GLE1,LRPPRC,NUP153,NUP43,NXF1,RANBP17,SMG7,SRSF5,UPF2_x000D_
GO:0007017	0.00386501	1.76676	17.8121	30	557	microtubule-based process	GO_BP	BRCA1,CASC5,CCP110,CEP350,CHD3,CHEK1,CHORDC1,CLASP1,CLASP2,EML4,EPHA3,HAUS6,HIF1A,HOOK3,KIF14,KIF15,KIF18A,LRPPRC,MAP9,NDEL1,NEK2,PAFAH1B1,PHLDB2,RAB6A,ROCK2,SKA1,SMC1A,SPAST,SS18,SSX2IP,STARD9,TRIM37,TUBGCP3_x000D_
GO:0048588	0.00388976	2.6014	4.9131	12	153	developmental cell growth	GO_BP	CLASP2,DCLK1,DCX,DPYSL2,MEX3C,NDEL1,PAFAH1B1,PPP3CB,SYT4,ULK2,WDR36,WNT5A_x000D_
GO:0048675	0.00397034	7.1916	0.669562	4	21	axon extension	GO_BP	CLASP2,DCLK1,DCX,DPYSL2,NDEL1,PAFAH1B1,PPP3CB,ULK2,WDR36,WNT5A_x000D_
GO:0000289	0.00402781	7.16146	0.672254	4	21	nuclear-transcribed mRNA poly(A) tail shortening	GO_BP	CNOT1,CNOT6,CNOT8,CPEB3,EIF4A1,EIF4A2_x000D_
GO:0001932	0.00406641	1.48691	42.4839	60	1323	regulation of protein phosphorylation	GO_BP	BMPR1A,CCND1,CHORDC1,CHRNA3,CORO1C,DNAJC10,DNAJC27,EPHA4,EPHA7,FAM83D,FGFR2,FKTN,FNIP1,FOXM1,GNAQ,GPRC5B,GRM5,HDAC2,HMGCR,IL17RD,ITCH,JAK2,KIDINS220,KIF14,MAP2K4,MAP3K13,MAP3K2,MAP3K9,MAP4K4,MAPK9,NBN,NBR1,NF1,NTRK2,PAFAH1B1,PAQR3,PBLD,PDPK1,PHIP,PIK3CA,PPM1E,PRKACB,PRKAR2B,PROX1,PSMC2,PSME4,RASA1,RASAL2,RICTOR,ROCK2,SMAD4,SOCS5,SOX2,SPAG9,SPRED1,UBE2K,WNT5A,WNT7B,YWHAG,ZMYND11_x000D_
GO:0045665	0.00410069	3.7756	2.03551	7	64	negative regulation of neuron differentiation	GO_BP	CBFA2T2,DPYSL3,EPHA4,HDAC2,HOXA2,JAG1,MIB1,NR2E1,PAFAH1B1,PAQR3,SOX2,SOX3,ULK2,WNT5A,ZNF536_x000D_
GO:0031057	0.00431568	5.23666	1.0918	5	34	negative regulation of histone modification	GO_BP	BRCA1,KDM5A,SIN3A,SKI,TRIP12_x000D_
GO:0060760	0.00431568	5.23666	1.0918	5	34	positive regulation of response to cytokine stimulus	GO_BP	HIF1A,PAFAH1B1,TRIM32,UBE2K,WNT5A_x000D_
GO:0009653	0.00438059	1.46354	47.027	65	1553	anatomical structure morphogenesis	GO_BP	ABLIM1,ANK2,ARHGAP35,ARHGEF7,ATF2,ATM,ATP8A2,BBS9,BCR,BMPR1A,BRCA1,CACNB4,CALB1,CASC5,CDC7,CHD7,CHRNA3,CLASP1,CLASP2,CNGA3,CORO1C,CTNNBIP1,CYP26B1,DCLK1,DCX,DLG3,DLG5,DPYSL2,DPYSL3,E2F7,EPHA3,EPHA4,EPHA7,EYA2,FAM83D,FBXO45,FGD6,FGFR2,FLVCR1,FOXM1,FOXO3,FOXP1,FOXP2,FRYL,GNAQ,GZF1,HDAC2,HERC1,HIF1A,HOXA2,HOXB3,HOXB5,HOXB8,HOXD4,IL17RD,INSIG1,INSIG2,JAG1,JAK2,KIDINS220,KIF14,KLF7,LEMD3,LGR5,MAP4K4,M…
GO:0060484	0.0044807	11.3615	0.353229	3	11	lung-associated mesenchyme development	GO_BP	FGFR2,PTK7,WNT7B_x000D_
GO:1901201	0.0044807	11.3615	0.353229	3	11	regulation of extracellular matrix assembly	GO_BP	CLASP1,CLASP2,PHLDB2_x000D_
GO:2000369	0.0044807	11.3615	0.353229	3	11	regulation of clathrin-mediated endocytosis	GO_BP	DNAJC6,SNAP91,UBQLN2_x000D_
GO:0007626	0.00463834	2.34125	6.32602	14	197	locomotory behavior	GO_BP	CACNB4,CALB1,CHD7,CHRNA3,EPHA4,FGF14,GPRC5B,GRM5,HOXB8,NEGR1,OLFM2,PAFAH1B1,PPP3CB,VPS13A_x000D_
GO:0010717	0.00471216	3.67297	2.08726	7	65	regulation of epithelial to mesenchymal transition	GO_BP	CLASP1,CLASP2,EPHA3,HDAC2,PBLD,PHLDB2,SMAD4_x000D_
GO:0031572	0.00490452	5.06179	1.12391	5	35	G2 DNA damage checkpoint	GO_BP	ATM,BRCA1,BRCC3,CHEK1,NBN_x000D_
GO:0009888	0.00496021	1.4323	51.541	70	1619	tissue development	GO_BP	ARHGAP35,ATF2,ATM,ATP8A2,BMP2K,BMPR1A,BPTF,C3orf58,CACNB4,CACYBP,CALB1,CBFA2T2,CCND1,CHD7,CLASP1,CLASP2,CNGA3,CORO1C,CTNNBIP1,CYP26B1,DHCR24,DLG3,DLG5,E2F7,EPHA3,EPHA4,EPHA7,EYA2,FAM83D,FGFR2,FNDC3A,FOXP1,FOXP2,GNAQ,GZF1,HDAC2,HIF1A,HMGCR,HOXB3,HOXB5,JAG1,JAK2,LEMD3,LGR5,LRRC17,MEX3C,MIB1,NAB1,NBR1,NCOA3,NF1,NR2E1,NTRK2,PAFAH1B1,PBLD,PDPK1,PHLDB2,PIK3CA,PLAGL1,PRKACB,PROX1,PTCD2,PTCH1,PTK7,PTPRS,…
GO:0042472	0.00517767	2.9822	3.24329	9	101	inner ear morphogenesis	GO_BP	ATP8A2,BCR,CHD7,FGFR2,INSIG1,INSIG2,PROX1,PTK7,WNT5A_x000D_
GO:0051248	0.00543463	1.53029	32.8824	48	1024	negative regulation of protein metabolic process	GO_BP	AGO4,ATM,BRCA1,CASC5,CHORDC1,CNOT1,CNOT8,CORO1C,CPEB3,CRIM1,DHCR24,DLG2,DLG3,DNAJC10,FKTN,FMR1,FNIP1,FOXM1,GNAQ,GPATCH2,HDAC2,HMGCR,ILF3,ITCH,KDM5A,NF1,PAFAH1B1,PAIP2B,PAQR3,PBLD,PDPK1,PICALM,PPM1E,PRKAR2B,PSMC2,RARA,ROCK2,SIN3A,SKI,SMAD4,SOCS5,SPOCK3,SPRED1,SYNCRIP,TRIP12,USP25,YWHAG,ZMYND11_x000D_
GO:0003206	0.00552197	2.94994	3.2754	9	102	cardiac chamber morphogenesis	GO_BP	FGFR2,HIF1A,JAG1,PROX1,PTCD2,RARA,RBPJ,WNT5A,ZFPM2_x000D_
GO:0060603	0.00554814	4.8982	1.15602	5	36	mammary gland duct morphogenesis	GO_BP	FGFR2,NCOA3,PTCH1,SLC12A2,WNT5A_x000D_
GO:0045944	0.00561152	1.53426	32.1043	47	1003	positive regulation of transcription from RNA polymerase II promoter	GO_BP	ABLIM1,ATF2,AUTS2,BMPR1A,BRCA1,CBFA2T2,E2F7,FGFR2,FOXM1,FOXO3,HDAC2,HIF1A,HOXA2,HOXB5,HSF2,INSIG1,INSIG2,JAG1,JAK2,MAML3,MICAL3,NCOA3,NEUROG2,NFIA,NR2E1,PHIP,PIAS2,PLAG1,PLAGL1,PPP3CB,PROX1,PSMC2,RARA,RBPJ,REL,RERE,SAFB,SIN3A,SIX5,SKI,SMAD4,SOX2,SS18,STRN3,TCF20,TET1,WNT5A,ZFPM2,ZIC3_x000D_
GO:0001889	0.00561818	2.74835	3.88552	10	121	liver development	GO_BP	CCND1,E2F7,FOXM1,MKI67,NF1,PIK3CA,PROX1,PTCD2,UPF2,ZIC3_x000D_
GO:0033147	0.00583302	10.0985	0.385341	3	12	negative regulation of intracellular estrogen receptor signaling pathway	GO_BP	BRCA1,CNOT1,STRN3_x000D_
GO:0035518	0.00583302	10.0985	0.385341	3	12	histone H2A monoubiquitination	GO_BP	DDB1,RING1,TRIM37_x000D_
GO:0019477	0.00591541	30.2514	0.128447	2	4	L-lysine catabolic process	GO_BP	AASS,DLST_x000D_
GO:0034248	0.00593816	1.98997	10.0189	19	312	regulation of cellular amide metabolic process	GO_BP	AGO4,CNOT1,CNOT6,CNOT8,CPEB3,EIF3J,EIF3M,EIF4A1,EIF4A2,FMR1,FOXO3,GATC,ILF3,LRPPRC,PAIP2B,PICALM,RARA,SYNCRIP,YTHDF1_x000D_
GO:0035239	0.00595548	2.26906	6.50992	14	205	tube morphogenesis	GO_BP	ARHGAP35,CHD7,CTNNBIP1,DLG5,EPHA4,EPHA7,FGFR2,FOXP1,GZF1,HIF1A,LGR5,MIB1,NCOA3,PRKACB,PTCH1,PTK7,RARA,RBPJ,SEMA3E,SKI,SLC12A2,SMAD4,WNT5A,WNT7B,ZIC3_x000D_
GO:0048666	0.00596523	1.95115	10.7542	20	352	neuron development	GO_BP	ABLIM1,ANK2,ARHGAP35,ARHGEF7,ATCAY,ATP8A2,CACNB4,CBFA2T2,CHRNA3,CLASP1,CLASP2,CNGA3,CPEB3,DCLK1,DCX,DHFR,DLG3,DPYSL2,DPYSL3,EPHA3,EPHA4,EPHA7,FBXO45,FGFR2,FMR1,FRYL,GNAQ,GPRC5B,HDAC2,HERC1,HOXA2,IL17RD,JAK2,KIDINS220,KLF7,MAP4K4,MAPK9,MCF2,NDEL1,NEGR1,NEUROG2,NF1,NR2E1,NRXN3,NTRK2,PAFAH1B1,PAQR3,PICALM,PLXNC1,PPP3CB,PSMC2,PSME4,PTK7,PTPRD,RASA1,RASAL2,RERE,ROCK2,RRN3,SEMA3E,SMAD4,SOX3,SPAST,SPRED…
GO:0007257	0.00624913	4.74483	1.18813	5	37	activation of JUN kinase activity	GO_BP	MAP2K4,MAP3K2,MAP3K9,SPAG9,WNT5A_x000D_
GO:0040007	0.00635225	1.97654	10.086	19	320	growth	GO_BP	ATP8A2,BLZF1,BMPR1A,C3orf58,CHD7,CLASP2,CRIM1,DCLK1,DCX,DPYSL2,ENOX2,FGFR2,FLVCR1,FOXM1,FOXO3,FOXP2,GINS1,HIF1A,ITCH,KIF14,MEX3C,NBN,NCOA3,NDEL1,NDRG3,PAFAH1B1,PHIP,PIK3CA,PLAG1,PPP3CB,PROX1,PTCH1,PTK7,RARA,RBPJ,SAFB,SLC12A2,SLC12A5,SMAD4,SOCS5,SOX2,SYT4,TCHP,TRIM32,ULK2,WDR36,WNT5A,WNT7B_x000D_
GO:0006468	0.00635857	2.06626	8.65003	17	284	protein phosphorylation	GO_BP	ABI2,ARHGEF6,ATF2,ATM,BCR,BMP2K,BMPR1A,CCND1,CDC7,CDK20,CHEK1,CHORDC1,CHRNA3,CLK4,CORO1C,DCLK1,DCX,DNAJC10,DNAJC27,EPHA3,EPHA4,EPHA7,ERC1,FAM83D,FGF14,FGFR2,FKTN,FNIP1,FOXM1,GNAQ,GPRC5B,GRM5,GTF2H3,HDAC2,HMGCR,IL17RD,ILF3,ITCH,JAK2,KIDINS220,KIF14,KSR2,MAP2K4,MAP3K13,MAP3K2,MAP3K9,MAP4K4,MAPK9,NBN,NBR1,NEK2,NF1,NTRK2,PAFAH1B1,PAQR3,PBLD,PDPK1,PHIP,PIK3C2A,PIK3CA,PPM1E,PPP2R5D,PPP3CB,PRKACB,PRKAR2…
GO:0048699	0.00654117	1.55921	28.2371	42	937	generation of neurons	GO_BP	ABLIM1,ANK2,ARHGAP35,ARHGEF7,ATCAY,ATP8A2,BMPR1A,CACNB4,CBFA2T2,CHD7,CHRNA3,CLASP1,CLASP2,CNGA3,CPEB3,DAGLB,DCLK1,DCX,DHFR,DLG3,DPYSL2,DPYSL3,EPHA3,EPHA4,EPHA7,FBXO45,FGFR2,FMR1,FRYL,GNAQ,GPRC5B,GRM5,HDAC2,HERC1,HIF1A,HOOK3,HOXA2,HOXB3,IL17RD,JAG1,JAK2,KIDINS220,KLF7,MAP4K4,MAPK9,MCF2,MIB1,NAP1L2,NDEL1,NEGR1,NEUROG2,NF1,NR2E1,NRXN3,NTRK2,PAFAH1B1,PAQR3,PICALM,PLAG1,PLXNC1,PPP3CB,PROX1,PSMC2,PSME4…
GO:0021766	0.00654641	3.43515	2.21571	7	69	hippocampus development	GO_BP	KIF14,NR2E1,PAFAH1B1,PHLPP2,PROX1,PTPRS,ZBTB18_x000D_
GO:0038095	0.0065586	1.96943	10.1152	19	315	Fc-epsilon receptor signaling pathway	GO_BP	AGO4,FGFR2,FOXO3,IL17RD,JAK2,MAP2K4,MAPK9,NF1,PAQR3,PDPK1,PHLPP2,PIK3CA,PPP3CB,PSMC2,PSME4,RASA1,RASAL2,RICTOR,SPRED1_x000D_
GO:0034047	0.00670214	6.06641	0.770682	4	24	regulation of protein phosphatase type 2A activity	GO_BP	ANKLE2,PPP2R1B,PPP2R2C,PPP2R5D_x000D_
GO:0051647	0.00670214	6.06641	0.770682	4	24	nucleus localization	GO_BP	DCTN4,HOOK3,PAFAH1B1,SYNE2_x000D_
GO:0050890	0.00677875	2.10302	7.99583	16	249	cognition	GO_BP	CALB1,CHD7,CPEB3,FOXP2,GRM5,HIF1A,HMGCR,KCNK10,NF1,NLGN4Y,NRXN3,NTRK2,PAFAH1B1,PPP3CB,PRKAR2B,SLC12A5_x000D_
GO:0007173	0.00679637	1.89146	11.6245	21	362	epidermal growth factor receptor signaling pathway	GO_BP	AGO4,ARHGEF7,FGFR2,FOXO3,IL17RD,JAK2,NF1,PAQR3,PDPK1,PHLPP2,PIK3C2A,PIK3CA,PRKACB,PRKAR2B,PSMC2,PSME4,RASA1,RASAL2,RICTOR,SOCS5,SPRED1_x000D_
GO:0010564	0.0070759	1.71823	17.0273	28	532	regulation of cell cycle process	GO_BP	ANLN,ATM,BRCA1,CCND1,CCP110,CDC7,CHEK1,CHORDC1,DDB1,E2F7,FAM83D,FGFR2,FOXM1,HDAC8,KIF14,MAP9,NBN,NEK2,PHIP,PROX1,PSMC2,PSME4,RAD1,RDX,RFWD3,SIN3A,SMC1A,SPAST,TRIM37,WNT5A_x000D_
GO:0021952	0.00730112	9.136	0.415346	3	13	central nervous system projection neuron axonogenesis	GO_BP	DCLK1,DCX,EPHA4,FBXO45,NR2E1,PAFAH1B1_x000D_
GO:0010810	0.00739367	2.37985	5.33055	12	166	regulation of cell-substrate adhesion	GO_BP	ARHGEF7,CLASP1,CLASP2,CORO1C,EDIL3,EPHA3,JAK2,NF1,PHLDB2,RASA1,ROCK2,SEMA3E_x000D_
GO:0003148	0.00740396	9.08807	0.417453	3	13	outflow tract septum morphogenesis	GO_BP	FGFR2,RARA,ZFPM2_x000D_
GO:0010172	0.00740396	9.08807	0.417453	3	13	embryonic body morphogenesis	GO_BP	CLASP1,CLASP2,PHLDB2_x000D_
GO:0045717	0.00740396	9.08807	0.417453	3	13	negative regulation of fatty acid biosynthetic process	GO_BP	BRCA1,INSIG1,INSIG2_x000D_
GO:0048593	0.00751639	2.79856	3.43596	9	107	camera-type eye morphogenesis	GO_BP	ATP8A2,CALB1,CNGA3,JAG1,NF1,PROX1,RING1,SKI,WNT5A_x000D_
GO:0001837	0.00753608	4.50924	1.24065	5	39	epithelial to mesenchymal transition	GO_BP	CLASP1,CLASP2,EPHA3,FAM83D,FGFR2,HDAC2,HIF1A,PBLD,PHLDB2,RBPJ,SMAD4,WNT5A_x000D_
GO:0050808	0.00771885	2.19551	6.71136	14	209	synapse organization	GO_BP	AMIGO2,BSN,CACNB4,FBXO45,FGFR2,NFIA,NLGN4Y,NRXN3,NTRK2,PTPRD,SEMA3E,TPBG,WNT5A,WNT7B_x000D_
GO:0070303	0.00783335	4.46516	1.25236	5	39	negative regulation of stress-activated protein kinase signaling cascade	GO_BP	FKTN,FOXM1,ITCH,PAFAH1B1,ZMYND11_x000D_
GO:0035264	0.00788704	2.46831	4.72043	11	147	multicellular organism growth	GO_BP	ATP8A2,CHD7,FGFR2,FLVCR1,NCOA3,PIK3CA,PLAG1,PTCH1,RARA,SLC12A2,SLC12A5_x000D_
GO:0030036	0.00794078	1.7016	17.1798	28	535	actin cytoskeleton organization	GO_BP	ABI2,BCR,CLASP1,CLASP2,CORO1C,DPYSL3,EPB41L4B,EPHA3,FGD6,FRYL,JAK2,MAGEL2,MICAL3,NF1,PAFAH1B1,PAWR,PDPK1,PHLDB2,PPM1E,PROX1,PTK7,RASA1,RDX,RICTOR,ROCK2,SEMA3E,TRIM32,WDR1_x000D_
GO:0001841	0.0079739	2.77011	3.46807	9	108	neural tube formation	GO_BP	ARHGAP35,HIF1A,MIB1,PRKACB,PTCH1,PTK7,RARA,SKI,WNT5A_x000D_
GO:0000910	0.00810288	2.34904	5.39478	12	168	cytokinesis	GO_BP	ANLN,CCND1,CCP110,CEP55,E2F7,KIF14,MAP9,PROX1,RAB11FIP4,RASA1,ROCK2,SPAST_x000D_
GO:1902749	0.00815242	3.72152	1.76615	6	55	regulation of cell cycle G2/M phase transition	GO_BP	ATM,CCND1,CDC7,KIF14,NBN,SIN3A_x000D_
GO:0000086	0.00856169	2.33044	5.43374	12	170	G2/M transition of mitotic cell cycle	GO_BP	ATM,CCND1,CCP110,CDC7,CHEK1,CLASP1,FOXM1,KIF14,NBN,NEK2,PAFAH1B1,PRKAR2B,SIN3A,TUBGCP3,YWHAG_x000D_
GO:0035113	0.00871507	2.5623	4.14242	10	129	embryonic appendage morphogenesis	GO_BP	BMPR1A,CHD7,CYP26B1,FLVCR1,GNAQ,HDAC2,PTCH1,SKI,SMAD4,WNT5A_x000D_
GO:1903308	0.00871507	2.5623	4.14242	10	129	regulation of chromatin modification	GO_BP	AUTS2,BRCA1,CHEK1,KDM5A,NAP1L2,SIN3A,SKI,SMAD4,TET1,TRIP12_x000D_
GO:0021983	0.0087215	4.33732	1.28447	5	40	pituitary gland development	GO_BP	BMPR1A,RBPJ,SOX2,SOX3,WNT5A_x000D_
GO:0055010	0.0087215	4.33732	1.28447	5	40	ventricular cardiac muscle tissue morphogenesis	GO_BP	FGFR2,PROX1,PTCD2,RBPJ,ZFPM2_x000D_
GO:0045669	0.0088896	3.64686	1.79826	6	56	positive regulation of osteoblast differentiation	GO_BP	BMPR1A,CTNNBIP1,JAG1,SUCO,WNT7B,ZHX3_x000D_
GO:0051298	0.0088896	3.64686	1.79826	6	56	centrosome duplication	GO_BP	BRCA1,CCP110,CHORDC1,ROCK2,TRIM37,TUBGCP3_x000D_
GO:0051302	0.00900703	1.9423	9.69775	18	302	regulation of cell division	GO_BP	ANLN,ATM,CCND1,CCP110,CHEK1,E2F7,FGFR2,KIF14,MAP9,NAP1L2,NEK2,PHIP,PROX1,PTCH1,RAD1,SPAST,WNT5A,ZBTB18_x000D_
GO:0001953	0.009082	8.30234	0.447431	3	14	negative regulation of cell-matrix adhesion	GO_BP	CLASP2,CORO1C,NF1,PHLDB2,RASA1,SEMA3E_x000D_
GO:0035108	0.00911802	2.41458	4.81676	11	150	limb morphogenesis	GO_BP	BMPR1A,CHD7,CYP26B1,FGFR2,FLVCR1,GNAQ,HDAC2,PTCH1,SKI,SMAD4,WNT5A_x000D_
GO:0009968	0.00919527	1.4872	33.0109	47	1028	negative regulation of signal transduction	GO_BP	ARHGAP35,ARHGEF7,BRCA1,CCND1,CNOT1,CTNNBIP1,CYP26B1,FKTN,FNIP1,FOXM1,FOXO3,FOXP1,G3BP2,GRM5,HIF1A,HMGCR,ITCH,KIAA1324,LEMD3,NF1,PAFAH1B1,PAQR3,PAWR,PBLD,PDPK1,PEG10,PHIP,PIAS2,PRKACB,PSMC2,PSME4,PTCH1,PTPRD,RASA1,RASAL2,RRN3,SKI,SOCS5,SOX2,SPRED1,STRN3,TRIM32,UBQLN2,WNT5A,WNT7B,ZMYND11,ZNF536_x000D_
GO:0001675	0.00920119	8.26136	0.449565	3	14	acrosome assembly	GO_BP	CASC5,PAFAH1B1,TMF1_x000D_
GO:0051497	0.00920119	8.26136	0.449565	3	14	negative regulation of stress fiber assembly	GO_BP	CLASP1,CLASP2,PHLDB2_x000D_
GO:0070307	0.00920119	8.26136	0.449565	3	14	lens fiber cell development	GO_BP	FGFR2,PROX1,WNT7B_x000D_
GO:0048736	0.0092653	2.30429	5.49111	12	171	appendage development	GO_BP	BMPR1A,CHD7,CYP26B1,FGFR2,FLVCR1,GNAQ,HDAC2,PTCH1,RARA,SKI,SMAD4,WNT5A_x000D_
GO:0010921	0.00936109	3.60172	1.81749	6	57	regulation of phosphatase activity	GO_BP	ANKLE2,CASC5,DLG2,DLG3,GPATCH2,JAK2,PAWR,PPP2R1B,PPP2R2C,PPP2R5D,ROCK2,SPRED1_x000D_
GO:0010977	0.00943859	2.89921	2.95428	8	92	negative regulation of neuron projection development	GO_BP	CBFA2T2,DPYSL3,EPHA4,HDAC2,PAFAH1B1,PAQR3,ULK2,WNT5A_x000D_
GO:0021764	0.00964986	20.1664	0.160559	2	5	amygdala development	GO_BP	NF1,NR2E1_x000D_
GO:0021960	0.00964986	20.1664	0.160559	2	5	anterior commissure morphogenesis	GO_BP	FBXO45,NR2E1_x000D_
GO:0046600	0.00964986	20.1664	0.160559	2	5	negative regulation of centriole replication	GO_BP	BRCA1,TRIM37_x000D_
GO:0061419	0.00964986	20.1664	0.160559	2	5	positive regulation of transcription from RNA polymerase II promoter in response to hypoxia	GO_BP	HIF1A,RBPJ_x000D_
GO:0090091	0.00964986	20.1664	0.160559	2	5	positive regulation of extracellular matrix disassembly	GO_BP	CLASP1,CLASP2_x000D_
GO:0002065	0.00966237	2.51963	4.20664	10	131	columnar/cuboidal epithelial cell differentiation	GO_BP	FGFR2,GNAQ,HIF1A,JAG1,PAFAH1B1,PDPK1,PROX1,RARA,RBPJ,WNT5A_x000D_
GO:0035195	0.00967687	4.21657	1.31658	5	41	gene silencing by miRNA	GO_BP	AGO4,CNOT1,CNOT6,CNOT8,SNIP1_x000D_
GO:0035303	0.00988583	3.15262	2.3926	7	75	regulation of dephosphorylation	GO_BP	ANKLE2,CASC5,DLG2,DLG3,GPATCH2,JAK2,PAWR,PPP2R1B,PPP2R2C,PPP2R5D,ROCK2,SMG7,SPRED1_x000D_
GO:1902531	0.00990627	1.3912	50.4797	67	1572	regulation of intracellular signal transduction	GO_BP	ARHGAP11A,ARHGAP35,ARHGAP5,ARHGEF6,ARHGEF7,ATM,BCR,C3orf58,DNAJC27,EPHA4,EPHA7,FAM13B,FAM83D,FGD6,FGFR2,FKTN,FNIP1,FOXM1,G3BP2,GOLT1B,GPRC5B,GRM5,HDAC2,HIF1A,HMGCR,IL17RD,ITCH,JAK2,KIDINS220,KIF14,MAP2K4,MAP3K13,MAP3K2,MAP3K9,MAP4K4,MAPK9,MCF2,NBR1,NF1,NTRK2,OCRL,PAFAH1B1,PAQR3,PDPK1,PELI1,PSMC2,PSME4,PTPRD,RASA1,RASAL2,RDX,REL,RICTOR,RRN3,SHOC2,SOCS5,SOX2,SPAG9,SPRED1,SSX2IP,TRIM13,TRIM32,TRIO,W…
GO:0018393	0.0100177	2.38003	4.88099	11	152	internal peptidyl-lysine acetylation	GO_BP	ATF2,AUTS2,BRCA1,BRPF3,CHEK1,EP400,KANSL3,NAP1L2,NCOA3,SIN3A,SMAD4_x000D_
GO:0051261	0.010046	2.86492	2.98639	8	93	protein depolymerization	GO_BP	CLASP1,CLASP2,DNAJC6,KIF18A,MICAL3,RDX,SPAST,WDR1_x000D_
GO:0022603	0.0101607	1.53594	26.4778	39	829	regulation of anatomical structure morphogenesis	GO_BP	ARHGAP35,ARHGEF7,BCR,BMPR1A,BRCA1,CDC7,CHRNA3,CLASP1,CLASP2,CORO1C,DPYSL2,EPHA3,EPHA4,FGD6,FGFR2,FOXP1,FOXP2,HDAC2,HIF1A,MAPK9,NDEL1,NF1,NR2E1,NTRK2,PAFAH1B1,PALM2,PBLD,PHIP,PHLDB2,PROX1,PTK7,PTPRD,RASA1,RBPJ,RDX,ROCK2,SEMA3E,SMAD4,SYT4,TCHP,ULK2,WDR36,WNT5A_x000D_
GO:0007275	0.0102332	1.33189	76.9673	96	2604	multicellular organismal development	GO_BP	ABLIM1,AMIGO2,ANK2,ANLN,ARHGAP35,ARHGEF7,ATCAY,ATF2,ATM,ATP8A2,BBX,BCR,BMP2K,BMPR1A,BPTF,BRCA1,BSN,C3orf58,CACNB4,CACYBP,CALB1,CBFA2T2,CCND1,CDK20,CHD7,CHRNA3,CLASP1,CLASP2,CNGA3,CNOT1,CORO1C,CPEB3,CRIM1,CTNNBIP1,CYP26B1,DAGLB,DCLK1,DCX,DHCR24,DHFR,DLG2,DLG3,DLG5,DPYSL2,DPYSL3,E2F7,EDIL3,EIF4A1,EPHA3,EPHA4,EPHA7,ERC1,EYA2,FAM83D,FBXO45,FGF14,FGFR2,FKTN,FLVCR1,FMR1,FNDC3A,FNIP1,FOXM1,FOXO3,FOXP1,F…
GO:0051252	0.0102875	3.50507	1.84888	6	68	regulation of RNA metabolic process	GO_BP	ABLIM1,AEBP2,ARHGAP35,ATF2,ATF7IP,AUTS2,BAZ1A,BBX,BHLHE22,BLZF1,BMPR1A,BPTF,BRCA1,CBFA2T2,CCND1,CHD3,CHD7,CHEK1,CLK4,CNOT1,CNOT6,CNOT8,CPEB3,CTNNBIP1,DHFR,E2F7,EIF4A2,ELL2,EPC2,ERC1,EYA2,FGFR2,FNIP1,FOXM1,FOXO3,FOXP1,FOXP2,FRYL,GATAD2B,GRM5,GTF2H3,GZF1,HDAC2,HDAC8,HELLS,HIF1A,HIVEP2,HMBOX1,HOXA2,HOXB3,HOXB5,HOXB8,HOXD4,HSF2,ILF3,INSIG1,INSIG2,ITCH,JAG1,JAK2,KDM4C,KDM5A,KLF7,KMT2C,LEMD3,LRPPRC,MAG…
GO:0043966	0.0105049	3.50615	1.86248	6	58	histone H3 acetylation	GO_BP	BRCA1,BRPF3,CHEK1,NAP1L2,SIN3A,SMAD4_x000D_
GO:0030330	0.0105867	2.63611	3.62863	9	113	DNA damage response, signal transduction by p53 class mediator	GO_BP	ATM,BRCA1,E2F7,FOXM1,FOXO3,NBN,PSMC2,PSME4,SPRED1_x000D_
GO:0016043	0.0108101	1.41691	46.6675	62	1684	cellular component organization	GO_BP	AASS,ABI2,ABLIM1,ACBD5,AEBP2,AGO4,AMIGO2,ANK2,ANKLE2,ANLN,APPL1,ARHGAP35,ARHGAP5,ARHGEF6,ARHGEF7,ATCAY,ATF2,ATF7IP,ATG16L1,ATM,ATP11B,ATP6V1A,ATP8A2,AUTS2,BAZ1A,BBS9,BCR,BLZF1,BPTF,BRCA1,BRCC3,BRPF3,BSN,CACNB4,CASC5,CBFA2T2,CCND1,CCNG2,CCP110,CDC7,CENPT,CEP350,CHD3,CHD7,CHEK1,CHORDC1,CHRNA3,CLASP1,CLASP2,CNOT1,CNOT6,CORO1C,CPEB3,CRIM1,CTNNBIP1,CYP26B1,DCLK1,DCX,DDB1,DHCR24,DHFR,DLG2,DLG3,DLG5,DNA…
GO:0010646	0.0109263	1.29921	89.6383	110	2813	regulation of cell communication	GO_BP	ANK2,ARHGAP11A,ARHGAP35,ARHGAP5,ARHGEF6,ARHGEF7,ATM,BCR,BMPR1A,BRCA1,C3orf58,CALB1,CCND1,CHD7,CHRNA3,CNOT1,CPEB3,CTNNBIP1,CYP26B1,DNAJC27,EPHA4,EPHA7,FAM13B,FAM83D,FGD6,FGF14,FGFR2,FKTN,FNIP1,FOXM1,FOXO3,FOXP1,G3BP2,GIT2,GOLT1B,GPRC5B,GRM5,HDAC2,HIF1A,HK2,HMGCR,IL17RD,ITCH,JAG1,JAK2,KIAA1324,KIDINS220,KIF14,LEMD3,LGR5,MAP2K4,MAP3K13,MAP3K2,MAP3K9,MAP4K4,MAPK9,MCF2,MTMR3,NBR1,NCOA3,NF1,NLGN4Y,NR2C…
GO:0008361	0.0109842	2.34645	4.94521	11	154	regulation of cell size	GO_BP	ARHGAP5,CLASP2,DPYSL2,NDEL1,PAFAH1B1,RDX,SLC12A2,SLC12A5,ULK2,WDR36,WNT5A_x000D_
GO:0036092	0.011231	7.57244	0.481676	3	15	phosphatidylinositol-3-phosphate biosynthetic process	GO_BP	ATM,PIK3C2A,PIK3CA_x000D_
GO:0043584	0.011231	7.57244	0.481676	3	15	nose development	GO_BP	CHD7,PROX1,SKI_x000D_
GO:0051150	0.011231	7.57244	0.481676	3	15	regulation of smooth muscle cell differentiation	GO_BP	FGFR2,MED28,OLFM2_x000D_
GO:0051895	0.011231	7.57244	0.481676	3	15	negative regulation of focal adhesion assembly	GO_BP	CLASP2,CORO1C,PHLDB2_x000D_
GO:0003231	0.0113473	2.79871	3.05062	8	95	cardiac ventricle development	GO_BP	FGFR2,HIF1A,JAG1,PROX1,PTCD2,RBPJ,WNT5A,ZFPM2_x000D_
GO:0010634	0.0113473	2.79871	3.05062	8	95	positive regulation of epithelial cell migration	GO_BP	CLASP1,CLASP2,EPB41L4B,FOXP1,HIF1A,PROX1,ROCK2,WNT5A_x000D_
GO:0043543	0.0113694	2.08709	7.03247	14	219	protein acylation	GO_BP	ATF2,AUTS2,BRCA1,BRPF3,CHEK1,EP400,HDAC2,KANSL3,NAP1L2,NCOA3,PORCN,SIN3A,SMAD4,ZDHHC17_x000D_
GO:0007164	0.0116754	5.05408	0.899129	4	28	establishment of tissue polarity	GO_BP	DLG3,PAFAH1B1,PTK7,WNT5A_x000D_
GO:0014013	0.0117356	3.04103	2.47261	7	77	regulation of gliogenesis	GO_BP	EPHA4,HDAC2,NF1,NR2E1,PLAG1,SKI,WDR1_x000D_
GO:0048167	0.0117906	2.43839	4.33509	10	135	regulation of synaptic plasticity	GO_BP	CALB1,CPEB3,FGF14,GRM5,NF1,NR2E1,NTRK2,PPP3CB,SYP,YWHAG_x000D_
GO:0031122	0.0117984	3.99415	1.38081	5	43	cytoplasmic microtubule organization	GO_BP	CLASP1,HOOK3,PAFAH1B1,SPAST,TUBGCP3_x000D_
GO:0048856	0.0119988	1.6214	19.4389	30	667	anatomical structure development	GO_BP	ABLIM1,AMIGO2,ANK2,ANLN,ARHGAP35,ARHGEF7,ATCAY,ATF2,ATM,ATP8A2,BBS9,BBX,BCR,BMP2K,BMPR1A,BPTF,BRCA1,BSN,C3orf58,CACNB4,CACYBP,CALB1,CASC5,CBFA2T2,CCND1,CDC7,CHD7,CHRNA3,CLASP1,CLASP2,CNGA3,CNOT1,CORO1C,CPEB3,CRIM1,CTNNBIP1,CYP26B1,DAGLB,DCLK1,DCX,DHCR24,DHFR,DLG2,DLG3,DLG5,DPYSL2,DPYSL3,E2F7,EIF4A1,EPHA3,EPHA4,EPHA7,EYA2,FAM83D,FBXO45,FGD6,FGF14,FGFR2,FKTN,FLVCR1,FMR1,FNDC3A,FNIP1,FOXM1,FOXO3,FOX…
GO:0043009	0.0123557	2.00654	7.82023	15	250	chordate embryonic development	GO_BP	ARHGAP35,ATM,BMPR1A,BPTF,BRCA1,CHD7,E2F7,FGFR2,FLVCR1,GINS1,HIF1A,HOXA2,HOXB3,HOXB5,HOXB8,HOXD4,KIDINS220,MGAT1,MIB1,NBN,NCOA3,NDEL1,NEK2,NF1,OCRL,PRKACB,PROX1,PTCH1,PTK7,RARA,RBPJ,RRN3,SIN3A,SKI,SMAD4,TET1,WNT5A,WNT7B,ZBTB18,ZFPM2_x000D_
GO:0007167	0.0125728	1.42577	38.7893	53	1212	enzyme linked receptor protein signaling pathway	GO_BP	AGO4,APPL1,ARHGEF6,ARHGEF7,ATP6V1A,BCR,BMPR1A,CHRNA3,CLASP2,CRIM1,ELMO2,EPHA3,EPHA4,EPHA7,FGFR2,FOXO3,HDAC2,HIF1A,IL17RD,JAK2,KIDINS220,LEMD3,MCF2,NF1,NTRK2,PAQR3,PBLD,PDPK1,PEG10,PHIP,PHLPP2,PIK3C2A,PIK3CA,PPP2R5D,PRKACB,PRKAR2B,PSMC2,PSME4,PTPRD,RASA1,RASAL2,RBPJ,RICTOR,ROCK2,SHCBP1,SHOC2,SIK2,SKI,SMAD4,SOCS5,SPRED1,SS18,TRIO,USP9Y,WNT5A_x000D_
GO:0090304	0.0126954	1.7825	12.367	21	473	nucleic acid metabolic process	GO_BP	ABLIM1,AEBP2,AGO4,ARHGAP35,ATF2,ATF7IP,ATG16L1,ATM,AUTS2,BAZ1A,BBX,BHLHE22,BLZF1,BMPR1A,BPTF,BRCA1,BRCC3,CACYBP,CBFA2T2,CCND1,CDC7,CHD3,CHD7,CHEK1,CLK4,CNOT1,CNOT6,CNOT8,CPEB3,CTNNBIP1,DDB1,DHFR,DHX35,DIDO1,DIS3L,E2F7,EIF4A1,EIF4A2,ELL2,EPC2,ERC1,EYA2,FANCD2,FGFR2,FNIP1,FOXM1,FOXO3,FOXP1,FOXP2,FRYL,GATAD2B,GATC,GINS1,GRM5,GSR,GTF2H3,GZF1,HDAC2,HDAC8,HELLS,HFM1,HIF1A,HIVEP2,HMBOX1,HNRNPL,HOXA2,HOX…
GO:0061326	0.0127689	2.73547	3.11484	8	97	renal tubule development	GO_BP	CALB1,CTNNBIP1,GZF1,JAG1,LGR5,PTCH1,SMAD4,WNT7B_x000D_
GO:0018205	0.0130262	1.79787	11.5923	20	361	peptidyl-lysine modification	GO_BP	ATF2,AUTS2,BRCA1,BRPF3,CHEK1,EP400,HDAC2,KANSL3,KMT2C,NAP1L2,NCOA3,NUP153,NUP43,PIAS2,RAD52,RING1,SIN3A,SMAD4,SMC1A,WDR82_x000D_
GO:0050657	0.0131297	2.28203	5.07366	11	158	nucleic acid transport	GO_BP	FMR1,G3BP2,GLE1,LRPPRC,NUP153,NUP43,NXF1,RANBP17,SMG7,SRSF5,UPF2_x000D_
GO:0051236	0.0131297	2.28203	5.07366	11	158	establishment of RNA localization	GO_BP	FMR1,G3BP2,GLE1,LRPPRC,NUP153,NUP43,NXF1,RANBP17,SMG7,SRSF5,UPF2_x000D_
GO:1903047	0.01314	1.7435	13.1433	22	422	mitotic cell cycle process	GO_BP	ANKLE2,ANLN,ATF2,ATM,CASC5,CCND1,CCNG2,CCP110,CDC7,CENPT,CEP55,CHEK1,CLASP1,CLASP2,DDB1,DHFR,DSN1,E2F7,EML4,FAM83D,FGFR2,FOXM1,HAUS6,HELLS,KIF14,KIF15,KIF18A,MAP9,MCM6,MCM8,NBN,NDEL1,NEK2,NUP153,NUP43,ORC2,PAFAH1B1,PAPD7,PBRM1,PHIP,PRKAR2B,PSMC2,PSME4,RASA1,RDX,RFWD3,SIN3A,SKA1,SMC1A,TUBGCP3,YWHAG_x000D_
GO:2000758	0.0132073	4.85161	0.931241	4	29	positive regulation of peptidyl-lysine acetylation	GO_BP	AUTS2,BRCA1,NAP1L2,SMAD4_x000D_
GO:0042733	0.0133024	3.31429	1.95882	6	61	embryonic digit morphogenesis	GO_BP	BMPR1A,FLVCR1,GNAQ,HDAC2,SMAD4,WNT5A_x000D_
GO:0042327	0.0134243	1.46244	32.0475	45	998	positive regulation of phosphorylation	GO_BP	BMPR1A,CCND1,CHRNA3,DNAJC27,EPHA4,FGFR2,FNIP1,GPRC5B,GRM5,HDAC2,HIF1A,HMGCR,IL17RD,JAK2,KIDINS220,KIF14,MAP2K4,MAP3K13,MAP3K2,MAP3K9,MAP4K4,MAPK9,NBN,NF1,NTRK2,PAQR3,PDPK1,PHIP,PIK3CA,PRKACB,PRKAR2B,PROX1,PSMC2,PSME4,RASA1,RASAL2,RICTOR,ROCK2,SMAD4,SOX2,SPAG9,SPRED1,UBE2K,WNT5A,WNT7B_x000D_
GO:0010664	0.0134981	6.98951	0.513788	3	16	negative regulation of striated muscle cell apoptotic process	GO_BP	HMGCR,JAK2,PDPK1_x000D_
GO:0042249	0.0134981	6.98951	0.513788	3	16	establishment of planar polarity of embryonic epithelium	GO_BP	PAFAH1B1,PTK7,WNT5A_x000D_
GO:0044030	0.0134981	6.98951	0.513788	3	16	regulation of DNA methylation	GO_BP	BRCA1,PIK3CA,TET1_x000D_
GO:0051571	0.0134981	6.98951	0.513788	3	16	positive regulation of histone H3-K4 methylation	GO_BP	AUTS2,BRCA1,SMAD4_x000D_
GO:0060390	0.0134981	6.98951	0.513788	3	16	regulation of SMAD protein import into nucleus	GO_BP	BMPR1A,PBLD,SMAD4_x000D_
GO:0051321	0.0136903	2.10014	6.48657	13	202	meiotic cell cycle	GO_BP	ATM,CYP26B1,FANCD2,HFM1,MKI67,NBN,NEK2,PRKACB,RAD1,SMC1A,TUBGCP3,UTP14C,WNT5A_x000D_
GO:0003160	0.0141685	15.1238	0.192671	2	6	endocardium morphogenesis	GO_BP	PROX1,RBPJ_x000D_
GO:0010606	0.0141685	15.1238	0.192671	2	6	positive regulation of cytoplasmic mRNA processing body assembly	GO_BP	CNOT1,CNOT6_x000D_
GO:0021957	0.0141685	15.1238	0.192671	2	6	corticospinal tract morphogenesis	GO_BP	EPHA4,FBXO45_x000D_
GO:0032364	0.0141685	15.1238	0.192671	2	6	oxygen homeostasis	GO_BP	HIF1A,WNT7B_x000D_
GO:0060501	0.0141685	15.1238	0.192671	2	6	positive regulation of epithelial cell proliferation involved in lung morphogenesis	GO_BP	FGFR2,FOXP2_x000D_
GO:0060744	0.0141685	15.1238	0.192671	2	6	mammary gland branching involved in thelarche	GO_BP	NCOA3,WNT5A_x000D_
GO:0072201	0.0141685	15.1238	0.192671	2	6	negative regulation of mesenchymal cell proliferation	GO_BP	CTNNBIP1,WNT5A_x000D_
GO:2000653	0.0141685	15.1238	0.192671	2	6	regulation of genetic imprinting	GO_BP	PIK3CA,TET1_x000D_
GO:0001709	0.0142155	3.79396	1.44503	5	45	cell fate determination	GO_BP	CYP26B1,HOXA2,JAG1,PROX1,PTCH1_x000D_
GO:0016441	0.0142155	3.79396	1.44503	5	45	posttranscriptional gene silencing	GO_BP	AGO4,CNOT1,CNOT6,CNOT8,SNIP1_x000D_
GO:0048513	0.0142372	1.3089	74.9011	93	2385	organ development	GO_BP	ABLIM1,AMIGO2,ANK2,ANLN,ARHGAP35,ARHGEF7,ATF2,ATM,ATP8A2,BBX,BCR,BMP2K,BMPR1A,BPTF,C3orf58,CACNB4,CACYBP,CALB1,CCND1,CHD7,CHRNA3,CLASP1,CLASP2,CNGA3,CORO1C,CTNNBIP1,CYP26B1,DCLK1,DCX,DHCR24,DLG5,DPYSL2,E2F7,EIF4A1,EPHA3,EPHA4,EPHA7,FAM83D,FBXO45,FGFR2,FKTN,FLVCR1,FNDC3A,FNIP1,FOXM1,FOXO3,FOXP1,FOXP2,GNAQ,GZF1,HDAC2,HERC1,HIF1A,HK2,HMGCR,HOOK3,HOXA2,HOXB3,HOXB5,HOXB8,HOXD4,INSIG1,INSIG2,ITFG2,JAG1…
GO:0001655	0.0142743	1.8431	10.1794	18	317	urogenital system development	GO_BP	CALB1,CTNNBIP1,DLG5,EPHA4,EPHA7,FGFR2,GZF1,JAG1,LGR5,NF1,PLAG1,PROX1,PTCD2,PTCH1,RARA,SMAD4,WNT5A,WNT7B_x000D_
GO:0031109	0.0142905	2.91551	2.56894	7	80	microtubule polymerization or depolymerization	GO_BP	CLASP1,CLASP2,KIF18A,NDEL1,SKA1,SPAST,TUBGCP3_x000D_
GO:0051649	0.0144333	1.29552	81.2749	100	2531	establishment of localization in cell	GO_BP	ANK2,ARHGEF7,ATF2,BCR,BLZF1,BMPR1A,BRPF3,BZRAP1,CHD7,CHRNA3,CLASP1,CLASP2,DCLK1,DCTN4,DNAJC27,DNAJC6,DPYSL2,ERC1,EYA2,FAM83D,FGF14,FGFR2,FLVCR1,FOXP1,G3BP2,GAD2,GLE1,GNAQ,HIF1A,HK2,HMGCR,HOOK3,INSIG1,JAK2,KIDINS220,KIF14,KIF18A,LRPPRC,MAGEL2,MAPK9,MICAL3,MTM1,NDEL1,NF1,NLGN4Y,NRXN3,NSF,NSG1,NTRK2,NUP153,NXF1,OLFM2,PAFAH1B1,PBLD,PCSK1,PDPK1,PHIP,PICALM,PIK3C2A,PLEKHA8,PPFIA2,PPP3CB,PRKACB,PRKAR2B,…
GO:0044770	0.0145738	2.08152	6.54008	13	206	cell cycle phase transition	GO_BP	ANLN,ATM,CCND1,CCP110,CDC7,CHEK1,CLASP1,CLASP2,DDB1,DHFR,E2F7,FAM83D,FOXM1,KIF14,MCM6,MCM8,NBN,NEK2,ORC2,PAFAH1B1,PRKAR2B,PSMC2,PSME4,RDX,RFWD3,SIN3A,TUBGCP3,YWHAG_x000D_
GO:0048754	0.0149368	2.23596	5.16999	11	161	branching morphogenesis of an epithelial tube	GO_BP	CTNNBIP1,DLG5,FGFR2,GZF1,NCOA3,PTCH1,SEMA3E,SLC12A2,SMAD4,WNT5A,WNT7B_x000D_
GO:0021537	0.0151111	2.07065	6.57115	13	206	telencephalon development	GO_BP	CHD7,DPYSL2,FBXO45,FOXP2,HIF1A,KIF14,NDEL1,NF1,NR2E1,NTRK2,PAFAH1B1,PHLPP2,PROX1,PTPRS,SKI,WNT5A,ZBTB18_x000D_
GO:0035335	0.01514	2.64577	3.21118	8	100	peptidyl-tyrosine dephosphorylation	GO_BP	DNAJC6,EYA2,MTM1,MTMR3,PTP4A1,PTPRD,PTPRS,RNGTT_x000D_
GO:0009987	0.0154036	1.51426	234.947	248	8944	cellular process	GO_BP	AASS,ABCA3,ABI2,ABLIM1,ACBD5,AEBP2,AGO4,AKAP10,AMIGO2,ANGEL2,ANK2,ANKLE2,ANLN,APPL1,ARHGAP11A,ARHGAP35,ARHGAP5,ARHGEF6,ARHGEF7,ARL5B,ATAD5,ATCAY,ATF2,ATF7IP,ATG16L1,ATM,ATP11B,ATP6V1A,ATP8A2,ATRNL1,AUTS2,BAZ1A,BBS9,BBX,BCR,BHLHE22,BLZF1,BMP2K,BMPR1A,BPTF,BRCA1,BRCC3,BRPF3,BSN,BZRAP1,C3orf58,CACNA2D3,CACNB4,CACYBP,CALB1,CASC5,CBFA2T2,CCND1,CCNG2,CCP110,CDC7,CDK20,CENPT,CEP350,CEP55,CHD3,CHD7,CHEK1…
GO:2001022	0.0154337	3.19759	2.02304	6	63	positive regulation of response to DNA damage stimulus	GO_BP	ATM,BRCA1,BRCC3,FOXM1,RIF1,SPRED1_x000D_
GO:0014047	0.0155401	3.7012	1.47714	5	46	glutamate secretion	GO_BP	BZRAP1,DPYSL2,NF1,NTRK2,PPFIA2_x000D_
GO:0035176	0.0155401	3.7012	1.47714	5	46	social behavior	GO_BP	NLGN4Y,NR2E1,NRXN3,PPP3CB,VPS13A_x000D_
GO:0006338	0.015579	2.22101	5.2021	11	162	chromatin remodeling	GO_BP	BAZ1A,BPTF,CASC5,CENPT,CHEK1,GATAD2B,HDAC2,HELLS,PBRM1,PSME4,RERE_x000D_
GO:0010769	0.0156285	1.99922	7.3171	14	230	regulation of cell morphogenesis involved in differentiation	GO_BP	ARHGEF7,CHRNA3,CLASP1,CLASP2,CORO1C,DPYSL2,EPHA3,EPHA4,HDAC2,MAPK9,NDEL1,NR2E1,NTRK2,PAFAH1B1,PBLD,PHLDB2,PTPRD,SMAD4,ULK2,WDR36,WNT5A_x000D_
GO:0007612	0.0157301	2.45507	3.87276	9	121	learning	GO_BP	FOXP2,GRM5,HIF1A,HMGCR,NF1,NLGN4Y,NRXN3,NTRK2,PPP3CB,PRKAR2B,SLC12A5_x000D_
GO:0003203	0.0160064	6.48985	0.5459	3	17	endocardial cushion morphogenesis	GO_BP	BMPR1A,RBPJ,SMAD4_x000D_
GO:0010971	0.0160064	6.48985	0.5459	3	17	positive regulation of G2/M transition of mitotic cell cycle	GO_BP	CCND1,CDC7,SIN3A_x000D_
GO:0060021	0.0162002	2.8374	2.63316	7	82	palate development	GO_BP	BMPR1A,CHD7,INSIG1,INSIG2,SKI,SMAD4,WNT5A_x000D_
GO:0021799	0.0166407	4.49167	0.995464	4	31	cerebral cortex radially oriented cell migration	GO_BP	FBXO45,NDEL1,NR2E1,PAFAH1B1_x000D_
GO:0061647	0.0166407	4.49167	0.995464	4	31	histone H3-K9 modification	GO_BP	BRCA1,CHEK1,NAP1L2,SMAD4_x000D_
GO:0007051	0.0168407	2.42478	3.91763	9	122	spindle organization	GO_BP	CHD3,CLASP1,CLASP2,HAUS6,MAP9,NEK2,SMC1A,STARD9,TUBGCP3_x000D_
GO:0045446	0.0169374	2.80974	2.65636	7	83	endothelial cell differentiation	GO_BP	HOXB5,JAG1,PROX1,PTPRS,RBPJ,RDX,ROCK2,SMAD4,WNT7B_x000D_
GO:0043392	0.0169445	3.61285	1.50925	5	47	negative regulation of DNA binding	GO_BP	CTNNBIP1,HDAC2,JAK2,NEK2,SIN3A_x000D_
GO:0023014	0.0174164	1.4755	27.4556	39	855	signal transduction by protein phosphorylation	GO_BP	ARHGEF6,ATF2,BMPR1A,DNAJC27,EPHA4,EPHA7,FAM83D,FGF14,FGFR2,FKTN,FOXM1,GRM5,HMGCR,IL17RD,ITCH,JAK2,KIDINS220,MAP2K4,MAP3K13,MAP3K2,MAP3K9,MAP4K4,MAPK9,NBR1,NF1,NTRK2,PAFAH1B1,PAQR3,PPP2R5D,PSMC2,PSME4,RASA1,RASAL2,SOX2,SPAG9,SPRED1,WNT5A,WNT7B,ZMYND11_x000D_
GO:0060415	0.0177904	3.08881	2.08726	6	65	muscle tissue morphogenesis	GO_BP	FGFR2,PROX1,PTCD2,RBPJ,WNT5A,ZFPM2_x000D_
GO:0019827	0.0178125	3.08619	2.08721	6	66	stem cell population maintenance	GO_BP	BMPR1A,CNOT1,FOXO3,HOOK3,JAG1,MED28,NR2E1,PROX1,RBPJ,RIF1,SKI,SMAD4,SMC1A,SOX2,SS18,TET1,ZIC3_x000D_
GO:0007346	0.0179032	1.64759	15.1246	24	471	regulation of mitotic cell cycle	GO_BP	ANGEL2,ANLN,ATF2,ATM,CCND1,CDC7,CHEK1,DDB1,E2F7,FGFR2,KIF14,MAP4K4,MAP9,NBN,NEK2,PAFAH1B1,PHIP,PSMC2,PSME4,PTCH1,RDX,RFWD3,SIN3A,SMC1A_x000D_
GO:0034655	0.0182815	1.70691	12.7805	21	398	nucleobase-containing compound catabolic process	GO_BP	AGO4,ATM,CNOT1,CNOT6,CNOT8,CPEB3,DIS3L,EIF4A1,EIF4A2,HIF1A,LRPPRC,MGAT1,NUDT12,PDE4B,PDE7A,RPL4,RPS15A,SKIV2L2,SMG7,UPF2,XRN1_x000D_
GO:0031570	0.0183564	2.16315	5.33055	11	166	DNA integrity checkpoint	GO_BP	ATF2,ATM,BRCA1,BRCC3,CCND1,CHEK1,NBN,PSMC2,PSME4,RAD1,RFWD3_x000D_
GO:0045893	0.0183732	1.7069	12.7921	21	412	positive regulation of transcription, DNA-templated	GO_BP	ABLIM1,ATF2,ATF7IP,AUTS2,BMPR1A,BPTF,BRCA1,CBFA2T2,CHEK1,E2F7,ERC1,FGFR2,FOXM1,FOXO3,HDAC2,HIF1A,HMBOX1,HOXA2,HOXB5,HSF2,ILF3,INSIG1,INSIG2,JAG1,JAK2,KDM5A,KLF7,MAML3,MAP3K13,MAP3K2,MAPK9,MICAL3,NCOA3,NEUROG2,NFIA,NR2E1,PHIP,PIAS2,PICALM,PLAG1,PLAGL1,PPP3CB,PROX1,PSMC2,PTCH1,RARA,RBPJ,REL,RERE,RRN3,SAFB,SIN3A,SIX5,SKI,SMAD4,SOX2,SPEN,SS18,STRN3,TCF20,TET1,TRERF1,TRIM13,TRIM32,TRIM37,WNT5A,YAF2,ZF…
GO:0043525	0.0184305	3.52861	1.54136	5	48	positive regulation of neuron apoptotic process	GO_BP	ATM,EPHA7,FOXO3,NF1,PAWR_x000D_
GO:0046329	0.0185477	4.33098	1.02758	4	32	negative regulation of JNK cascade	GO_BP	FKTN,ITCH,PAFAH1B1,ZMYND11_x000D_
GO:0090503	0.0185477	4.33098	1.02758	4	32	RNA phosphodiester bond hydrolysis, exonucleolytic	GO_BP	CNOT1,CNOT6,CNOT8,DIS3L_x000D_
GO:0045860	0.0186697	1.56432	19.2349	29	599	positive regulation of protein kinase activity	GO_BP	CCND1,CHRNA3,EPHA4,FGFR2,GPRC5B,GRM5,IL17RD,JAK2,KIDINS220,KIF14,MAP2K4,MAP3K13,MAP3K2,MAP3K9,MAP4K4,NF1,PAQR3,PDPK1,PIK3CA,PRKACB,PRKAR2B,PROX1,PSMC2,PSME4,RASA1,RASAL2,SPAG9,SPRED1,WNT5A_x000D_
GO:0048583	0.0186768	1.24679	112.905	133	3516	regulation of response to stimulus	GO_BP	AGO4,ARHGAP11A,ARHGAP35,ARHGAP5,ARHGEF6,ARHGEF7,ATF2,ATM,BCR,BMPR1A,BRCA1,BRCC3,C3orf58,CACNB4,CCND1,CHEK1,CHORDC1,CLASP1,CLASP2,CNOT1,CTNNBIP1,CYP26B1,DHFR,DNAJC27,ELMO2,EPHA4,EPHA7,FAM13B,FAM83D,FGD6,FGF14,FGFR2,FKTN,FNIP1,FOXM1,FOXO3,FOXP1,G3BP2,GIT2,GOLT1B,GPRC5B,GRM5,HDAC2,HIF1A,HK2,HMGCR,IL17RD,ITCH,JAG1,JAK2,KIAA1324,KIDINS220,KIF14,LEMD3,LGR5,MAP2K4,MAP3K13,MAP3K2,MAP3K9,MAP4K4,MAPK9,MCF2…
GO:0010665	0.0187582	6.05682	0.578012	3	18	regulation of cardiac muscle cell apoptotic process	GO_BP	HMGCR,JAK2,PDPK1_x000D_
GO:0051642	0.0187582	6.05682	0.578012	3	18	centrosome localization	GO_BP	NDEL1,PAFAH1B1,SYNE2_x000D_
GO:2000757	0.0187582	6.05682	0.578012	3	18	negative regulation of peptidyl-lysine acetylation	GO_BP	BRCA1,HDAC2,SIN3A_x000D_
GO:0002088	0.0190566	3.03714	2.11938	6	66	lens development in camera-type eye	GO_BP	FGFR2,PROX1,SIX5,SKI,WNT5A,WNT7B_x000D_
GO:0006260	0.0193588	1.81135	9.76197	17	304	DNA replication	GO_BP	BAZ1A,BRCA1,CACYBP,CDC7,CHEK1,E2F7,GINS1,MCM6,MCM8,NBN,NFIA,ORC2,POLH,RAD1,SIN3A,SMC1A,TBRG1_x000D_
GO:0007185	0.0194174	12.0983	0.224782	2	7	transmembrane receptor protein tyrosine phosphatase signaling pathway	GO_BP	PTPRD,TRIO_x000D_
GO:0008090	0.0194174	12.0983	0.224782	2	7	retrograde axon cargo transport	GO_BP	NDEL1,PAFAH1B1_x000D_
GO:0036302	0.0194174	12.0983	0.224782	2	7	atrioventricular canal development	GO_BP	RBPJ,SMAD4_x000D_
GO:0060839	0.0194174	12.0983	0.224782	2	7	endothelial cell fate commitment	GO_BP	PROX1,RBPJ_x000D_
GO:2000394	0.0194174	12.0983	0.224782	2	7	positive regulation of lamellipodium morphogenesis	GO_BP	ARHGEF7,CORO1C_x000D_
GO:0031401	0.019515	1.39896	37.1533	50	1157	positive regulation of protein modification process	GO_BP	ANKLE2,AUTS2,BMPR1A,BRCA1,CCND1,CHRNA3,DNAJC27,EPHA4,FGFR2,FNIP1,GPRC5B,GRM5,HDAC2,HMGCR,IL17RD,JAK2,KIDINS220,KIF14,MAP2K4,MAP3K13,MAP3K2,MAP3K9,MAP4K4,MAPK9,NAP1L2,NBN,NF1,NTRK2,PAQR3,PAWR,PDPK1,PELI1,PHIP,PIK3CA,PRKACB,PRKAR2B,PROX1,PSMC2,PSME4,RASA1,RASAL2,RICTOR,ROCK2,SMAD4,SOX2,SPAG9,SPRED1,UBE2K,WNT5A,WNT7B_x000D_
GO:0031400	0.0197628	1.58308	17.6906	27	555	negative regulation of protein modification process	GO_BP	ATM,BRCA1,CASC5,CHORDC1,CORO1C,DLG2,DLG3,DNAJC10,FKTN,FOXM1,GNAQ,GPATCH2,HDAC2,HMGCR,ITCH,KDM5A,NF1,PAFAH1B1,PAQR3,PBLD,PDPK1,PPM1E,PRKAR2B,PSMC2,ROCK2,SIN3A,SKI,SOCS5,SPRED1,TRIP12,YWHAG,ZMYND11_x000D_
GO:0006695	0.02	3.44819	1.57348	5	49	cholesterol biosynthetic process	GO_BP	DHCR24,HMGCR,INSIG1,INSIG2,MSMO1_x000D_
GO:0006935	0.0200429	1.46691	26.8775	38	837	chemotaxis	GO_BP	ABLIM1,ANK2,ARHGAP35,ARHGEF7,CACNB4,CLASP1,CLASP2,DCX,DLG3,DPYSL2,DPYSL3,ELMO2,EPHA3,EPHA4,EPHA7,FGFR2,HOXA2,IL17RD,JAK2,KLF7,NEUROG2,NF1,NRXN3,PAQR3,PDE4B,PIK3C2A,PIK3CA,PLXNC1,PSMC2,PSME4,RASA1,RASAL2,ROCK2,SEMA3E,SMAD4,SPRED1,TRIO,WNT5A_x000D_
GO:0044708	0.0200815	1.88253	8.29709	15	261	single-organism behavior	GO_BP	AUTS2,CACNB4,CALB1,CHD7,CHRNA3,CPEB3,EPHA4,FGF14,FOXP2,GIT2,GRM5,HDAC2,HIF1A,HMGCR,HOXB8,KCNK10,NF1,NLGN4Y,NR2E1,NRXN3,NTRK2,PAFAH1B1,PPP3CB,PRKAR2B,SLC12A5_x000D_
GO:0061180	0.0200995	4.21324	1.052	4	33	mammary gland epithelium development	GO_BP	CCND1,FGFR2,HIF1A,JAK2,NCOA3,PTCH1,SLC12A2,WNT5A,WNT7B_x000D_
GO:0043087	0.0202181	1.57959	17.7257	27	552	regulation of GTPase activity	GO_BP	ARHGAP11A,ARHGAP35,ARHGAP5,ARHGEF6,ARHGEF7,BCR,CORO1C,DOCK3,EPHA3,EPHA4,FAM13B,FGD6,FNIP1,GIT2,GNAQ,HERC1,MCF2,NDEL1,NF1,NTRK2,OCRL,PAFAH1B1,RASA1,RASAL2,RDX,RICTOR,TRIO_x000D_
GO:1901214	0.0205139	1.92519	7.57837	14	236	regulation of neuron death	GO_BP	ATM,DHCR24,EPHA7,FOXO3,HIF1A,JAK2,KIF14,NF1,NTRK2,PAWR,PICALM,PIK3CA,RASA1,REL_x000D_
GO:0000724	0.0205491	2.69306	2.76161	7	86	double-strand break repair via homologous recombination	GO_BP	ATM,BRCA1,CDC7,CHEK1,MCM8,NBN,RAD52_x000D_
GO:0021549	0.0205491	2.69306	2.76161	7	86	cerebellum development	GO_BP	FOXP2,HERC1,KIF14,PROX1,PTPRS,RERE,ZBTB18_x000D_
GO:0034605	0.0208136	2.48285	3.40385	8	106	cellular response to heat	GO_BP	ATM,CHORDC1,HDAC2,MKI67,NF1,NUP153,NUP43,XYLT1_x000D_
GO:0000186	0.0211867	1.91644	7.61049	14	237	activation of MAPKK activity	GO_BP	FGFR2,IL17RD,JAK2,KIDINS220,MAP3K13,MAP3K2,MAP3K9,NF1,PAQR3,PSMC2,PSME4,RASA1,RASAL2,SPRED1_x000D_
GO:0014706	0.0217031	1.75338	10.6611	18	332	striated muscle tissue development	GO_BP	C3orf58,CACYBP,CYP26B1,EYA2,FGFR2,FOXP2,HMGCR,LEMD3,NF1,PLAGL1,PROX1,PTCD2,RARA,RBPJ,SKI,WNT5A,ZBTB18,ZFPM2_x000D_
GO:0045947	0.0217551	5.67791	0.610123	3	19	negative regulation of translational initiation	GO_BP	FMR1,PAIP2B,RARA_x000D_
GO:0061014	0.0217551	5.67791	0.610123	3	19	positive regulation of mRNA catabolic process	GO_BP	CNOT1,CNOT8,CPEB3_x000D_
GO:0010639	0.0219101	2.02528	6.18609	12	194	negative regulation of organelle organization	GO_BP	ATM,BRCA1,CHEK1,CLASP1,CLASP2,FGFR2,INSIG1,KDM5A,NEK2,PHLDB2,RAD1,RDX,SIN3A,SKI,SYT4,TCHP,TET1,TRIM37,TRIP12_x000D_
GO:0040008	0.0227063	1.53635	19.5561	29	609	regulation of growth	GO_BP	ATP8A2,BLZF1,CHD7,CLASP2,CRIM1,DPYSL2,ENOX2,FGFR2,FLVCR1,FOXM1,HIF1A,ITCH,KIF14,NDEL1,NDRG3,PAFAH1B1,PHIP,PIK3CA,PROX1,PTCH1,RBPJ,SMAD4,SOCS5,SYT4,TCHP,TRIM32,ULK2,WDR36,WNT5A_x000D_
GO:0006270	0.022754	4.04175	1.0918	4	34	DNA replication initiation	GO_BP	CDC7,MCM6,NBN,ORC2_x000D_
GO:0048041	0.0229752	3.31428	1.62993	5	51	focal adhesion assembly	GO_BP	ARHGEF7,CLASP1,CLASP2,CORO1C,EPHA3,PDPK1,PHLDB2,ROCK2_x000D_
GO:0060349	0.0230027	2.62624	2.82583	7	88	bone morphogenesis	GO_BP	CYP26B1,FGFR2,INSIG1,INSIG2,NAB1,RARA,SKI_x000D_
GO:0090002	0.0233086	2.28233	4.14242	9	129	establishment of protein localization to plasma membrane	GO_BP	ANK2,APPL1,BLZF1,CLASP2,NSF,PDPK1,PTCH1,RDX,ROCK2_x000D_
GO:1902580	0.0233449	1.37747	38.4442	51	1201	single-organism cellular localization	GO_BP	ANK2,APPL1,ATCAY,BLZF1,BMPR1A,CLASP1,CLASP2,DLG2,DLG3,DPYSL2,FGF14,FGFR2,G3BP2,GNAQ,HDAC8,INSIG1,JAK2,KIF14,KIF18A,LRPPRC,MAPK9,MTM1,NDEL1,NF1,NLGN4Y,NSF,PAFAH1B1,PBLD,PDPK1,PHIP,PPP3CB,PTCH1,RAB6A,RANBP17,RDX,RERE,ROCK2,RPL4,RPS15A,SCN3B,SMAD4,SNIP1,SNX16,STARD7,SYN1,SYNE2,SYT4,TNPO1,TOMM20,USP36,VPS13A,VPS36,YWHAG_x000D_
GO:0071363	0.0233713	1.44194	28.0336	39	873	cellular response to growth factor stimulus	GO_BP	AGO4,ARHGEF6,ARHGEF7,BMPR1A,FGFR2,FOXO3,HDAC2,HIF1A,IL17RD,JAK2,KIDINS220,LEMD3,MAPK9,MCF2,NF1,NTRK2,PAQR3,PBLD,PDPK1,PEG10,PHLPP2,PIK3CA,PPP2R5D,PRKACB,PRKAR2B,PSMC2,PSME4,RASA1,RASAL2,RBPJ,RICTOR,SHCBP1,SHOC2,SKI,SMAD4,SPRED1,TRIO,USP9Y,WNT5A_x000D_
GO:0048015	0.0238146	1.99905	6.26179	12	195	phosphatidylinositol-mediated signaling	GO_BP	AGO4,C3orf58,FGFR2,FOXO3,JAK2,NF1,NTRK2,PDPK1,PHLPP2,PIK3C2A,PIK3CA,RICTOR_x000D_
GO:0072175	0.0243596	2.26332	4.17453	9	130	epithelial tube formation	GO_BP	ARHGAP35,HIF1A,MIB1,PRKACB,PTCH1,PTK7,RARA,SKI,WNT5A_x000D_
GO:0006997	0.024564	3.25123	1.65816	5	52	nucleus organization	GO_BP	ANKLE2,LEMD3,NDEL1,NUP153,NUP43,PAFAH1B1,POLR1B,PSME4,RRN3,SYNE2,TMF1_x000D_
GO:0030516	0.0247336	2.84661	2.24782	6	70	regulation of axon extension	GO_BP	CLASP2,DPYSL2,NDEL1,PAFAH1B1,WDR36,WNT5A_x000D_
GO:0010638	0.02474	1.57767	16.4091	25	511	positive regulation of organelle organization	GO_BP	ABI2,AUTS2,BRCA1,CLASP1,CNOT1,CNOT6,HIF1A,HK2,KIAA1324,MAGEL2,NAP1L2,PHIP,PPM1E,PROX1,RICTOR,SIN3A,SMAD4,SNIP1,SPAST,STARD7,SURF4,USP36,WDR1,WNT5A,YWHAG_x000D_
GO:0048385	0.0250571	3.91112	1.12391	4	35	regulation of retinoic acid receptor signaling pathway	GO_BP	CNOT1,CYP26B1,NR2C1,ZNF536_x000D_
GO:0006139	0.0252508	2.05505	5.60142	11	219	nucleobase-containing compound metabolic process	GO_BP	ABLIM1,AEBP2,AGO4,ARHGAP35,ATF2,ATF7IP,ATG16L1,ATM,ATP6V1A,AUTS2,BAZ1A,BBX,BHLHE22,BLZF1,BMPR1A,BPTF,BRCA1,BRCC3,CACNB4,CACYBP,CBFA2T2,CCND1,CDC7,CHD3,CHD7,CHEK1,CLK4,CNOT1,CNOT6,CNOT8,CPEB3,CTNNBIP1,DDB1,DHFR,DHX35,DIDO1,DIS3L,DLG2,DLG3,DLST,DPYSL2,E2F7,EIF4A1,EIF4A2,ELL2,EPC2,ERC1,EYA2,FANCD2,FGFR2,FNIP1,FOXM1,FOXO3,FOXP1,FOXP2,FRYL,GATAD2B,GATC,GINS1,GRM5,GSR,GTF2H3,GZF1,HDAC2,HDAC8,HELLS,HFM1…
GO:0010563	0.0252562	1.57433	16.4412	25	512	negative regulation of phosphorus metabolic process	GO_BP	ANKLE2,CASC5,CHORDC1,CORO1C,DLG2,DLG3,DNAJC10,FKTN,FOXM1,GNAQ,GPATCH2,HMGCR,ITCH,NF1,PAFAH1B1,PAQR3,PBLD,PDPK1,PPM1E,PRKAR2B,ROCK2,SOCS5,SPRED1,YWHAG,ZMYND11_x000D_
GO:0002327	0.0253451	10.0813	0.256894	2	8	immature B cell differentiation	GO_BP	ATM,FNIP1_x000D_
GO:0006975	0.0253451	10.0813	0.256894	2	8	DNA damage induced protein phosphorylation	GO_BP	ATM,CHEK1_x000D_
GO:0021546	0.0253451	10.0813	0.256894	2	8	rhombomere development	GO_BP	HOXA2,HOXB3_x000D_
GO:0032875	0.0253451	10.0813	0.256894	2	8	regulation of DNA endoreduplication	GO_BP	E2F7,SMC1A_x000D_
GO:0048733	0.0253451	10.0813	0.256894	2	8	sebaceous gland development	GO_BP	RBPJ,SMAD4_x000D_
GO:0060534	0.0253451	10.0813	0.256894	2	8	trachea cartilage development	GO_BP	RARA,WNT7B_x000D_
GO:0060907	0.0253451	10.0813	0.256894	2	8	positive regulation of macrophage cytokine production	GO_BP	GPRC5B,WNT5A_x000D_
GO:0086015	0.0253451	10.0813	0.256894	2	8	SA node cell action potential	GO_BP	ANK2,SCN3B_x000D_
GO:0086070	0.0253451	10.0813	0.256894	2	8	SA node cell to atrial cardiac muscle cell communication	GO_BP	ANK2,SCN3B_x000D_
GO:0098597	0.0253451	10.0813	0.256894	2	8	observational learning	GO_BP	FOXP2,NF1_x000D_
GO:1903599	0.0253451	10.0813	0.256894	2	8	positive regulation of mitophagy	GO_BP	HIF1A,HK2_x000D_
GO:2000781	0.0253451	10.0813	0.256894	2	8	positive regulation of double-strand break repair	GO_BP	FOXM1,RIF1_x000D_
GO:0016570	0.0255812	1.7485	10.0863	17	319	histone modification	GO_BP	ATF2,ATM,AUTS2,BRCA1,BRCC3,BRPF3,CHEK1,DDB1,EP400,EYA2,HDAC2,HDAC8,JAK2,KANSL3,KDM4C,KDM5A,KMT2C,NAP1L2,NCOA3,PRMT8,RING1,SIN3A,SKI,SMAD4,TRIM37,TRIP12,UTY,WDR82_x000D_
GO:0051129	0.0257181	1.86397	7.80874	14	248	negative regulation of cellular component organization	GO_BP	ATM,BRCA1,CBFA2T2,CHEK1,CLASP1,CLASP2,CORO1C,CTNNBIP1,DPYSL3,EPHA4,FGFR2,HDAC2,INSIG1,KDM5A,KIF14,NEK2,PAFAH1B1,PAQR3,PBLD,PHLDB2,PICALM,RAD1,RDX,ROCK2,SIN3A,SKI,SYT4,TCHP,TET1,TRIM37,TRIP12,UBQLN2,ULK2,WNT5A_x000D_
GO:0042326	0.0260325	1.66309	12.4594	20	388	negative regulation of phosphorylation	GO_BP	ANKLE2,CHORDC1,CORO1C,DNAJC10,FKTN,FOXM1,GNAQ,HMGCR,ITCH,NF1,PAFAH1B1,PAQR3,PBLD,PDPK1,PPM1E,PRKAR2B,SOCS5,SPRED1,YWHAG,ZMYND11_x000D_
GO:0010923	0.0263114	2.80264	2.27993	6	71	negative regulation of phosphatase activity	GO_BP	CASC5,DLG2,DLG3,GPATCH2,ROCK2,SPRED1_x000D_
GO:2000177	0.0263114	2.80264	2.27993	6	71	regulation of neural precursor cell proliferation	GO_BP	FOXO3,HIF1A,NF1,NR2E1,PROX1,SHCBP1_x000D_
GO:0048013	0.0268184	2.53681	2.91684	7	91	ephrin receptor signaling pathway	GO_BP	ARHGEF7,EPHA3,EPHA4,EPHA7,RASA1,RBPJ,ROCK2,SS18_x000D_
GO:0050790	0.0269765	1.27088	73.1506	89	2278	regulation of catalytic activity	GO_BP	ANKLE2,ARHGAP11A,ARHGAP35,ARHGAP5,ARHGEF6,ARHGEF7,ATM,BCR,BMP2K,BRCC3,CASC5,CCND1,CHORDC1,CHRNA3,CORO1C,CRIM1,DHCR24,DHFR,DLG2,DLG3,DNAJC10,DOCK3,EIF4A2,EPHA3,EPHA4,EPHA7,EPM2AIP1,FAM13B,FGD6,FGFR2,FNIP1,GIT2,GNAQ,GPATCH2,GPRC5B,GRM5,HERC1,HIF1A,HMGCR,IL17RD,JAK2,KDM5A,KIDINS220,KIF14,MAP2K4,MAP3K13,MAP3K2,MAP3K9,MAP4K4,MAPK9,MCF2,NBN,NDEL1,NF1,NTRK2,OCRL,PAFAH1B1,PAQR3,PAWR,PDPK1,PHACTR2,PICALM,…
GO:0001843	0.0270506	2.53197	2.92217	7	91	neural tube closure	GO_BP	ARHGAP35,PRKACB,PTCH1,PTK7,RARA,SKI,WNT5A_x000D_
GO:0022607	0.0272413	1.27021	73.1827	89	2279	cellular component assembly	GO_BP	AASS,ABLIM1,AGO4,AMIGO2,ANLN,ARHGEF6,ARHGEF7,ATF7IP,ATG16L1,BBS9,BRCA1,BSN,CASC5,CCP110,CENPT,CHRNA3,CLASP1,CLASP2,CNOT1,CNOT6,CORO1C,CTNNBIP1,DLG5,DPYSL3,EIF3J,EIF3M,EPHA3,FBXO45,FGD6,FNIP1,HAUS6,HELLS,HMGCR,INSIG1,JAK2,KCTD18,KIAA1324,KIF14,MAGEL2,MAGI1,MAP9,MTMR3,NAP1L2,NBR1,NDEL1,NEK2,NLGN4Y,NRXN3,NSG1,NTRK2,NUP153,OCRL,PAFAH1B1,PAWR,PDPK1,PHLDB2,PICALM,PIK3C2A,PPM1E,PPP2R1B,PROX1,PSMC2,PTPRD…
GO:0010470	0.0274958	3.78866	1.15602	4	36	regulation of gastrulation	GO_BP	BMPR1A,CLASP1,CLASP2,PHLDB2_x000D_
GO:0044088	0.0274958	3.78866	1.15602	4	36	regulation of vacuole organization	GO_BP	KIAA1324,MTM1,MTMR3,UBQLN2_x000D_
GO:0061028	0.0274958	3.78866	1.15602	4	36	establishment of endothelial barrier	GO_BP	PTPRS,RDX,ROCK2,WNT7B_x000D_
GO:0006998	0.0279546	2.76	2.31205	6	72	nuclear envelope organization	GO_BP	ANKLE2,NDEL1,NUP153,NUP43,PAFAH1B1,SYNE2_x000D_
GO:0042474	0.0284849	5.0464	0.674347	3	21	middle ear morphogenesis	GO_BP	HOXA2,INSIG1,INSIG2_x000D_
GO:0048745	0.0284849	5.0464	0.674347	3	21	smooth muscle tissue development	GO_BP	FOXP2,NF1,PROX1_x000D_
GO:0060713	0.0284849	5.0464	0.674347	3	21	labyrinthine layer morphogenesis	GO_BP	FGFR2,NCOA3,WNT7B_x000D_
GO:0001892	0.028501	2.50202	2.95428	7	92	embryonic placenta development	GO_BP	BPTF,E2F7,FGFR2,HIF1A,NCOA3,RBPJ,WNT7B_x000D_
GO:0016241	0.028501	2.50202	2.95428	7	92	regulation of macroautophagy	GO_BP	HIF1A,HK2,KIAA1324,MTMR3,TRIM13,UBQLN2,USP36_x000D_
GO:0016197	0.028858	1.83302	7.9316	14	247	endosomal transport	GO_BP	DCLK1,ERC1,HOOK3,MAGEL2,MTM1,NSG1,PICALM,RAB11FIP4,RAB6A,RDX,SNX16,SPAG9,VPS13A,VPS36_x000D_
GO:0007405	0.0291505	3.09537	1.73403	5	54	neuroblast proliferation	GO_BP	DAGLB,FGFR2,HIF1A,NF1,PAFAH1B1_x000D_
GO:0001501	0.0294239	1.56465	15.8632	24	494	skeletal system development	GO_BP	BBX,BMPR1A,CHD7,CYP26B1,FGFR2,FLVCR1,FOXP1,GNAQ,HIF1A,HOXA2,HOXB3,HOXB5,HOXB8,HOXD4,INSIG1,INSIG2,LRRC17,MEX3C,NAB1,PAFAH1B1,RARA,SKI,WNT5A,WNT7B_x000D_
GO:0032231	0.0296641	2.71864	2.34416	6	73	regulation of actin filament bundle assembly	GO_BP	CLASP1,CLASP2,PHLDB2,PPM1E,RDX,ROCK2_x000D_
GO:0016331	0.0299702	2.07457	5.03236	10	157	morphogenesis of embryonic epithelium	GO_BP	ARHGAP35,FGFR2,HIF1A,MIB1,PRKACB,PTCH1,PTK7,RARA,SKI,WNT5A,WNT7B_x000D_
GO:0048010	0.0300022	1.7448	9.50508	16	296	vascular endothelial growth factor receptor signaling pathway	GO_BP	ELMO2,FGFR2,HIF1A,IL17RD,JAK2,NF1,PAQR3,PDPK1,PIK3CA,PSMC2,PSME4,RASA1,RASAL2,RICTOR,ROCK2,SPRED1_x000D_
GO:0045599	0.0300711	3.67362	1.18813	4	37	negative regulation of fat cell differentiation	GO_BP	INSIG1,JAG1,WNT5A,ZFPM2_x000D_
GO:0065009	0.0302547	1.86966	7.23462	13	236	regulation of molecular function	GO_BP	ANK2,ANKLE2,ARHGAP11A,ARHGAP35,ARHGAP5,ARHGEF6,ARHGEF7,ATF2,ATM,BCR,BMP2K,BRCC3,CACNB4,CASC5,CCND1,CHORDC1,CHRNA3,CNOT6,CORO1C,CRIM1,CTNNBIP1,DHCR24,DHFR,DLG2,DLG3,DNAJC10,DOCK3,EIF4A2,EPHA3,EPHA4,EPHA7,EPM2AIP1,ERC1,FAM13B,FGD6,FGF14,FGFR2,FNIP1,GIT2,GNAQ,GPATCH2,GPRC5B,GRM5,HDAC2,HERC1,HIF1A,HMGCR,IL17RD,ITCH,JAK2,KDM5A,KIDINS220,KIF14,MAP2K4,MAP3K13,MAP3K2,MAP3K9,MAP4K4,MAPK9,MCF2,NBN,NCOA3,ND…
GO:0032970	0.0306129	1.7082	10.3079	17	321	regulation of actin filament-based process	GO_BP	ABI2,ANK2,CLASP1,CLASP2,EPHA3,MAGEL2,PDE4B,PHLDB2,PPM1E,PROX1,RASA1,RDX,RICTOR,ROCK2,SCN3B,SEMA3E,WDR1_x000D_
GO:0072359	0.0313024	1.40806	28.6437	39	892	circulatory system development	GO_BP	ANK2,ATF2,ATM,BMPR1A,BRCA1,C3orf58,CACYBP,CHD7,CHRNA3,E2F7,FGFR2,FLVCR1,FOXM1,GNAQ,HIF1A,HOXB3,JAG1,LEMD3,MIB1,NF1,NR2E1,NRXN3,NTRK2,PBRM1,PIK3CA,PPP3CB,PROX1,PTCD2,PTCH1,RARA,RASA1,RBPJ,ROCK2,SEMA3E,SMAD4,WNT5A,WNT7B,ZFPM2,ZIC3_x000D_
GO:0006476	0.0314408	2.67849	2.37627	6	74	protein deacetylation	GO_BP	HDAC2,HDAC8,KDM5A,SIN3A,SKI,SPRED1_x000D_
GO:0060363	0.0317953	8.65693	0.288479	2	9	cranial suture morphogenesis	GO_BP	FGFR2,INSIG1,INSIG2_x000D_
GO:0003198	0.0319028	8.64056	0.289006	2	9	epithelial to mesenchymal transition involved in endocardial cushion formation	GO_BP	RBPJ,SMAD4_x000D_
GO:0032933	0.0319028	8.64056	0.289006	2	9	SREBP signaling pathway	GO_BP	INSIG1,INSIG2_x000D_
GO:0035246	0.0319028	8.64056	0.289006	2	9	peptidyl-arginine N-methylation	GO_BP	FBXO11,PRMT8_x000D_
GO:0035459	0.0319028	8.64056	0.289006	2	9	cargo loading into vesicle	GO_BP	INSIG1,PICALM_x000D_
GO:0046543	0.0319028	8.64056	0.289006	2	9	development of secondary female sexual characteristics	GO_BP	NCOA3,WNT5A_x000D_
GO:0046606	0.0319028	8.64056	0.289006	2	9	negative regulation of centrosome cycle	GO_BP	BRCA1,TRIM37_x000D_
GO:0060013	0.0319028	8.64056	0.289006	2	9	righting reflex	GO_BP	AUTS2,FOXP2_x000D_
GO:0060896	0.0319028	8.64056	0.289006	2	9	neural plate pattern specification	GO_BP	BMPR1A,PTCH1_x000D_
GO:1901077	0.0319028	8.64056	0.289006	2	9	regulation of relaxation of muscle	GO_BP	PAWR,PDE4B_x000D_
GO:0001832	0.0322162	4.7805	0.706459	3	22	blastocyst growth	GO_BP	GINS1,NBN,NDEL1_x000D_
GO:0017148	0.0326639	2.65201	2.39753	6	75	negative regulation of translation	GO_BP	AGO4,CNOT1,CNOT8,CPEB3,FMR1,ILF3,PAIP2B,RARA,SYNCRIP_x000D_
GO:0008347	0.0327842	3.56535	1.22025	4	38	glial cell migration	GO_BP	ARHGEF7,EPHA4,NR2E1,PAFAH1B1_x000D_
GO:0016574	0.0327842	3.56535	1.22025	4	38	histone ubiquitination	GO_BP	DDB1,RING1,TRIM37,TRIP12_x000D_
GO:0031103	0.0327842	3.56535	1.22025	4	38	axon regeneration	GO_BP	DHFR,EPHA4,JAK2,NDEL1_x000D_
GO:0032109	0.0327842	3.56535	1.22025	4	38	positive regulation of response to nutrient levels	GO_BP	HIF1A,HK2,KIAA1324,TRIM13_x000D_
GO:0035019	0.0332854	2.6395	2.40838	6	75	somatic stem cell population maintenance	GO_BP	NR2E1,RBPJ,SKI,SMAD4,SOX2,ZIC3_x000D_
GO:0051347	0.0347547	1.45529	21.9966	31	685	positive regulation of transferase activity	GO_BP	CCND1,CHRNA3,EPHA4,EPM2AIP1,FGFR2,GPRC5B,GRM5,IL17RD,JAK2,KIDINS220,KIF14,MAP2K4,MAP3K13,MAP3K2,MAP3K9,MAP4K4,NBN,NF1,PAQR3,PDPK1,PIK3CA,PRKACB,PRKAR2B,PROX1,PSMC2,PSME4,RASA1,RASAL2,SPAG9,SPRED1,WNT5A_x000D_
GO:0048704	0.0348267	2.38897	3.08273	7	96	embryonic skeletal system morphogenesis	GO_BP	FGFR2,FLVCR1,HOXA2,HOXB3,HOXB5,HOXB8,HOXD4_x000D_
GO:0055072	0.0348267	2.38897	3.08273	7	96	iron ion homeostasis	GO_BP	ATP6V1A,FLVCR1,HIF1A,PICALM,SFXN1,SLC25A37,SMAD4_x000D_
GO:0046578	0.0350935	2.10847	4.45671	9	140	regulation of Ras protein signal transduction	GO_BP	ARHGAP35,ARHGEF6,ARHGEF7,BCR,FGD6,FOXM1,KIF14,MCF2,NF1,RASA1,RASAL2,RDX,SHOC2,SSX2IP,TRIO_x000D_
GO:0050767	0.0352484	3.46753	1.2467	4	41	regulation of neurogenesis	GO_BP	ARHGAP35,ATP8A2,BMPR1A,CBFA2T2,CHD7,CHRNA3,CLASP2,CPEB3,DPYSL2,DPYSL3,EPHA3,EPHA4,GPRC5B,GRM5,HDAC2,HIF1A,HOOK3,HOXA2,HOXB3,JAG1,KIDINS220,MIB1,NAP1L2,NDEL1,NEGR1,NEUROG2,NF1,NR2E1,NTRK2,PAFAH1B1,PAQR3,PLAG1,PROX1,PTK7,PTPRD,RRN3,SKI,SOX2,SOX3,SPAG9,SPEN,SYT4,TRIM32,ULK2,WDR1,WDR36,WNT5A,YWHAG,ZNF536_x000D_
GO:0060041	0.0353726	2.10544	4.46353	9	139	retina development in camera-type eye	GO_BP	ATP8A2,CALB1,CHD7,CNGA3,HIF1A,NR2E1,NTRK2,PROX1,SKI_x000D_
GO:0006469	0.0354656	1.87461	6.64713	12	207	negative regulation of protein kinase activity	GO_BP	CHORDC1,CORO1C,GNAQ,HMGCR,NF1,PAQR3,PDPK1,PPM1E,PRKAR2B,SOCS5,SPRED1,YWHAG_x000D_
GO:0016070	0.0355288	1.45	22.9669	32	854	RNA metabolic process	GO_BP	ABLIM1,AEBP2,AGO4,ARHGAP35,ATF2,ATF7IP,ATG16L1,ATM,AUTS2,BAZ1A,BBX,BHLHE22,BLZF1,BMPR1A,BPTF,BRCA1,CBFA2T2,CCND1,CHD3,CHD7,CHEK1,CLK4,CNOT1,CNOT6,CNOT8,CPEB3,CTNNBIP1,DHFR,DHX35,DIDO1,DIS3L,E2F7,EIF4A1,EIF4A2,ELL2,EPC2,ERC1,EYA2,FGFR2,FNIP1,FOXM1,FOXO3,FOXP1,FOXP2,FRYL,GATAD2B,GATC,GRM5,GSR,GTF2H3,GZF1,HDAC2,HDAC8,HELLS,HIF1A,HIVEP2,HMBOX1,HNRNPL,HOXA2,HOXB3,HOXB5,HOXB8,HOXD4,HSF2,ILF3,INSIG1,INS…
GO:0045668	0.0356357	3.46327	1.25236	4	39	negative regulation of osteoblast differentiation	GO_BP	HOXA2,NBR1,PTCH1,SKI_x000D_
GO:0006402	0.0357462	1.93385	5.91391	11	185	mRNA catabolic process	GO_BP	AGO4,ATM,CNOT1,CNOT6,CNOT8,CPEB3,DIS3L,EIF4A1,EIF4A2,RPL4,RPS15A,SMG7,UPF2,XRN1_x000D_
GO:0010894	0.0361894	4.54119	0.73857	3	23	negative regulation of steroid biosynthetic process	GO_BP	INSIG1,INSIG2,PROX1_x000D_
GO:0035909	0.0361894	4.54119	0.73857	3	23	aorta morphogenesis	GO_BP	JAG1,PROX1,RBPJ_x000D_
GO:0044319	0.0361894	4.54119	0.73857	3	23	wound healing, spreading of cells	GO_BP	CLASP1,CLASP2,PHLDB2_x000D_
GO:0060260	0.0361894	4.54119	0.73857	3	23	regulation of transcription initiation from RNA polymerase II promoter	GO_BP	ATF7IP,CTNNBIP1,PSMC2_x000D_
GO:2000112	0.0363794	1.92853	5.93216	11	220	regulation of cellular macromolecule biosynthetic process	GO_BP	ABLIM1,AEBP2,AGO4,ARHGAP35,ATF2,ATF7IP,AUTS2,BAZ1A,BBX,BHLHE22,BLZF1,BMPR1A,BPTF,BRCA1,CACYBP,CBFA2T2,CCND1,CDC7,CHD3,CHD7,CHEK1,CNOT1,CNOT6,CNOT8,CPEB3,CTNNBIP1,DHFR,E2F7,EIF3J,EIF3M,EIF4A1,EIF4A2,ELL2,EPC2,EPM2AIP1,ERC1,EYA2,FGFR2,FKTN,FMR1,FNIP1,FOXM1,FOXO3,FOXP1,FOXP2,FRYL,GATAD2B,GATC,GRM5,GTF2H3,GZF1,HDAC2,HDAC8,HELLS,HIF1A,HIVEP2,HMBOX1,HOXA2,HOXB3,HOXB5,HOXB8,HOXD4,HSF2,ILF3,INSIG1,INSIG2…
GO:0061572	0.0363892	2.21033	3.78919	8	118	actin filament bundle organization	GO_BP	CLASP1,CLASP2,DPYSL3,PAWR,PHLDB2,PPM1E,RDX,ROCK2_x000D_
GO:0008285	0.0364227	1.46796	20.391	29	635	negative regulation of cell proliferation	GO_BP	ATM,ATP8A2,CNOT8,CTNNBIP1,DHCR24,DLG3,DLG5,E2F7,FGFR2,FKTN,ITCH,JAK2,NF1,NR2E1,PAWR,PBLD,PBRM1,PELI1,PROX1,PTCH1,RBPJ,SIX5,SKI,SMAD4,SOX2,TBRG1,TES,TRIM32,WNT5A_x000D_
GO:0010562	0.0364328	1.35001	35.9973	47	1121	positive regulation of phosphorus metabolic process	GO_BP	ANKLE2,BMPR1A,CCND1,CHRNA3,DNAJC27,EPHA4,FGFR2,FNIP1,GPRC5B,GRM5,HDAC2,HIF1A,HMGCR,IL17RD,JAK2,KIDINS220,KIF14,MAP2K4,MAP3K13,MAP3K2,MAP3K9,MAP4K4,MAPK9,NBN,NF1,NTRK2,PAQR3,PAWR,PDPK1,PHIP,PIK3CA,PRKACB,PRKAR2B,PROX1,PSMC2,PSME4,RASA1,RASAL2,RICTOR,ROCK2,SMAD4,SOX2,SPAG9,SPRED1,UBE2K,WNT5A,WNT7B_x000D_
GO:0043409	0.0367772	2.08923	4.49565	9	140	negative regulation of MAPK cascade	GO_BP	FKTN,FOXM1,HMGCR,ITCH,NF1,PAFAH1B1,PAQR3,SPRED1,ZMYND11_x000D_
GO:0010632	0.0368231	2.88938	1.84502	5	58	regulation of epithelial cell migration	GO_BP	CLASP1,CLASP2,CORO1C,EPB41L4B,FOXP1,HIF1A,NF1,NR2E1,PBLD,PDPK1,PROX1,ROCK2,WNT5A_x000D_
GO:0007389	0.0368765	1.57562	13.7635	21	430	pattern specification process	GO_BP	ATM,BMPR1A,BPTF,CTNNBIP1,CYP26B1,FGFR2,HIF1A,HOXA2,HOXB3,HOXB5,HOXB8,HOXD4,MIB1,PRKACB,PTCH1,RBPJ,RING1,SEMA3E,SKI,SMAD4,WNT5A,WNT7B,ZIC3_x000D_
GO:0006446	0.0374873	2.87456	1.85409	5	58	regulation of translational initiation	GO_BP	EIF3J,EIF3M,EIF4A1,EIF4A2,FMR1,PAIP2B,RARA,YTHDF1_x000D_
GO:0033043	0.0377823	1.91502	5.9673	11	193	regulation of organelle organization	GO_BP	ABI2,ANLN,ATM,AUTS2,BRCA1,CHEK1,CHORDC1,CLASP1,CLASP2,CNOT1,CNOT6,EPHA3,FGFR2,HDAC8,HIF1A,HK2,INSIG1,KDM5A,KIAA1324,LRPPRC,MAGEL2,MAP9,MTM1,MTMR3,NAP1L2,NEK2,PAFAH1B1,PHIP,PHLDB2,PPM1E,PROX1,RAD1,RASA1,RDX,RICTOR,ROCK2,SEMA3E,SIN3A,SKA1,SKI,SMAD4,SNIP1,SPAST,STARD7,SURF4,SYT4,TCHP,TET1,TRIM37,TRIP12,UBQLN2,USP36,WDR1,WNT5A,YWHAG_x000D_
GO:0072073	0.0377847	3.39188	1.2754	4	40	kidney epithelium development	GO_BP	CALB1,CTNNBIP1,EPHA4,EPHA7,FGFR2,GZF1,JAG1,PTCH1,RARA,SMAD4,WNT7B_x000D_
GO:0014033	0.0381077	2.86104	1.86248	5	58	neural crest cell differentiation	GO_BP	BMPR1A,CORO1C,HIF1A,JAG1,SMAD4_x000D_
GO:0033143	0.0381077	2.86104	1.86248	5	58	regulation of intracellular steroid hormone receptor signaling pathway	GO_BP	BRCA1,CNOT1,FOXP1,PIAS2,STRN3_x000D_
GO:0010212	0.0382195	2.07328	4.52776	9	141	response to ionizing radiation	GO_BP	ATM,BRCA1,BRCC3,CCND1,CYP2R1,FANCD2,RAD1,RFWD3,TRIM13_x000D_
GO:0035065	0.038248	3.37799	1.28041	4	40	regulation of histone acetylation	GO_BP	AUTS2,BRCA1,CHEK1,NAP1L2,SIN3A,SMAD4_x000D_
GO:0044843	0.0383967	1.75648	8.25272	14	257	cell cycle G1/S phase transition	GO_BP	ATM,CCND1,CDC7,DHFR,E2F7,FAM83D,KIF14,MCM6,MCM8,ORC2,PSMC2,PSME4,RDX,RFWD3_x000D_
GO:0072384	0.0386262	3.36686	1.28447	4	40	organelle transport along microtubule	GO_BP	LRPPRC,NDEL1,PAFAH1B1,RAB6A_x000D_
GO:0001921	0.0390441	7.56002	0.321118	2	10	positive regulation of receptor recycling	GO_BP	NSF,NSG1_x000D_
GO:0006553	0.0390441	7.56002	0.321118	2	10	lysine metabolic process	GO_BP	AASS,DLST_x000D_
GO:0006991	0.0390441	7.56002	0.321118	2	10	response to sterol depletion	GO_BP	INSIG1,INSIG2_x000D_
GO:0014051	0.0390441	7.56002	0.321118	2	10	gamma-aminobutyric acid secretion	GO_BP	CACNB4,NF1_x000D_
GO:0016188	0.0390441	7.56002	0.321118	2	10	synaptic vesicle maturation	GO_BP	PICALM,SYP_x000D_
GO:0030916	0.0390441	7.56002	0.321118	2	10	otic vesicle formation	GO_BP	FGFR2,PROX1_x000D_
GO:0032926	0.0390441	7.56002	0.321118	2	10	negative regulation of activin receptor signaling pathway	GO_BP	LEMD3,SKI_x000D_
GO:0042118	0.0390441	7.56002	0.321118	2	10	endothelial cell activation	GO_BP	FOXP1,SMAD4_x000D_
GO:0043587	0.0390441	7.56002	0.321118	2	10	tongue morphogenesis	GO_BP	CYP26B1,HDAC2_x000D_
GO:0045628	0.0390441	7.56002	0.321118	2	10	regulation of T-helper 2 cell differentiation	GO_BP	RARA,SOCS5_x000D_
GO:0048311	0.0390441	7.56002	0.321118	2	10	mitochondrion distribution	GO_BP	ATCAY,MTM1_x000D_
GO:0060052	0.0390441	7.56002	0.321118	2	10	neurofilament cytoskeleton organization	GO_BP	ATP8A2,NDEL1_x000D_
GO:0060068	0.0390441	7.56002	0.321118	2	10	vagina development	GO_BP	NCOA3,WNT5A_x000D_
GO:0060123	0.0390441	7.56002	0.321118	2	10	regulation of growth hormone secretion	GO_BP	ARHGEF7,CHD7_x000D_
GO:0060340	0.0390441	7.56002	0.321118	2	10	positive regulation of type I interferon-mediated signaling pathway	GO_BP	UBE2K,WNT5A_x000D_
GO:0061314	0.0390441	7.56002	0.321118	2	10	Notch signaling involved in heart development	GO_BP	JAG1,RBPJ_x000D_
GO:0071044	0.0390441	7.56002	0.321118	2	10	histone mRNA catabolic process	GO_BP	ATM,XRN1_x000D_
GO:0090239	0.0390441	7.56002	0.321118	2	10	regulation of histone H4 acetylation	GO_BP	AUTS2,BRCA1_x000D_
GO:0097105	0.0390441	7.56002	0.321118	2	10	presynaptic membrane assembly	GO_BP	NLGN4Y,PTPRD_x000D_
GO:0097120	0.0390441	7.56002	0.321118	2	10	receptor localization to synapse	GO_BP	DLG2,DLG3_x000D_
GO:0043542	0.0396999	2.05756	4.55987	9	142	endothelial cell migration	GO_BP	FOXP1,LEMD3,NF1,NR2E1,PDPK1,PIK3CA,PROX1,ROCK2,WNT5A_x000D_
GO:0044265	0.0400431	1.37899	29.1896	39	909	cellular macromolecule catabolic process	GO_BP	AGO4,ATM,CNOT1,CNOT6,CNOT8,CPEB3,DDB1,DIS3L,DNAJC10,EIF4A1,EIF4A2,FBXL17,FBXO11,FBXO45,ITCH,KIF14,LRPPRC,NEK2,PSMC2,PSME4,RDX,RPL4,RPS15A,SKIV2L2,SMG7,SOCS5,TMF1,TRIM13,TRIM32,TRIP12,UBE2K,UBQLN2,UPF2,USP25,USP31,USP36,USP9Y,VPS36,XRN1_x000D_
GO:0008286	0.0401179	1.6474	10.6611	17	332	insulin receptor signaling pathway	GO_BP	APPL1,ATP6V1A,FGFR2,IL17RD,JAK2,NF1,PAQR3,PDPK1,PHIP,PIK3C2A,PIK3CA,PSMC2,PSME4,RASA1,RASAL2,SIK2,SPRED1_x000D_
GO:0002068	0.0404018	4.32468	0.770682	3	24	glandular epithelial cell development	GO_BP	PDPK1,RARA,WNT5A_x000D_
GO:0010458	0.0404018	4.32468	0.770682	3	24	exit from mitosis	GO_BP	ANLN,CLASP1,CLASP2_x000D_
GO:0090504	0.0404018	4.32468	0.770682	3	24	epiboly	GO_BP	CLASP1,CLASP2,PHLDB2_x000D_
GO:1901385	0.0404018	4.32468	0.770682	3	24	regulation of voltage-gated calcium channel activity	GO_BP	CACNB4,FGF14,PDE4B_x000D_
GO:0045682	0.0405819	2.80788	1.89459	5	59	regulation of epidermis development	GO_BP	NAB1,NCOA3,PTCH1,ROCK2,SMAD4_x000D_
GO:0060996	0.0405819	2.80788	1.89459	5	59	dendritic spine development	GO_BP	CPEB3,EPHA4,FMR1,HDAC2,PAFAH1B1_x000D_
GO:0007507	0.0407098	1.55697	13.9163	21	436	heart development	GO_BP	ANK2,ATF2,ATM,BMPR1A,C3orf58,CACYBP,CHD7,CHRNA3,FGFR2,GNAQ,HIF1A,JAG1,MIB1,NF1,PBRM1,PPP3CB,PROX1,PTCD2,PTCH1,RARA,RBPJ,SMAD4,WNT5A,ZFPM2,ZIC3_x000D_
GO:0035305	0.041358	2.49425	2.53683	6	79	negative regulation of dephosphorylation	GO_BP	CASC5,DLG2,DLG3,GPATCH2,ROCK2,SPRED1_x000D_
GO:0043506	0.041358	2.49425	2.53683	6	79	regulation of JUN kinase activity	GO_BP	EPHA4,MAP2K4,MAP3K2,MAP3K9,SPAG9,WNT5A_x000D_
GO:0002181	0.0417558	3.27566	1.31658	4	41	cytoplasmic translation	GO_BP	CPEB3,EIF3J,EIF3M,RPL4_x000D_
GO:1901989	0.0431513	2.75665	1.92671	5	60	positive regulation of cell cycle phase transition	GO_BP	CCND1,CDC7,FAM83D,RDX,SIN3A_x000D_
GO:0018210	0.0435527	2.46039	2.56894	6	80	peptidyl-threonine modification	GO_BP	CHEK1,PDPK1,PHIP,SPRED1,UBE2K,WNT5A_x000D_
GO:0098732	0.0435527	2.46039	2.56894	6	80	macromolecule deacylation	GO_BP	HDAC2,HDAC8,KDM5A,SIN3A,SKI,SPRED1_x000D_
GO:0051656	0.043901	1.6545	9.98676	16	311	establishment of organelle localization	GO_BP	CLASP1,CLASP2,DCTN4,DPYSL2,FAM83D,FGF14,FGFR2,KIF14,KIF18A,LRPPRC,NDEL1,NLGN4Y,PAFAH1B1,SYN1,SYNE2,SYT4_x000D_
GO:0001657	0.043958	2.26119	3.24329	7	101	ureteric bud development	GO_BP	CALB1,CTNNBIP1,FGFR2,GZF1,PTCH1,RARA,SMAD4_x000D_
GO:0048518	0.0440599	1.20192	119.556	136	3928	positive regulation of biological process	GO_BP	ABI2,ABLIM1,AMIGO2,ANK2,ANKLE2,ARHGAP11A,ARHGAP35,ARHGAP5,ARHGEF6,ARHGEF7,ATF2,ATF7IP,ATM,ATP8A2,AUTS2,BCR,BMPR1A,BPTF,BRCA1,BRCC3,CACNB4,CACYBP,CBFA2T2,CCND1,CDC7,CHD7,CHEK1,CHRNA3,CLASP1,CLASP2,CNOT1,CNOT6,CNOT8,CORO1C,CPEB3,CTNNBIP1,CYP26B1,DDB1,DHFR,DNAJC10,DNAJC27,DOCK3,DPYSL2,DPYSL3,E2F7,EDIL3,ELMO2,EPB41L4B,EPHA3,EPHA4,EPHA7,EPM2AIP1,ERC1,FAM13B,FAM83D,FGD6,FGF14,FGFR2,FNDC5,FNIP1,FOXM1,FO…
GO:0030323	0.0445753	1.85978	6.13335	11	191	respiratory tube development	GO_BP	BMPR1A,DLG5,FGFR2,FOXP2,PROX1,PTK7,RBPJ,WNT5A,WNT7B,ZFPM2,ZIC3_x000D_
GO:0010800	0.0448503	4.12784	0.802794	3	25	positive regulation of peptidyl-threonine phosphorylation	GO_BP	PHIP,UBE2K,WNT5A_x000D_
GO:0031114	0.0448503	4.12784	0.802794	3	25	regulation of microtubule depolymerization	GO_BP	CLASP1,CLASP2,SPAST_x000D_
GO:0035774	0.0448503	4.12784	0.802794	3	25	positive regulation of insulin secretion involved in cellular response to glucose stimulus	GO_BP	HIF1A,PPP3CB,VSNL1_x000D_
GO:0040001	0.0448503	4.12784	0.802794	3	25	establishment of mitotic spindle localization	GO_BP	CLASP1,NDEL1,PAFAH1B1_x000D_
GO:0045197	0.0448503	4.12784	0.802794	3	25	establishment or maintenance of epithelial cell apical/basal polarity	GO_BP	DLG3,DLG5,PTK7_x000D_
GO:0060421	0.0448503	4.12784	0.802794	3	25	positive regulation of heart growth	GO_BP	FGFR2,PROX1,RBPJ_x000D_
GO:0098534	0.0448503	4.12784	0.802794	3	25	centriole assembly	GO_BP	BRCA1,CCP110,TRIM37_x000D_
GO:0046580	0.0450247	3.18925	1.34869	4	42	negative regulation of Ras protein signal transduction	GO_BP	ARHGAP35,NF1,RASA1,RASAL2_x000D_
GO:0002768	0.0450519	1.49257	16.5697	24	516	immune response-regulating cell surface receptor signaling pathway	GO_BP	AGO4,CACNB4,ELMO2,FGFR2,FOXO3,IL17RD,JAK2,MAP2K4,MAPK9,NF1,PAQR3,PAWR,PDE4B,PDPK1,PHLPP2,PIK3CA,PPP3CB,PRKACB,PSMC2,PSME4,RASA1,RASAL2,RICTOR,SPRED1_x000D_
GO:0006366	0.0451263	1.50744	15.7471	23	520	transcription from RNA polymerase II promoter	GO_BP	ABLIM1,AEBP2,ARHGAP35,ATF2,ATF7IP,AUTS2,BLZF1,BMPR1A,BPTF,BRCA1,CBFA2T2,CCND1,CHD3,CHEK1,CNOT1,CPEB3,CTNNBIP1,DHFR,E2F7,ELL2,EPC2,FGFR2,FNIP1,FOXM1,FOXO3,FOXP1,FOXP2,GATAD2B,GSR,GTF2H3,GZF1,HDAC2,HDAC8,HIF1A,HIVEP2,HOXA2,HOXB3,HOXB5,HSF2,INSIG1,INSIG2,JAG1,JAK2,KDM4C,KDM5A,KLF7,MAML3,MAX,MICAL3,NCOA3,NEUROG2,NFIA,NR2C1,NR2E1,ORC2,PAPOLA,PAWR,PHIP,PIAS2,PLAG1,PLAGL1,PPP3CB,PRDM12,PROX1,PSMC2,PTCH1…
GO:0051403	0.0453641	2.71379	1.95291	5	62	stress-activated MAPK cascade	GO_BP	ARHGEF6,ATF2,EPHA4,FGF14,FKTN,FOXM1,HMGCR,ITCH,MAP2K4,MAP3K13,MAP3K2,MAP3K9,MAP4K4,MAPK9,NBR1,PAFAH1B1,PPP2R5D,SPAG9,WNT5A,WNT7B,ZMYND11_x000D_
GO:0060840	0.0458164	2.70726	1.95882	5	61	artery development	GO_BP	CHD7,JAG1,NF1,PROX1,RBPJ_x000D_
GO:0097192	0.0458189	2.42743	2.60105	6	81	extrinsic apoptotic signaling pathway in absence of ligand	GO_BP	APPL1,EYA2,FOXO3,KIAA1324,NF1,PPP2R1B_x000D_
GO:0030010	0.0459526	2.23724	3.2754	7	102	establishment of cell polarity	GO_BP	CLASP1,CYP26B1,NDEL1,PAFAH1B1,PTK7,RICTOR,ROCK2_x000D_
GO:0044773	0.0459526	2.23724	3.2754	7	102	mitotic DNA damage checkpoint	GO_BP	ATF2,ATM,CCND1,NBN,PSMC2,PSME4,RFWD3_x000D_
GO:0072163	0.0459526	2.23724	3.2754	7	102	mesonephric epithelium development	GO_BP	CALB1,CTNNBIP1,FGFR2,GZF1,PTCH1,RARA,SMAD4_x000D_
GO:0030534	0.0460091	1.99698	4.68832	9	146	adult behavior	GO_BP	CACNB4,CHD7,CHRNA3,EPHA4,FGF14,HDAC2,HOXB8,NRXN3,PAFAH1B1_x000D_
GO:0007162	0.046523	1.79089	6.93614	12	216	negative regulation of cell adhesion	GO_BP	CLASP2,CORO1C,ITCH,JAK2,NF1,PAWR,PELI1,PHLDB2,RASA1,RDX,SEMA3E,SOCS5_x000D_
GO:0003306	0.0467249	6.7196	0.353229	2	11	Wnt signaling pathway involved in heart development	GO_BP	RBPJ,WNT5A_x000D_
GO:0022038	0.0467249	6.7196	0.353229	2	11	corpus callosum development	GO_BP	PAFAH1B1,PTPRS_x000D_
GO:0030859	0.0467249	6.7196	0.353229	2	11	polarized epithelial cell differentiation	GO_BP	DLG5,PTK7_x000D_
GO:0033327	0.0467249	6.7196	0.353229	2	11	Leydig cell differentiation	GO_BP	CCND1,TMF1_x000D_
GO:0060213	0.0467249	6.7196	0.353229	2	11	positive regulation of nuclear-transcribed mRNA poly(A) tail shortening	GO_BP	CNOT1,CPEB3_x000D_
GO:0060736	0.0467249	6.7196	0.353229	2	11	prostate gland growth	GO_BP	FGFR2,PLAG1_x000D_
GO:0061154	0.0467249	6.7196	0.353229	2	11	endothelial tube morphogenesis	GO_BP	FOXP1,RBPJ_x000D_
GO:0072070	0.0467249	6.7196	0.353229	2	11	loop of Henle development	GO_BP	JAG1,WNT7B_x000D_
GO:0086014	0.0467249	6.7196	0.353229	2	11	atrial cardiac muscle cell action potential	GO_BP	ANK2,SCN3B_x000D_
GO:0086066	0.0467249	6.7196	0.353229	2	11	atrial cardiac muscle cell to AV node cell communication	GO_BP	ANK2,SCN3B_x000D_
GO:0090399	0.0467249	6.7196	0.353229	2	11	replicative senescence	GO_BP	ATM,CHEK1_x000D_
GO:0048562	0.0467936	1.84347	6.18345	11	194	embryonic organ morphogenesis	GO_BP	ATP8A2,BCR,CHD7,FGFR2,FLVCR1,HIF1A,HOXA2,HOXB3,HOXB5,HOXB8,HOXD4,INSIG1,INSIG2,MIB1,PROX1,PTK7,WNT5A,ZIC3_x000D_
GO:0051169	0.0471483	1.54673	13.3264	20	415	nuclear transport	GO_BP	BMPR1A,DNAJC27,G3BP2,GLE1,GNAQ,JAK2,NF1,NUP153,NXF1,PBLD,PHIP,PPP3CB,RANBP17,RERE,SMAD4,SMG7,SRSF5,TBRG1,TNPO1,UPF2_x000D_
GO:0051270	0.0471788	1.41246	22.6067	31	704	regulation of cellular component movement	GO_BP	ANK2,ARHGAP5,ARHGEF7,BCR,CLASP1,CLASP2,CORO1C,DPYSL3,EPB41L4B,FOXP1,HIF1A,JAG1,JAK2,KIF14,NF1,NR2E1,PAWR,PBLD,PDE4B,PDPK1,PHLDB2,PROX1,PTP4A1,RDX,ROCK2,SCN3B,SPAG9,SSX2IP,SYNE2,TRIM32,WNT5A_x000D_
GO:2001251	0.0480043	2.2138	3.30751	7	103	negative regulation of chromosome organization	GO_BP	ATM,BRCA1,KDM5A,SIN3A,SKI,TET1,TRIP12_x000D_
GO:0061053	0.0481573	2.39534	2.63316	6	82	somite development	GO_BP	ATM,BMPR1A,MIB1,PTCH1,SMAD4,WNT5A_x000D_
GO:0048806	0.0484325	3.10728	1.38081	4	43	genitalia development	GO_BP	CHD7,DHCR24,NCOA3,WNT5A_x000D_
GO:0090307	0.0484325	3.10728	1.38081	4	43	mitotic spindle assembly	GO_BP	CLASP1,MAP9,NEK2,TUBGCP3_x000D_
GO:0044093	0.0488296	1.25947	56.7021	69	1769	positive regulation of molecular function	GO_BP	ANK2,ARHGAP11A,ARHGAP35,ARHGAP5,ARHGEF6,ARHGEF7,ATF2,BCR,CCND1,CHRNA3,CNOT6,CORO1C,DHFR,DNAJC10,DOCK3,EPHA4,EPM2AIP1,ERC1,FAM13B,FGD6,FGF14,FGFR2,FNIP1,GIT2,GNAQ,GPRC5B,GRM5,HERC1,HIF1A,IL17RD,JAK2,KIDINS220,KIF14,MAP2K4,MAP3K13,MAP3K2,MAP3K9,MAP4K4,MAPK9,MCF2,NBN,NCOA3,NDEL1,NEUROG2,NF1,NTRK2,OCRL,PAQR3,PAWR,PDPK1,PICALM,PIK3CA,PRKACB,PRKAR2B,PROX1,PSMC2,PSME4,RARA,RASA1,RASAL2,RICTOR,SKI,SPAG9,…
GO:0015012	0.049531	3.94812	0.834906	3	26	heparan sulfate proteoglycan biosynthetic process	GO_BP	GLCE,HS3ST5,XYLT1_x000D_
GO:0048169	0.049531	3.94812	0.834906	3	26	regulation of long-term neuronal synaptic plasticity	GO_BP	GRM5,NF1,SYP_x000D_
GO:0048710	0.049531	3.94812	0.834906	3	26	regulation of astrocyte differentiation	GO_BP	EPHA4,NF1,NR2E1_x000D_
GO:0060571	0.049531	3.94812	0.834906	3	26	morphogenesis of an epithelial fold	GO_BP	FGFR2,HIF1A,WNT5A_x000D_
GO:0071604	0.049531	3.94812	0.834906	3	26	transforming growth factor beta production	GO_BP	ATF2,HIF1A,SMAD4_x000D_
GO:0051247	0.0495627	1.27775	48.5209	60	1511	positive regulation of protein metabolic process	GO_BP	ANKLE2,AUTS2,BMPR1A,BRCA1,CCND1,CHRNA3,CPEB3,DNAJC27,EPHA4,FGFR2,FNIP1,GPRC5B,GRM5,HDAC2,HMGCR,IL17RD,ITCH,JAK2,KIDINS220,KIF14,MAP2K4,MAP3K13,MAP3K2,MAP3K9,MAP4K4,MAPK9,NAP1L2,NBN,NF1,NSF,NTRK2,PAQR3,PAWR,PDPK1,PELI1,PHIP,PICALM,PIK3CA,PRKACB,PRKAR2B,PROX1,PSMC2,PSME4,RASA1,RASAL2,RDX,REL,RICTOR,ROCK2,SMAD4,SOCS5,SOX2,SPAG9,SPRED1,TRIM32,UBE2K,UBQLN2,WNT5A,WNT7B,YTHDF1_x000D_
GO:0005634	7.9033e-16	2.00346	207.491	299	6621	nucleus	GO_CC	ACBD5,AEBP2,AMIGO2,ANGEL2,ANKRD28,ANLN,APPL1,ARHGAP35,ATAD5,ATF2,ATF7IP,ATM,ATP11B,AUTS2,BAZ1A,BBX,BHLHE22,BLZF1,BMP2K,BPTF,BRCA1,BRCC3,BRPF3,BSN,C1orf52,CACYBP,CALB1,CASC5,CBFA2T2,CCND1,CCNJ,CDC7,CDK20,CENPT,CEP350,CHD3,CHD7,CHEK1,CLK4,CNOT1,CNOT6,CNOT8,CPEB3,CTNNBIP1,DCTN4,DDB1,DHCR24,DHFR,DHX35,DIDO1,DIS3L,DLST,DNAJC27,DPY19L3,DSN1,E2F7,ELL2,EP400,EPC2,EPM2AIP1,EYA2,FAM169A,FANCD2,FBXO11,FGF14…
GO:0005622	5.58676e-15	2.62856	431.832	502	13696	intracellular	GO_CC	AASS,ABCA3,ABI2,ABLIM1,ACBD5,AEBP2,AGO4,AKAP10,AMIGO2,ANGEL2,ANK2,ANKLE2,ANKRD28,ANLN,APPL1,ARHGAP11A,ARHGAP35,ARHGAP5,ARHGEF6,ARHGEF7,ARL5B,ATAD5,ATCAY,ATF2,ATF7IP,ATG16L1,ATM,ATP11B,ATP6V1A,ATP8A2,AUTS2,BAZ1A,BBS9,BBX,BCR,BHLHE22,BLZF1,BMP2K,BPTF,BRCA1,BRCC3,BRI3BP,BRPF3,BSN,BZRAP1,C1orf52,C3orf58,CACNB4,CACYBP,CALB1,CASC4,CASC5,CBFA2T2,CCND1,CCNG2,CCNJ,CCP110,CDC7,CDK20,CENPT,CEP350,CEP55,CHD3…
GO:0005654	4.67647e-10	2.03123	65.9497	116	2156	nucleoplasm	GO_CC	ACBD5,AEBP2,ANGEL2,ANKRD28,ANLN,APPL1,ATF2,ATF7IP,ATM,BBX,BLZF1,BMP2K,BPTF,BRCA1,BRCC3,BRPF3,C1orf52,CACYBP,CASC5,CCND1,CDC7,CENPT,CEP350,CHD3,CHD7,CHEK1,CNOT1,CTNNBIP1,DDB1,DHFR,ELL2,EP400,EPC2,FANCD2,FGFR2,FMR1,FOXM1,FOXO3,FOXP1,GATAD2B,GID8,GINS1,GIT2,GLYR1,GPATCH2,GTF2H3,GZF1,HAUS6,HDAC2,HDAC8,HIF1A,HIVEP2,HMBOX1,HNRNPL,HOXA2,IL17RD,ILF3,ITFG2,JAK2,KANSL3,KDM4C,KDM5A,KIDINS220,KMT2C,LMNB1,LRP…
GO:0070013	1.24282e-07	1.63721	128.988	182	4091	intracellular organelle lumen	GO_CC	AASS,ACBD5,AEBP2,ANGEL2,ANKRD28,ANLN,APPL1,ATF2,ATF7IP,ATM,BAZ1A,BBX,BLZF1,BMP2K,BPTF,BRCA1,BRCC3,BRPF3,C1orf52,CACYBP,CASC5,CCND1,CDC7,CENPT,CEP350,CHD3,CHD7,CHEK1,CNOT1,CTNNBIP1,DDB1,DHFR,DIS3L,DLST,DNAJC10,ELL2,EP400,EPC2,FANCD2,FBXO11,FGFR2,FMR1,FOXM1,FOXO3,FOXP1,GALC,GATAD2B,GID8,GINS1,GIT2,GLYR1,GPATCH2,GPRC5B,GSR,GTF2H3,GZF1,HAUS6,HDAC2,HDAC8,HIF1A,HIVEP2,HMBOX1,HNRNPL,HOXA2,IL17RD,ILF3,IT…
GO:0031974	5.31658e-07	1.59159	132.52	183	4203	membrane-enclosed lumen	GO_CC	AASS,ACBD5,AEBP2,ANGEL2,ANKRD28,ANLN,APPL1,ATF2,ATF7IP,ATM,BAZ1A,BBX,BLZF1,BMP2K,BPTF,BRCA1,BRCC3,BRPF3,C1orf52,CACYBP,CASC5,CCND1,CDC7,CENPT,CEP350,CHD3,CHD7,CHEK1,CNOT1,CTNNBIP1,DDB1,DHFR,DIS3L,DLST,DNAJC10,ELL2,EP400,EPC2,FANCD2,FBXO11,FGFR2,FMR1,FOXM1,FOXO3,FOXP1,GALC,GATAD2B,GID8,GINS1,GIT2,GLYR1,GPATCH2,GPRC5B,GSR,GTF2H3,GZF1,HAUS6,HDAC2,HDAC8,HIF1A,HIVEP2,HMBOX1,HNRNPL,HOXA2,IL17RD,ILF3,IT…
GO:0005623	1.75512e-06	2.22105	498.485	530	15810	cell	GO_CC	AASS,ABCA3,ABI2,ABLIM1,ACBD5,AEBP2,AGO4,AKAP10,AMIGO2,ANGEL2,ANK2,ANKLE2,ANKRD28,ANLN,APPL1,ARHGAP11A,ARHGAP35,ARHGAP5,ARHGEF6,ARHGEF7,ARL5B,ATAD5,ATCAY,ATF2,ATF7IP,ATG16L1,ATM,ATP11B,ATP6V1A,ATP8A2,AUTS2,BAZ1A,BBS9,BBX,BCR,BHLHE22,BLZF1,BMP2K,BMPR1A,BPTF,BRCA1,BRCC3,BRI3BP,BRPF3,BSN,BZRAP1,C1orf52,C3orf58,CACNA2D3,CACNB4,CACYBP,CALB1,CASC4,CASC5,CBFA2T2,CCND1,CCNG2,CCNJ,CCP110,CDC7,CDK20,CENPT,C…
GO:0000775	0.000112508	3.21361	5.42312	16	172	chromosome, centromeric region	GO_CC	CASC5,CENPT,CLASP1,CLASP2,DSN1,HELLS,MKI67,NDEL1,NEK2,NUP43,ORC2,PAFAH1B1,PBRM1,SIN3A,SKA1,SMC1A_x000D_
GO:0000777	0.000179609	4.13233	2.9638	11	94	condensed chromosome kinetochore	GO_CC	CASC5,CENPT,CLASP1,CLASP2,DSN1,NDEL1,NEK2,NUP43,ORC2,SKA1,SMC1A_x000D_
GO:0045202	0.000372468	1.92348	20.4075	37	650	synapse	GO_CC	ABLIM1,ANK2,ATCAY,BCR,BSN,CACNB4,CALB1,CHRNA3,CPEB3,DCLK1,DLG2,DLG3,DNAJC6,DPYSL2,EPHA4,EPHA7,ERC1,ERC2,FBXO45,FGFR2,GAD2,GRM5,MIB1,NLGN4Y,NSF,NSG1,NTRK2,OLFM2,PDPK1,PICALM,PPFIA2,PRKAR2B,PTCH1,SEPT11,SEPT3,SLC17A5,STRN4,SYN1,SYP,SYT4_x000D_
GO:0017053	0.000465266	4.37367	2.30167	9	73	transcriptional repressor complex	GO_CC	APPL1,CCND1,CHD3,GATAD2B,HDAC2,SIN3A,SKI,SPEN,ZNF224_x000D_
GO:0070603	0.000515161	4.30613	2.3332	9	74	SWI/SNF superfamily-type complex	GO_CC	APPL1,BAZ1A,BPTF,CHD3,EP400,GATAD2B,HDAC2,PBRM1,SS18_x000D_
GO:0005828	0.000580722	30.8761	0.189179	3	6	kinetochore microtubule	GO_CC	CLASP1,CLASP2,KIF18A_x000D_
GO:0045180	0.000580722	30.8761	0.189179	3	6	basal cortex	GO_CC	CLASP1,CLASP2,PHLDB2_x000D_
GO:0044451	0.000746778	1.83021	21.9447	38	696	nucleoplasm part	GO_CC	AEBP2,ANGEL2,APPL1,BRPF3,CHD3,ELL2,EP400,EPC2,GATAD2B,GPATCH2,GTF2H3,HDAC2,HDAC8,HIF1A,KANSL3,KMT2C,MAML3,MAX,MED28,MED29,NBN,NR2C1,NXF1,PIAS2,PNISR,PRPF4,PSME4,RBM25,RERE,RFWD3,RING1,RPRD1A,SIN3A,SKI,SRSF5,TRIM37,WDR82,ZMYM2_x000D_
GO:1903293	0.000812156	5.17149	1.54496	7	49	phosphatase complex	GO_CC	PPP2R2C,PPP2R5D,PPP3CB,SHOC2,STRN3,STRN4,WDR82_x000D_
GO:0005737	0.00083292	1.32752	326.68	363	10361	cytoplasm	GO_CC	AASS,ABCA3,ABI2,ABLIM1,ACBD5,AGO4,AKAP10,ANGEL2,ANK2,ANKLE2,ANLN,APPL1,ARHGAP11A,ARHGAP35,ARHGAP5,ARHGEF6,ARHGEF7,ATCAY,ATF2,ATF7IP,ATG16L1,ATM,ATP11B,ATP6V1A,ATP8A2,BBS9,BBX,BCR,BLZF1,BPTF,BRCA1,BRI3BP,BRPF3,BSN,BZRAP1,C3orf58,CACNB4,CACYBP,CALB1,CASC4,CASC5,CCND1,CCNG2,CCP110,CDC7,CDK20,CENPT,CEP350,CEP55,CHD3,CHEK1,CLASP1,CLASP2,CLCN4,CNOT1,CNOT6,CNOT8,CORO1C,CPEB3,CTNNBIP1,CYP26B1,CYP2R1,DAGL…
GO:0048786	0.000963394	7.73919	0.788244	5	25	presynaptic active zone	GO_CC	BSN,ERC1,ERC2,PPFIA2,SYN1_x000D_
GO:0097481	0.000965041	4.35901	2.04943	8	65	neuronal postsynaptic density	GO_CC	ABLIM1,ANK2,BSN,DCLK1,DLG2,DNAJC6,NTRK2,PDPK1_x000D_
GO:0005813	0.00116725	2.00286	14.2299	27	454	centrosome	GO_CC	BBS9,CCP110,CEP350,CEP55,CHD3,CHEK1,CLASP1,DCAF12,DCTN4,DIS3L,ELL2,EYA2,HAUS6,HOOK3,KIF15,MIB1,NDEL1,NEK2,ORC2,PAFAH1B1,PRKACB,PRKAR2B,RAB11FIP4,ROCK2,SKI,SMAD4,SPAST,SSX2IP,STARD9,TCHP,TUBGCP3_x000D_
GO:0005829	0.00134265	1.38003	99.0665	127	3142	cytosol	GO_CC	ABI2,AGO4,AKAP10,ANK2,APPL1,ARHGAP11A,ARHGAP35,ARHGAP5,ARHGEF6,ARHGEF7,ATG16L1,ATP6V1A,BBS9,BCR,BRPF3,BZRAP1,CACNB4,CALB1,CASC5,CCND1,CCP110,CENPT,CHEK1,CLASP1,CLASP2,CNOT1,CNOT6,CNOT8,CTNNBIP1,DCTN4,DCX,DHCR24,DHFR,DNAJC6,DPYSL2,DPYSL3,DSN1,EIF3J,EIF4A1,EIF4A2,ELMO2,ENOX2,ERC1,FAM13B,FGF14,FNDC3A,FOXO3,GAD2,GNAZ,GSR,HDAC8,HERC1,HIF1A,HK2,ITCH,ITFG2,JAK2,KIDINS220,KIF14,KIF15,KIF18A,MAP2K4,MAP3K1…
GO:0005819	0.00137098	2.29732	8.76527	19	278	spindle	GO_CC	ATM,CEP350,CLASP1,CLASP2,DIDO1,FAM83D,HAUS6,KIF14,KIF15,KIF18A,MAP9,NDEL1,NEK2,PAFAH1B1,PTP4A1,RIF1,SKA1,SPAST,TUBGCP3_x000D_
GO:0016581	0.00210334	8.83196	0.567536	4	18	NuRD complex	GO_CC	APPL1,CHD3,GATAD2B,HDAC2_x000D_
GO:0043228	0.00252851	1.33283	115.493	143	3663	non-membrane-bounded organelle	GO_CC	ABI2,ABLIM1,AGO4,ANK2,ANLN,ARHGAP35,ATF2,ATM,BAZ1A,BBS9,BRCA1,BSN,CASC5,CCP110,CDC7,CENPT,CEP350,CEP55,CHD3,CHD7,CHEK1,CLASP1,CLASP2,CNOT1,CNOT8,CORO1C,DCAF12,DCTN4,DCX,DDB1,DHCR24,DIDO1,DIS3L,DPYSL2,DPYSL3,DSN1,ELL2,EML4,EP400,EPB41L4B,ERC2,EYA2,FAM83D,FANCD2,FBXO11,FGD6,FMR1,GATAD2B,GPATCH2,GPRC5B,GZF1,HAUS6,HDAC2,HDAC8,HELLS,HIF1A,HMBOX1,HOOK3,ILF3,JAK2,KANSL3,KDM4C,KDM5A,KIF14,KIF15,KIF18A,LM…
GO:0000235	0.00291485	61.6487	0.0945893	2	3	astral microtubule	GO_CC	MAP9,PAFAH1B1_x000D_
GO:0030981	0.00291485	61.6487	0.0945893	2	3	cortical microtubule cytoskeleton	GO_CC	CLASP1,CLASP2_x000D_
GO:0032937	0.00291485	61.6487	0.0945893	2	3	SREBP-SCAP-Insig complex	GO_CC	INSIG1,INSIG2_x000D_
GO:0000159	0.00316805	7.72707	0.630595	4	20	protein phosphatase type 2A complex	GO_CC	PPP2R2C,PPP2R5D,STRN3,STRN4_x000D_
GO:0014069	0.00409483	2.88348	3.71203	10	119	postsynaptic density	GO_CC	ABLIM1,ANK2,BCR,BSN,CHRNA3,DCLK1,DLG2,DLG3,DNAJC6,EPHA4,FBXO45,GRM5,MIB1,NLGN4Y,NSF,NTRK2,PDPK1,PTCH1_x000D_
GO:0005637	0.00423157	4.32155	1.54496	6	49	nuclear inner membrane	GO_CC	ATP11B,DPY19L3,FAM169A,LEMD3,LMNB1,LRPPRC_x000D_
GO:0043231	0.00482588	1.40964	87.8444	108	3809	intracellular membrane-bounded organelle	GO_CC	AASS,ABCA3,ACBD5,AEBP2,AKAP10,AMIGO2,ANGEL2,ANKLE2,ANKRD28,ANLN,APPL1,ARHGAP35,ARHGEF7,ATAD5,ATCAY,ATF2,ATF7IP,ATG16L1,ATM,ATP11B,ATP6V1A,ATP8A2,AUTS2,BAZ1A,BBX,BHLHE22,BLZF1,BMP2K,BPTF,BRCA1,BRCC3,BRI3BP,BRPF3,BSN,BZRAP1,C1orf52,C3orf58,CACYBP,CALB1,CASC4,CASC5,CBFA2T2,CCND1,CCNJ,CDC7,CDK20,CENPT,CEP350,CHD3,CHD7,CHEK1,CLASP1,CLASP2,CLCN4,CLK4,CNOT1,CNOT6,CNOT8,CPEB3,CTNNBIP1,CYP26B1,CYP2R1,DAGL…
GO:0043229	0.00537676	2.34253	6.52081	14	329	intracellular organelle	GO_CC	AASS,ABCA3,ABI2,ABLIM1,ACBD5,AEBP2,AGO4,AKAP10,AMIGO2,ANGEL2,ANK2,ANKLE2,ANKRD28,ANLN,APPL1,ARHGAP35,ARHGEF7,ATAD5,ATCAY,ATF2,ATF7IP,ATG16L1,ATM,ATP11B,ATP6V1A,ATP8A2,AUTS2,BAZ1A,BBS9,BBX,BHLHE22,BLZF1,BMP2K,BPTF,BRCA1,BRCC3,BRI3BP,BRPF3,BSN,BZRAP1,C1orf52,C3orf58,CACYBP,CALB1,CASC4,CASC5,CBFA2T2,CCND1,CCNJ,CCP110,CDC7,CDK20,CENPT,CEP350,CEP55,CHD3,CHD7,CHEK1,CLASP1,CLASP2,CLCN4,CLK4,CNOT1,CNOT6,…
GO:0044446	0.00576884	1.34497	97.0483	119	3558	intracellular organelle part	GO_CC	AASS,ABCA3,ABLIM1,ACBD5,AEBP2,ANGEL2,ANKLE2,ANKRD28,ANLN,APPL1,ATCAY,ATF2,ATF7IP,ATG16L1,ATM,ATP11B,ATP6V1A,BAZ1A,BBS9,BBX,BLZF1,BMP2K,BPTF,BRCA1,BRCC3,BRI3BP,BRPF3,BSN,C1orf52,C3orf58,CACYBP,CASC5,CCND1,CCP110,CDC7,CENPT,CEP350,CEP55,CHD3,CHD7,CHEK1,CLASP1,CLASP2,CLCN4,CNOT1,CTNNBIP1,CYP26B1,CYP2R1,DAGLB,DCAF12,DCTN4,DCX,DDB1,DHCR24,DHFR,DHX35,DIDO1,DIS3L,DLST,DNAJC10,DPY19L3,DPYSL2,DPYSL3,DSN1,…
GO:0043198	0.00579484	4.83361	1.1666	5	37	dendritic shaft	GO_CC	DLG3,GRM5,NSF,PRKAR2B,SLC12A5_x000D_
GO:0005694	0.00616367	3.13585	2.74514	8	89	chromosome	GO_CC	ATF2,ATM,BAZ1A,BRCA1,CASC5,CENPT,CHEK1,CLASP1,CLASP2,DDB1,DSN1,EP400,FANCD2,FBXO11,GATAD2B,HDAC2,HDAC8,HELLS,HMBOX1,KDM4C,LRPPRC,MCM6,MKI67,NBN,NCOA3,NDEL1,NEK2,NUP43,ORC2,PAFAH1B1,PBRM1,RAD1,RARA,RFWD3,RIF1,RING1,SIN3A,SKA1,SMAD4,SMC1A,WDR82,ZBTB18,ZMYND11_x000D_
GO:0016607	0.00675797	2.31223	5.92759	13	188	nuclear speck	GO_CC	EP400,GATAD2B,GPATCH2,HIF1A,MAML3,NXF1,PIAS2,PNISR,PRPF4,PSME4,RBM25,RING1,SRSF5_x000D_
GO:0005871	0.00748897	3.79106	1.73414	6	55	kinesin complex	GO_CC	KIF14,KIF15,KIF18A,NDEL1,PAFAH1B1,STARD9_x000D_
GO:0042734	0.00889427	3.64196	1.7972	6	57	presynaptic membrane	GO_CC	ERC1,ERC2,FBXO45,GAD2,PICALM,SYP_x000D_
GO:0030427	0.00949879	2.52446	4.19346	10	133	site of polarized growth	GO_CC	ARHGEF7,CLASP2,DLG3,DPYSL2,DPYSL3,EPHA4,ERC2,FRYL,PAFAH1B1,PTCH1_x000D_
GO:0032991	0.0104858	1.24628	152.289	177	4830	macromolecular complex	GO_CC	ABI2,AEBP2,AGO4,APPL1,ARHGEF7,ATF7IP,ATP6V1A,BAZ1A,BBS9,BCR,BMPR1A,BPTF,BRCA1,BRCC3,BRPF3,C3orf58,CACNA2D3,CACNB4,CACYBP,CASC5,CCND1,CCP110,CENPT,CHD3,CHEK1,CHRNA3,CLASP1,CLASP2,CNGA3,CNOT1,CNOT6,CNOT8,CORO1C,CPEB3,CTNNBIP1,DCAF12,DCTN4,DCX,DDB1,DHX35,DIS3L,DLG2,DLG3,DLST,DNAJC10,DPYSL2,DPYSL3,DSN1,E2F7,EIF3J,EIF3M,EIF4A1,EIF4A2,ELL2,EML4,EP400,EPC2,ERC1,FBXL17,FBXO11,FMR1,GATAD2B,GATC,GNAQ,GNAZ,…
GO:0031235	0.0106893	7.71499	0.472946	3	15	intrinsic component of the cytoplasmic side of the plasma membrane	GO_CC	NF1,RASA1,RASAL2_x000D_
GO:0045171	0.0109706	4.06899	1.35578	5	43	intercellular bridge	GO_CC	CDC7,CEP55,NEK2,SIN3A,ZBTB18_x000D_
GO:0032281	0.0109766	5.14898	0.882833	4	28	AMPA glutamate receptor complex	GO_CC	DLG3,OLFM2,PORCN,SACM1L_x000D_
GO:0015630	0.0110657	1.7059	15.2564	25	491	microtubule cytoskeleton	GO_CC	ATM,BBS9,BRCA1,CCP110,CDC7,CEP350,CEP55,CHD3,CHEK1,CLASP1,CLASP2,DCAF12,DCTN4,DCX,DIDO1,DIS3L,DPYSL2,ELL2,EML4,EYA2,FAM83D,HAUS6,HOOK3,KIF14,KIF15,KIF18A,LRPPRC,MAP9,MIB1,NDEL1,NEK2,ORC2,PAFAH1B1,PRKACB,PRKAR2B,PTP4A1,RAB11FIP4,RIF1,ROCK2,SKA1,SKI,SMAD4,SPAST,SS18,SSX2IP,STARD9,TCHP,THAP6,TUBGCP3,ZBTB18_x000D_
GO:0044427	0.011308	1.55991	23.332	35	740	chromosomal part	GO_CC	ATF2,ATM,CASC5,CENPT,CHEK1,CLASP1,CLASP2,DDB1,DSN1,EP400,GATAD2B,HDAC2,HELLS,HMBOX1,KDM4C,MCM6,MKI67,NBN,NCOA3,NDEL1,NEK2,NUP43,ORC2,PAFAH1B1,PBRM1,RAD1,RARA,RFWD3,RIF1,RING1,SIN3A,SKA1,SMAD4,SMC1A,WDR82_x000D_
GO:0035098	0.0128526	7.12112	0.504476	3	16	ESC/E(Z) complex	GO_CC	AEBP2,HDAC2,TRIM37_x000D_
GO:0044295	0.0128526	7.12112	0.504476	3	16	axonal growth cone	GO_CC	CLASP2,EPHA4,PTCH1_x000D_
GO:0030015	0.0136821	15.4095	0.189179	2	6	CCR4-NOT core complex	GO_CC	CNOT1,CNOT8_x000D_
GO:0005952	0.0187579	12.3269	0.220708	2	7	cAMP-dependent protein kinase complex	GO_CC	PRKACB,PRKAR2B_x000D_
GO:0070531	0.0187579	12.3269	0.220708	2	7	BRCA1-A complex	GO_CC	BRCA1,BRCC3_x000D_
GO:0000781	0.0230676	2.42953	3.46827	8	110	chromosome, telomeric region	GO_CC	ATM,CHEK1,DDB1,HMBOX1,MCM6,NBN,ORC2,RIF1_x000D_
GO:0060076	0.0238417	5.44429	0.630595	3	20	excitatory synapse	GO_CC	BSN,FGFR2,SYP_x000D_
GO:0032155	0.0253509	3.21941	1.67108	5	53	cell division site part	GO_CC	ANLN,CEP55,RAB11FIP4,RDX,TUBGCP3_x000D_
GO:0045211	0.0259222	1.97103	6.33748	12	201	postsynaptic membrane	GO_CC	ANK2,BCR,CHRNA3,DLG2,DLG3,EPHA4,EPHA7,FBXO45,NLGN4Y,NSG1,NTRK2,PICALM_x000D_
GO:1902911	0.026171	2.54892	2.90074	7	92	protein kinase complex	GO_CC	CCND1,ERC1,GTF2H3,KDM5A,MAP3K13,PRKACB,PRKAR2B_x000D_
GO:0034451	0.0271791	5.14153	0.662125	3	21	centriolar satellite	GO_CC	BBS9,HOOK3,SSX2IP_x000D_
GO:0030672	0.0292137	3.09027	1.73414	5	55	synaptic vesicle membrane	GO_CC	GAD2,SLC17A5,SYN1,SYP,SYT4_x000D_
GO:0030425	0.0303472	1.65512	11.8678	19	379	dendrite	GO_CC	ATCAY,BMPR1A,BSN,CALB1,CHRNA3,CPEB3,DCX,DLG3,DPYSL2,EPHA4,EPHA7,FMR1,GRM5,MAX,NF1,NSF,PRKAR2B,PTCH1,RARA,SEPT11,SLC12A5,STRN3,STRN4,SYN1_x000D_
GO:0030014	0.030658	8.8335	0.28285	2	9	CCR4-NOT complex	GO_CC	CNOT1,CNOT6,CNOT8,CPEB3_x000D_
GO:0016281	0.0308427	8.80389	0.283768	2	9	eukaryotic translation initiation factor 4F complex	GO_CC	EIF4A1,EIF4A2_x000D_
GO:0005901	0.0326447	2.65049	2.39626	6	76	caveola	GO_CC	BMPR1A,CORO1C,JAK2,KIF18A,PTCH1,SPRED1_x000D_
GO:0005874	0.0352679	1.6245	12.0759	19	383	microtubule	GO_CC	CLASP1,CLASP2,DCX,DPYSL2,EML4,HAUS6,HOOK3,KIF14,KIF15,KIF18A,LRPPRC,MAP9,NDEL1,NEK2,PAFAH1B1,SKA1,SPAST,SS18,TUBGCP3_x000D_
GO:1990234	0.0362841	1.45761	21.2195	30	673	transferase complex	GO_CC	AEBP2,BRCA1,BRCC3,BRPF3,CCND1,DCAF12,DDB1,DLST,EP400,EPC2,ERC1,FBXL17,FBXO11,GTF2H3,HDAC2,KANSL3,KDM5A,KMT2C,MAP3K13,MAT2A,MAX,PIK3C2A,PIK3CA,POLR1B,PRKACB,PRKAR2B,RING1,RPRD1A,TRIM37,WDR82_x000D_
GO:0030027	0.0365036	1.99953	5.20241	10	165	lamellipodium	GO_CC	ABI2,ABLIM1,ARHGEF6,ARHGEF7,CORO1C,DPYSL3,FGD6,PIK3CA,RDX,SYNE2_x000D_
GO:0099738	0.0374139	7.74324	0.313714	2	10	cell cortex region	GO_CC	BSN,CLASP1,CLASP2,PHLDB2,TCHP_x000D_
GO:0005652	0.0377609	7.70296	0.315298	2	10	nuclear lamina	GO_CC	LMNB1,NUP153_x000D_
GO:0031045	0.0377609	7.70296	0.315298	2	10	dense core granule	GO_CC	SYT4,VPS13A_x000D_
GO:0008385	0.0452061	6.84667	0.346827	2	11	IkappaB kinase complex	GO_CC	ERC1,MAP3K13_x000D_
GO:0030877	0.0452061	6.84667	0.346827	2	11	beta-catenin destruction complex	GO_CC	CACYBP,CTNNBIP1_x000D_
GO:0042555	0.0452061	6.84667	0.346827	2	11	MCM complex	GO_CC	MCM6,MCM8_x000D_
GO:0000794	0.0470443	2.40855	2.61697	6	83	condensed nuclear chromosome	GO_CC	BRCA1,CHEK1,LRPPRC,NEK2,RAD1,SMC1A_x000D_
GO:0043195	0.0482507	2.66278	1.98637	5	63	terminal bouton	GO_CC	CALB1,DPYSL2,NTRK2,SYN1,SYP_x000D_
GO:0003700	8.55537e-09	2.88575	17.0473	44	543	transcription factor activity, sequence-specific DNA binding	GO_MF	AEBP2,ARHGAP35,ATF2,BLZF1,BMPR1A,CBFA2T2,CNOT8,E2F7,FOXM1,FOXO3,FOXP1,FOXP2,GATAD2B,GTF2H3,GZF1,HIF1A,HIVEP2,HOXA2,HOXB3,HOXB5,HOXB8,HOXD4,HSF2,KDM5A,KLF7,MAX,NFIA,NR2C1,NR2E1,PLAG1,PLAGL1,PRDM12,PRDM15,PROX1,RARA,RBPJ,REL,RERE,SIN3A,SMAD4,SOX2,SOX3,SPEN,STRN3,TCF20,TRERF1,WNT5A,ZBTB18,ZFPM2,ZHX3,ZIC3,ZKSCAN5,ZKSCAN7,ZNF134,ZNF235,ZNF28,ZNF287,ZNF302,ZNF418,ZNF420,ZNF514,ZNF536,ZNF544,ZNF549,ZNF5…
GO:0003677	4.15304e-06	1.88332	42.0987	72	1378	DNA binding	GO_MF	ABI2,AEBP2,ARHGAP35,ATF2,ATM,BBX,BLZF1,BPTF,BRCA1,CENPT,CHD3,CHD7,DDB1,E2F7,EP400,FOXM1,FOXO3,FOXP1,FOXP2,GATAD2B,GLYR1,GTF2H3,GZF1,HDAC2,HIF1A,HIVEP2,HMBOX1,HNRNPL,HOXA2,HOXB3,HOXB5,HOXB8,HOXD4,HSF2,ILF3,KDM5A,KIF15,KLF7,KMT2C,LEMD3,LRPPRC,MAX,MCM6,MCM8,MIER3,NBN,NEUROG2,NFIA,NR2C1,NR2E1,NUP153,ORC2,PAPD7,PBRM1,PEG10,PIAS2,PLAG1,PLAGL1,POGK,POLH,POLR1B,PRDM12,PRDM15,PROX1,RAD1,RAD52,RARA,RBM6,RB…
GO:0097159	1.34865e-05	1.7808	52.3098	82	1951	organic cyclic compound binding	GO_MF	ABCA3,ABCF3,ABI2,AEBP2,AGO4,ANGEL2,ARHGAP35,ARHGAP5,ARL5B,ATAD5,ATF2,ATM,ATP11B,ATP6V1A,ATP8A2,BBX,BCR,BLZF1,BMP2K,BMPR1A,BPTF,BRCA1,C1orf52,CALB1,CDC7,CDK20,CENPT,CHD3,CHD7,CHEK1,CLCN4,CLK4,CNGA3,CNOT1,CNOT6,CNOT8,CPEB3,CSAD,CXorf57,CYP26B1,CYP2R1,DCLK1,DDB1,DHCR24,DHFR,DHX35,DIDO1,DIRAS2,DIS3L,DNAJC27,E2F7,EIF3J,EIF3M,EIF4A1,EIF4A2,ENOX2,EP400,EPHA3,EPHA4,EPHA7,FGFR2,FKBP9,FMR1,FNDC3A,FOXM1,FOX…
GO:1901363	1.87381e-05	1.77716	50.2721	79	1875	heterocyclic compound binding	GO_MF	ABCA3,ABCF3,ABI2,AEBP2,AGO4,ANGEL2,ARHGAP35,ARHGAP5,ARL5B,ATAD5,ATF2,ATM,ATP11B,ATP6V1A,ATP8A2,BBX,BCR,BLZF1,BMP2K,BMPR1A,BPTF,BRCA1,C1orf52,CDC7,CDK20,CENPT,CHD3,CHD7,CHEK1,CLCN4,CLK4,CNGA3,CNOT1,CNOT6,CNOT8,CPEB3,CSAD,CXorf57,CYP26B1,CYP2R1,DCLK1,DDB1,DHCR24,DHFR,DHX35,DIDO1,DIRAS2,DIS3L,DNAJC27,E2F7,EIF3J,EIF3M,EIF4A1,EIF4A2,ENOX2,EP400,EPHA3,EPHA4,EPHA7,FGFR2,FKBP9,FMR1,FNDC3A,FOXM1,FOXO3,FOX…
GO:0000166	2.37192e-05	1.60615	73.9467	108	2310	nucleotide binding	GO_MF	ABCA3,ABCF3,ARHGAP35,ARHGAP5,ARL5B,ATAD5,ATM,ATP11B,ATP6V1A,ATP8A2,BCR,BMP2K,BMPR1A,CDC7,CDK20,CHD3,CHD7,CHEK1,CLCN4,CLK4,CNGA3,CPEB3,DCLK1,DHCR24,DHFR,DHX35,DIRAS2,DNAJC27,EIF4A1,EIF4A2,ENOX2,EP400,EPHA3,EPHA4,EPHA7,FGFR2,G3BP2,GATC,GLYR1,GNAQ,GNAZ,GSR,HELLS,HFM1,HK2,HMGCR,HNRNPL,HS3ST5,JAK2,KIF14,KIF15,KIF18A,KSR2,LEMD3,MAGI1,MAP2K4,MAP3K13,MAP3K2,MAP3K9,MAP4K4,MAPK9,MAT2A,MCM6,MCM8,MICAL3,MKI6…
GO:0019901	6.38837e-05	2.22942	15.8923	33	498	protein kinase binding	GO_MF	ANK2,APPL1,ARHGEF7,ATF2,CACNB4,CCND1,CLASP2,DCX,DPYSL2,ELMO2,FAM83D,FOXM1,FOXO3,GPRC5B,HIF1A,JAK2,KIF14,MAP3K13,MAP3K2,MAPK9,NBR1,NSF,PAWR,PDPK1,PRKAR2B,RARA,RICTOR,SKI,SLC12A5,SNAP91,SOCS5,SPAG9,SPRED1,SYN1,YWHAG_x000D_
GO:0043167	0.000110567	1.502	102.543	136	3409	ion binding	GO_MF	ABCA3,ABCF3,ABLIM1,ACBD5,AEBP2,ARHGAP35,ARHGAP5,ARL5B,ATAD5,ATF2,ATM,ATP11B,ATP6V1A,ATP8A2,BAZ1A,BCR,BMP2K,BMPR1A,BPTF,BRCA1,BRCC3,BRPF3,BSN,CACNA2D3,CALB1,CBFA2T2,CDC7,CDK20,CHD3,CHD7,CHEK1,CHORDC1,CHRNA3,CLCN4,CLK4,CNGA3,CNOT6,CNOT8,CPXM1,CSAD,CYP26B1,CYP2R1,DAGLB,DCLK1,DHCR24,DHFR,DHX35,DIDO1,DIRAS2,DNAJC27,DPYSL3,EDIL3,EIF4A1,EIF4A2,EP400,EPHA3,EPHA4,EPHA7,EYA2,FBXO11,FGD6,FGF14,FGFR2,FKBP9,F…
GO:0001067	0.000129688	1.89054	26.0254	46	813	regulatory region nucleic acid binding	GO_MF	AEBP2,ARHGAP35,ATF2,BRCA1,CHD7,E2F7,FOXM1,FOXO3,FOXP2,GATAD2B,GZF1,HDAC2,HIVEP2,HNRNPL,HOXA2,HOXB3,HOXB5,HSF2,MAX,NEUROG2,NFIA,NR2C1,PLAG1,PLAGL1,PRDM12,PRDM15,PROX1,RARA,RBPJ,REL,SAFB,SIN3A,SIX5,SMAD4,SOX2,SOX3,TCF20,WNT5A,ZIC3,ZMYND11,ZNF100,ZNF418,ZNF536,ZNF549,ZNF551,ZNF682_x000D_
GO:0070016	0.000186969	20.3043	0.320116	4	10	armadillo repeat domain binding	GO_MF	CNOT1,CTNNBIP1,STRN3,STRN4_x000D_
GO:0032555	0.000202603	1.57267	58.9973	86	1843	purine ribonucleotide binding	GO_MF	ABCA3,ABCF3,ARHGAP35,ARHGAP5,ARL5B,ATAD5,ATM,ATP11B,ATP6V1A,ATP8A2,BCR,BMP2K,BMPR1A,CDC7,CDK20,CHD3,CHD7,CHEK1,CLCN4,CLK4,CNGA3,DCLK1,DHX35,DIRAS2,DNAJC27,EIF4A1,EIF4A2,EP400,EPHA3,EPHA4,EPHA7,FGFR2,GATC,GNAQ,GNAZ,HELLS,HFM1,HK2,HS3ST5,JAK2,KIF14,KIF15,KIF18A,KSR2,MAGI1,MAP2K4,MAP3K13,MAP3K2,MAP3K9,MAP4K4,MAPK9,MAT2A,MCM6,MCM8,MKI67,MMAB,NEK2,NSF,NTRK2,PAPOLA,PDE4B,PDPK1,PIK3C2A,PIK3CA,PRKACB,PRK…
GO:0005004	0.000310865	45.6096	0.160058	3	5	GPI-linked ephrin receptor activity	GO_MF	EPHA3,EPHA4,EPHA7_x000D_
GO:0032549	0.000311218	1.55603	58.069	84	1814	ribonucleoside binding	GO_MF	ABCA3,ABCF3,ARHGAP35,ARHGAP5,ARL5B,ATAD5,ATM,ATP11B,ATP6V1A,ATP8A2,BCR,BMP2K,BMPR1A,CDC7,CDK20,CHD3,CHD7,CHEK1,CLCN4,CLK4,DCLK1,DHX35,DIRAS2,DNAJC27,EIF4A1,EIF4A2,EP400,EPHA3,EPHA4,EPHA7,FGFR2,GATC,GNAQ,GNAZ,HELLS,HFM1,HK2,HS3ST5,JAK2,KIF14,KIF15,KIF18A,KSR2,MAGI1,MAP2K4,MAP3K13,MAP3K2,MAP3K9,MAP4K4,MAPK9,MAT2A,MCM6,MCM8,MKI67,MMAB,NEK2,NSF,NTRK2,PAPOLA,PDPK1,PIK3C2A,PIK3CA,POLR1B,PRKACB,PSMC2,PT…
GO:0030554	0.000392595	1.59328	48.3695	72	1511	adenyl nucleotide binding	GO_MF	ABCA3,ABCF3,ATAD5,ATM,ATP11B,ATP6V1A,ATP8A2,BCR,BMP2K,BMPR1A,CDC7,CDK20,CHD3,CHD7,CHEK1,CLCN4,CLK4,DCLK1,DHX35,EIF4A1,EIF4A2,EP400,EPHA3,EPHA4,EPHA7,FGFR2,GATC,HELLS,HFM1,HK2,HS3ST5,JAK2,KIF14,KIF15,KIF18A,KSR2,MAGI1,MAP2K4,MAP3K13,MAP3K2,MAP3K9,MAP4K4,MAPK9,MAT2A,MCM6,MCM8,MKI67,MMAB,NEK2,NSF,NTRK2,PAPOLA,PDE4B,PDPK1,PIK3C2A,PIK3CA,PRKACB,PRKAR2B,PSMC2,PTK7,ROCK2,SIK2,SKIV2L2,SMC1A,SNRK,SPAST,ST…
GO:0001883	0.000494143	1.53309	58.069	83	1814	purine nucleoside binding	GO_MF	ABCA3,ABCF3,ARHGAP35,ARHGAP5,ARL5B,ATAD5,ATM,ATP11B,ATP6V1A,ATP8A2,BCR,BMP2K,BMPR1A,CDC7,CDK20,CHD3,CHD7,CHEK1,CLCN4,CLK4,DCLK1,DHX35,DIRAS2,DNAJC27,EIF4A1,EIF4A2,EP400,EPHA3,EPHA4,EPHA7,FGFR2,GATC,GNAQ,GNAZ,HELLS,HFM1,HK2,HS3ST5,JAK2,KIF14,KIF15,KIF18A,KSR2,MAGI1,MAP2K4,MAP3K13,MAP3K2,MAP3K9,MAP4K4,MAPK9,MAT2A,MCM6,MCM8,MKI67,MMAB,NEK2,NSF,NTRK2,PAPOLA,PDPK1,PIK3C2A,PIK3CA,PRKACB,PSMC2,PTK7,RAB6…
GO:0016773	0.000495532	1.86084	22.248	39	695	phosphotransferase activity, alcohol group as acceptor	GO_MF	ATM,BCR,BMP2K,BMPR1A,CCND1,CDC7,CDK20,CHEK1,CLK4,CRIM1,DCLK1,DCX,EPHA3,EPHA4,EPHA7,FGFR2,GTF2H3,HK2,JAK2,KSR2,MAP2K4,MAP3K13,MAP3K2,MAP3K9,MAP4K4,MAPK9,NEK2,NTRK2,PDPK1,PIK3C2A,PIK3CA,PRKACB,PTK7,ROCK2,SIK2,SNRK,TP53RK,TRIO,ULK2_x000D_
GO:0097367	0.000581898	1.48115	70.4894	97	2202	carbohydrate derivative binding	GO_MF	ABCA3,ABCF3,ARHGAP35,ARHGAP5,ARL5B,ATAD5,ATM,ATP11B,ATP6V1A,ATP8A2,BCR,BMP2K,BMPR1A,CDC7,CDK20,CHD3,CHD7,CHEK1,CLASP1,CLASP2,CLCN4,CLK4,CNGA3,DCLK1,DHX35,DIRAS2,DNAJC27,DPYSL3,EIF4A1,EIF4A2,EP400,EPHA3,EPHA4,EPHA7,FGF14,FGFR2,GATC,GNAQ,GNAZ,HELLS,HFM1,HK2,HS3ST5,JAK2,KIF14,KIF15,KIF18A,KSR2,MAGI1,MAP2K4,MAP3K13,MAP3K2,MAP3K9,MAP4K4,MAPK9,MAT2A,MCM6,MCM8,MKI67,MMAB,NEK2,NSF,NTRK2,PAFAH1B1,PAPOLA,P…
GO:0046872	0.000672667	1.37469	129.583	162	4048	metal ion binding	GO_MF	ABLIM1,AEBP2,ATF2,ATP11B,ATP8A2,BAZ1A,BMPR1A,BPTF,BRCA1,BRCC3,BRPF3,BSN,CACNA2D3,CALB1,CBFA2T2,CDC7,CHD3,CHORDC1,CNOT6,CNOT8,CPXM1,CYP26B1,CYP2R1,DAGLB,DIDO1,EDIL3,EYA2,FBXO11,FGD6,FKBP9,FOXP1,FOXP2,GATAD2B,GDPD1,GIT2,GNAQ,GNAZ,GTF2H3,GZF1,HDAC8,HIVEP2,JAG1,KDM4C,KDM5A,KLF7,KMT2C,KSR2,LANCL1,MAP3K13,MAP3K2,MARCH1,MAT2A,MBLAC2,MCTP1,MEX3C,MGAT1,MIB1,MICAL3,MSMO1,MTMR3,NBR1,NEK2,NR2C1,NR2E1,NRXN3,N…
GO:0005524	0.000732332	1.56709	46.9289	69	1466	ATP binding	GO_MF	ABCA3,ABCF3,ATAD5,ATM,ATP11B,ATP6V1A,ATP8A2,BCR,BMP2K,BMPR1A,CDC7,CDK20,CHD3,CHD7,CHEK1,CLCN4,CLK4,DCLK1,DHX35,EIF4A1,EIF4A2,EP400,EPHA3,EPHA4,EPHA7,FGFR2,GATC,HELLS,HFM1,HK2,JAK2,KIF14,KIF15,KIF18A,KSR2,MAGI1,MAP2K4,MAP3K13,MAP3K2,MAP3K9,MAP4K4,MAPK9,MAT2A,MCM6,MCM8,MKI67,MMAB,NEK2,NSF,NTRK2,PAPOLA,PDPK1,PIK3C2A,PIK3CA,PRKACB,PSMC2,PTK7,ROCK2,SIK2,SKIV2L2,SMC1A,SNRK,SPAST,STARD9,SYN1,TP53RK,TRIO…
GO:0003676	0.000812203	1.60359	42.3477	63	1489	nucleic acid binding	GO_MF	ABI2,AEBP2,AGO4,ANGEL2,ARHGAP35,ATF2,ATM,BBX,BLZF1,BPTF,BRCA1,C1orf52,CENPT,CHD3,CHD7,CNOT1,CNOT6,CNOT8,CPEB3,CXorf57,DDB1,DHFR,DHX35,DIDO1,DIS3L,E2F7,EIF3J,EIF3M,EIF4A1,EIF4A2,ENOX2,EP400,FMR1,FNDC3A,FOXM1,FOXO3,FOXP1,FOXP2,G3BP2,GATAD2B,GLYR1,GPATCH2,GTF2H3,GZF1,HDAC2,HFM1,HIF1A,HIVEP2,HMBOX1,HNRNPL,HOXA2,HOXB3,HOXB5,HOXB8,HOXD4,HSF2,ILF3,KDM5A,KIAA0907,KIAA1324,KIF15,KLF7,KMT2C,LEMD3,LRPPRC,MA…
GO:0016301	0.000842992	1.77704	24.4248	41	763	kinase activity	GO_MF	ATM,BCR,BMP2K,BMPR1A,CCND1,CDC7,CDK20,CHEK1,CLK4,CRIM1,DCLK1,DCX,DLG2,DLG3,EPHA3,EPHA4,EPHA7,FGFR2,GTF2H3,HK2,JAK2,KSR2,MAP2K4,MAP3K13,MAP3K2,MAP3K9,MAP4K4,MAPK9,NEK2,NTRK2,PDPK1,PIK3C2A,PIK3CA,PRKACB,PTK7,ROCK2,SIK2,SNRK,TP53RK,TRIO,ULK2_x000D_
GO:0008017	0.000872816	2.73117	5.89229	15	185	microtubule binding	GO_MF	CEP350,CLASP1,CLASP2,DCX,DPYSL2,FAM83D,FMR1,HOOK3,KIF14,KIF15,KIF18A,LRPPRC,NDEL1,PAFAH1B1,SKA1,SPAST,STARD9,TUBGCP3_x000D_
GO:0003714	0.000880744	2.7286	5.89761	15	185	transcription corepressor activity	GO_MF	AEBP2,ARHGAP35,ATF7IP,CBFA2T2,CCND1,E2F7,PAWR,PROX1,RARA,RERE,SIN3A,SKI,SOX3,SPEN,YAF2,ZFPM2,ZHX3,ZMYND11_x000D_
GO:0044212	0.000887998	2.04647	13.9826	27	443	transcription regulatory region DNA binding	GO_MF	AEBP2,ARHGAP35,ATF2,BRCA1,CHD7,E2F7,FOXM1,FOXO3,FOXP2,GATAD2B,GZF1,HDAC2,HIVEP2,HNRNPL,HOXA2,HOXB3,HOXB5,HSF2,MAX,NEUROG2,NFIA,NR2C1,PLAG1,PLAGL1,PRDM12,PRDM15,PROX1,RARA,RBPJ,REL,SAFB,SIN3A,SIX5,SMAD4,SOX2,SOX3,TCF20,WNT5A,ZIC3,ZMYND11,ZNF100,ZNF418,ZNF536,ZNF549,ZNF551,ZNF682_x000D_
GO:0043168	0.000958751	1.42482	83.9663	111	2623	anion binding	GO_MF	ABCA3,ABCF3,ACBD5,ARHGAP35,ARHGAP5,ARL5B,ATAD5,ATM,ATP11B,ATP6V1A,ATP8A2,BCR,BMP2K,BMPR1A,CDC7,CDK20,CHD3,CHD7,CHEK1,CLCN4,CLK4,CNGA3,CSAD,CYP26B1,DCLK1,DHCR24,DHFR,DHX35,DIRAS2,DNAJC27,DPYSL3,EIF4A1,EIF4A2,EP400,EPHA3,EPHA4,EPHA7,FGF14,FGFR2,GAD2,GATC,GNAQ,GNAZ,GSR,HELLS,HFM1,HK2,HMGCR,HS3ST5,JAK2,KIF14,KIF15,KIF18A,KSR2,LANCL1,MAGI1,MAP2K4,MAP3K13,MAP3K2,MAP3K9,MAP4K4,MAPK9,MAT2A,MCM6,MCM8,MICA…
GO:0019899	0.0011394	1.54757	46.0514	67	1462	enzyme binding	GO_MF	ABI2,ANK2,ANKLE2,APPL1,ARHGEF7,ATF2,BCR,BLZF1,BRCA1,CACNB4,CCND1,CLASP2,CORO1C,DCX,DHCR24,DIS3L,DLG2,DLG3,DNAJC10,DPYSL2,ELMO2,ERC1,FAM83D,FANCD2,FGD6,FOXM1,FOXO3,GPRC5B,HDAC2,HIF1A,HMGCR,JAK2,KDM4C,KIF14,LMNB1,LRPPRC,MAP3K13,MAP3K2,MAPK9,NBR1,NEK2,NR2C1,NR2E1,NSF,NUP153,OCRL,PAFAH1B1,PAWR,PDPK1,PIAS2,PPP3CB,PRKACB,PRKAR2B,RAB11FIP4,RANBP17,RARA,RASA1,RCOR3,RDX,RICTOR,ROCK2,RRN3,SHOC2,SKI,SLC12A5…
GO:0004674	0.00157894	1.98744	13.8106	26	433	protein serine/threonine kinase activity	GO_MF	ATM,BCR,BMP2K,BMPR1A,CDC7,CDK20,CHEK1,CLK4,DCLK1,DCX,GTF2H3,KSR2,MAP2K4,MAP3K13,MAP3K2,MAP3K9,MAP4K4,MAPK9,NEK2,PDPK1,PIK3CA,PRKACB,ROCK2,SIK2,SNRK,TP53RK,TRIO,ULK2_x000D_
GO:0051721	0.00176091	6.62652	0.896323	5	28	protein phosphatase 2A binding	GO_MF	ANKLE2,HMGCR,SMG7,STRN3,STRN4_x000D_
GO:0004713	0.00181828	2.87722	4.48162	12	140	protein tyrosine kinase activity	GO_MF	BCR,CLK4,CRIM1,EPHA3,EPHA4,EPHA7,FGFR2,JAK2,MAP2K4,MAP3K9,NTRK2,PTK7_x000D_
GO:0043565	0.00183762	1.61311	32.7158	50	1022	sequence-specific DNA binding	GO_MF	AEBP2,ARHGAP35,ATF2,BPTF,CHD7,E2F7,FOXM1,FOXO3,FOXP1,FOXP2,GATAD2B,GZF1,HDAC2,HIF1A,HIVEP2,HOXA2,HOXB3,HOXB5,HOXB8,HOXD4,HSF2,MAX,NEUROG2,NFIA,NR2C1,NR2E1,ORC2,PLAG1,PLAGL1,PRDM12,PRDM15,PROX1,RARA,RBPJ,REL,RERE,SIN3A,SIX5,SMAD4,SOX2,SOX3,ZBTB18,ZIC3,ZMYND11,ZNF100,ZNF418,ZNF536,ZNF549,ZNF551,ZNF682_x000D_
GO:0005515	0.00187576	1.35481	228.037	257	7841	protein binding	GO_MF	ABCF3,ABI2,ABLIM1,AEBP2,AGO4,AMIGO2,AMMECR1,ANK2,ANKLE2,ANKRD28,ANLN,APPL1,ARHGAP5,ARHGEF6,ARHGEF7,ATCAY,ATF2,ATF7IP,ATG16L1,ATM,ATP11B,BAZ1A,BBS9,BCR,BHLHE22,BLZF1,BMPR1A,BPTF,BRCA1,BRCC3,BRPF3,BZRAP1,C16orf70,CACNB4,CACYBP,CALB1,CASC5,CBFA2T2,CCND1,CCP110,CDC7,CDK20,CENPT,CEP350,CEP55,CHD3,CHD7,CHEK1,CHORDC1,CHRNA3,CLASP1,CLASP2,CLK4,CNOT1,CNOT6,CNOT8,CORO1C,CPEB3,CRIM1,CTNNBIP1,CXorf57,DCTN4,D…
GO:0004438	0.00237195	15.1994	0.288104	3	9	phosphatidylinositol-3-phosphatase activity	GO_MF	MTM1,MTMR3,SACM1L_x000D_
GO:0004386	0.00273637	2.72684	4.7057	12	147	helicase activity	GO_MF	CHD3,CHD7,DHX35,EIF4A1,EIF4A2,EP400,HELLS,HFM1,MCM6,MCM8,NBN,SKIV2L2_x000D_
GO:0044323	0.00300338	60.7019	0.0960347	2	3	retinoic acid-responsive element binding	GO_MF	RARA,ZNF536_x000D_
GO:0000989	0.00320017	1.90445	13.7991	25	435	transcription factor activity, transcription factor binding	GO_MF	AEBP2,ARHGAP35,ATF2,ATF7IP,BRCA1,CBFA2T2,CCND1,E2F7,HIF1A,HSF2,KDM5A,KLF7,MAML3,MAX,NCOA3,PAWR,PIAS2,PROX1,RARA,RERE,SIN3A,SKI,SMAD4,SOX3,SPEN,SS18,TCF20,TMF1,TRERF1,TRIM32,YAF2,ZFPM2,ZHX3,ZMYND11_x000D_
GO:0003684	0.00323875	3.95877	1.9527	7	61	damaged DNA binding	GO_MF	BRCA1,DDB1,GTF2H3,NBN,POLH,RAD1,RAD52_x000D_
GO:0051010	0.00330837	13.0273	0.320116	3	10	microtubule plus-end binding	GO_MF	CLASP1,CLASP2,KIF18A_x000D_
GO:0008092	0.00355879	1.6396	25.6092	40	800	cytoskeletal protein binding	GO_MF	ABI2,ABLIM1,ANK2,ANLN,ATCAY,BRCA1,CEP350,CLASP1,CLASP2,CORO1C,DCX,DLG5,DPYSL2,EPB41L4B,FAM83D,FMR1,HOOK3,KIF14,KIF15,KIF18A,LRPPRC,MAGI1,MED28,MICAL3,NDEL1,PAFAH1B1,PAWR,PHACTR2,RAB6A,RARA,RDX,SKA1,SPAG9,SPAST,STARD9,SYN1,SYNE2,TRIM32,TUBGCP3,WDR1_x000D_
GO:0008601	0.00402774	7.16132	0.672243	4	21	protein phosphatase type 2A regulator activity	GO_MF	ANKLE2,PPP2R1B,PPP2R2C,PPP2R5D_x000D_
GO:0016303	0.00444161	11.3982	0.352127	3	11	1-phosphatidylinositol-3-kinase activity	GO_MF	ATM,PIK3C2A,PIK3CA_x000D_
GO:0004535	0.00578256	10.1311	0.384139	3	12	poly(A)-specific ribonuclease activity	GO_MF	CNOT1,CNOT6,CNOT8_x000D_
GO:0042731	0.00587937	30.3491	0.128046	2	4	PH domain binding	GO_MF	EPHA4,INPP5A_x000D_
GO:0001078	0.00614144	2.89681	3.3292	9	104	transcriptional repressor activity, RNA polymerase II core promoter proximal region sequence-specific binding	GO_MF	AEBP2,FOXP2,GZF1,HOXA2,NR2C1,NR2E1,PROX1,ZFPM2,ZNF536_x000D_
GO:0044822	0.00735797	1.47297	37.6776	53	1177	poly(A) RNA binding	GO_MF	ANGEL2,C1orf52,CHD3,CNOT1,CPEB3,CXorf57,DHFR,DHX35,DIDO1,EIF4A1,EIF4A2,FMR1,FNDC3A,G3BP2,HDAC2,HNRNPL,ILF3,KIAA1324,KMT2C,LRPPRC,MEX3C,MKI67,MSI2,NXF1,PEG10,PNISR,PRRC2C,PTCD2,RBM25,RBM28,RBM6,RDX,ROCK2,RPL4,RPS15A,SAFB,SKIV2L2,SMC1A,SNIP1,SPEN,SRRM4,SRSF5,SRSF8,SYNCRIP,TCF20,TES,TNPO1,TSFM,USP36,WDR36,XRN1,YTHDF1,YWHAG_x000D_
GO:0050681	0.00773375	4.47957	1.24845	5	39	androgen receptor binding	GO_MF	BRCA1,FOXP1,KDM4C,NCOA3,PIAS2_x000D_
GO:0052629	0.0095917	20.2314	0.160058	2	5	phosphatidylinositol-3,5-bisphosphate 3-phosphatase activity	GO_MF	MTM1,MTMR3_x000D_
GO:0052866	0.0101537	5.29117	0.864312	4	27	phosphatidylinositol phosphate phosphatase activity	GO_MF	MTM1,MTMR3,OCRL,SACM1L_x000D_
GO:0019902	0.0117667	2.32129	4.9938	11	156	phosphatase binding	GO_MF	ANKLE2,DLG3,HMGCR,NEK2,PAWR,PPP3CB,SHOC2,SMG7,SPRED1,STRN3,STRN4_x000D_
GO:0004722	0.0131163	3.32499	1.9527	6	61	protein serine/threonine phosphatase activity	GO_MF	MTMR3,PHLPP2,PPM1E,PPM1K,PPP2R5D,PPP3CB_x000D_
GO:0003713	0.0144603	1.87716	9.44341	17	295	transcription coactivator activity	GO_MF	ATF2,BRCA1,HSF2,KDM5A,KLF7,MAML3,MAX,NCOA3,PIAS2,RARA,RERE,SS18,TCF20,TRERF1,TRIM32,YAF2,ZFPM2_x000D_
GO:0016896	0.0147073	4.67978	0.960347	4	30	exoribonuclease activity, producing 5'-phosphomonoesters	GO_MF	CNOT1,CNOT6,CNOT8,DIS3L_x000D_
GO:0042169	0.0147073	4.67978	0.960347	4	30	SH2 domain binding	GO_MF	ARHGAP5,JAK2,SHCBP1,SYP_x000D_
GO:0019199	0.0149898	2.88523	2.59294	7	81	transmembrane receptor protein kinase activity	GO_MF	BMPR1A,CRIM1,EPHA3,EPHA4,EPHA7,FGFR2,NTRK2_x000D_
GO:0003682	0.0150637	1.67615	14.8854	24	465	chromatin binding	GO_MF	ATF2,AUTS2,CHD7,FOXO3,GATAD2B,HDAC2,KDM5A,NAP1L2,NCOA3,NFIA,PBRM1,RARA,RBPJ,REL,RERE,RING1,SAFB,SIN3A,SKI,SMAD4,SMC1A,TRIM37,WDR82,ZMYND11_x000D_
GO:0004725	0.0157291	2.62563	3.23317	8	101	protein tyrosine phosphatase activity	GO_MF	DNAJC6,EYA2,MTM1,MTMR3,PTP4A1,PTPRD,PTPRS,RNGTT_x000D_
GO:0008574	0.0158738	6.5108	0.544196	3	17	ATP-dependent microtubule motor activity, plus-end-directed	GO_MF	KIF14,KIF18A,STARD9_x000D_
GO:0000977	0.0175386	2.02662	6.70298	13	213	RNA polymerase II regulatory region sequence-specific DNA binding	GO_MF	AEBP2,ARHGAP35,ATF2,CHD7,E2F7,FOXP2,GATAD2B,GZF1,HDAC2,HOXA2,HOXB3,HOXB5,HSF2,MAX,NFIA,NR2C1,PLAG1,PLAGL1,PRDM12,PRDM15,RARA,RBPJ,REL,SIX5,SMAD4,SOX3,ZIC3,ZMYND11,ZNF100,ZNF418,ZNF536,ZNF549,ZNF551,ZNF682_x000D_
GO:0043274	0.0186041	6.07637	0.576208	3	18	phospholipase binding	GO_MF	LMNB1,PAFAH1B1,PDPK1_x000D_
GO:0000980	0.0187974	3.04696	2.11276	6	66	RNA polymerase II distal enhancer sequence-specific DNA binding	GO_MF	ATF2,GATAD2B,GZF1,HDAC2,HOXB5,REL_x000D_
GO:0031821	0.019303	12.1374	0.224081	2	7	G-protein coupled serotonin receptor binding	GO_MF	GNAQ,GNAZ_x000D_
GO:0035005	0.019303	12.1374	0.224081	2	7	1-phosphatidylinositol-4-phosphate 3-kinase activity	GO_MF	PIK3C2A,PIK3CA_x000D_
GO:0000981	0.0195897	1.5452	20.1353	30	629	RNA polymerase II transcription factor activity, sequence-specific DNA binding	GO_MF	AEBP2,ARHGAP35,ATF2,BMPR1A,E2F7,FOXM1,FOXO3,FOXP1,FOXP2,GZF1,HIF1A,HOXA2,HOXB5,HSF2,MAX,NFIA,NR2C1,NR2E1,PLAG1,PLAGL1,PRDM12,PROX1,RARA,RBPJ,REL,SMAD4,SOX2,ZFPM2,ZIC3,ZNF536_x000D_
GO:0008408	0.0213977	3.38225	1.60058	5	50	3'-5' exonuclease activity	GO_MF	CNOT1,CNOT6,CNOT8,DIS3L,RAD1_x000D_
GO:0035173	0.0215779	5.69624	0.60822	3	19	histone kinase activity	GO_MF	ATM,CHEK1,JAK2_x000D_
GO:0008135	0.0226616	2.63473	2.81702	7	88	translation factor activity, RNA binding	GO_MF	CPEB3,EIF3J,EIF3M,EIF4A1,EIF4A2,GTF2H3,TSFM_x000D_
GO:0019208	0.0239437	2.60244	2.84903	7	89	phosphatase regulator activity	GO_MF	ANKLE2,BMP2K,PHACTR2,PPP2R1B,PPP2R2C,PPP2R5D,SHOC2_x000D_
GO:0043130	0.0239437	2.60244	2.84903	7	89	ubiquitin binding	GO_MF	BRCC3,KIF18A,NBR1,TRIM32,UBXN7,USP25,VPS36_x000D_
GO:0004652	0.0251974	10.1138	0.256092	2	8	polynucleotide adenylyltransferase activity	GO_MF	PAPD7,PAPOLA_x000D_
GO:0016817	0.0258627	1.45171	25.6733	36	802	hydrolase activity, acting on acid anhydrides	GO_MF	ABCA3,ABCF3,ARHGAP5,ATF7IP,ATP11B,ATP6V1A,ATP8A2,BPTF,CHD3,CHD7,DHX35,DNAJC27,EIF4A1,EIF4A2,EP400,GNAQ,GNAZ,GTF2H3,HELLS,HFM1,KIF14,KIF15,KIF18A,MCM6,MCM8,NBN,NSF,NUDT12,PSMC2,RAB6A,RNGTT,SKIV2L2,SMC1A,SPAST,STARD9,TRIM23_x000D_
GO:0001076	0.0261051	2.23346	4.22553	9	132	transcription factor activity, RNA polymerase II transcription factor binding	GO_MF	ATF2,HIF1A,RERE,SIN3A,SMAD4,SOX3,SPEN,TRERF1,ZFPM2_x000D_
GO:0004708	0.028257	5.0627	0.672243	3	21	MAP kinase kinase activity	GO_MF	MAP2K4,MAP3K2,MAP3K9_x000D_
GO:0000978	0.0294859	1.68779	11.044	18	345	RNA polymerase II core promoter proximal region sequence-specific DNA binding	GO_MF	AEBP2,CHD7,FOXP2,GATAD2B,GZF1,HDAC2,HOXA2,MAX,NFIA,NR2C1,PLAG1,RBPJ,SIX5,SMAD4,ZIC3,ZNF100,ZNF536,ZNF682_x000D_
GO:0000900	0.031719	8.66846	0.288104	2	9	translation repressor activity, nucleic acid binding	GO_MF	CPEB3,PAIP2B_x000D_
GO:0002162	0.031719	8.66846	0.288104	2	9	dystroglycan binding	GO_MF	CLASP1,CLASP2_x000D_
GO:0015379	0.031719	8.66846	0.288104	2	9	potassium:chloride symporter activity	GO_MF	SLC12A2,SLC12A5_x000D_
GO:0016274	0.031719	8.66846	0.288104	2	9	protein-arginine N-methyltransferase activity	GO_MF	FBXO11,PRMT8_x000D_
GO:0022820	0.031719	8.66846	0.288104	2	9	potassium ion symporter activity	GO_MF	SLC12A2,SLC12A5_x000D_
GO:0043022	0.0324637	3.57687	1.21644	4	38	ribosome binding	GO_MF	CPEB3,RICTOR,SEC61A2,YTHDF1_x000D_
GO:0031625	0.0326471	1.7998	8.06691	14	252	ubiquitin protein ligase binding	GO_MF	ABI2,BLZF1,BRCA1,DLG3,HIF1A,LRPPRC,PIAS2,PRKACB,PRKAR2B,SKI,TRIM37,UBE2K,UBXN7,USP25_x000D_
GO:0016462	0.0356461	1.41916	25.4668	35	797	pyrophosphatase activity	GO_MF	ABCA3,ABCF3,ARHGAP5,ATF7IP,ATP11B,ATP6V1A,ATP8A2,BPTF,CHD3,CHD7,DHX35,DNAJC27,EIF4A1,EIF4A2,EP400,GNAQ,GNAZ,GTF2H3,HELLS,HFM1,KIF14,KIF15,KIF18A,MCM6,MCM8,NBN,NSF,NUDT12,PSMC2,RAB6A,RNGTT,SKIV2L2,SMC1A,SPAST,STARD9,TRIM23_x000D_
GO:0030159	0.035905	4.55586	0.736266	3	23	receptor signaling complex scaffold activity	GO_MF	DLG5,G3BP2,SPAG9_x000D_
GO:0044877	0.0360698	1.39196	28.963	39	921	macromolecular complex binding	GO_MF	ABI2,ATF2,ATM,AUTS2,CCND1,CEP350,CHD7,CLASP1,CLASP2,CORO1C,CPEB3,DCX,DPYSL2,EDIL3,FAM83D,FMR1,FOXO3,GATAD2B,GIT2,GNAQ,GNAZ,HDAC2,HOOK3,ITCH,KDM5A,KIF14,KIF15,KIF18A,LRPPRC,MTM1,NAP1L2,NCOA3,NDEL1,NFIA,NSF,PAFAH1B1,PBRM1,PDPK1,PHIP,PPFIA2,PTCH1,RARA,RBPJ,REL,RERE,RICTOR,RING1,SAFB,SEC61A2,SIN3A,SKA1,SKI,SMAD4,SMC1A,SPAST,STARD9,STRN3,STRN4,TRIM37,TUBGCP3,WDR82,YTHDF1,ZMYND11_x000D_
GO:0005089	0.0367078	2.57313	2.46489	6	77	Rho guanyl-nucleotide exchange factor activity	GO_MF	ARHGEF6,ARHGEF7,BCR,FGD6,MCF2,TRIO_x000D_
GO:0016791	0.0370597	1.80959	7.44648	13	234	phosphatase activity	GO_MF	DNAJC6,EYA2,INPP5A,MTM1,MTMR3,OCRL,PHLPP2,PHOSPHO2,PPM1E,PPM1K,PPP2R5D,PPP3CB,PTP4A1,PTPRD,PTPRS,RNGTT,SACM1L_x000D_
GO:0098772	0.0375466	1.33487	38.734	50	1210	molecular function regulator	GO_MF	ANK2,ANKLE2,ARHGAP11A,ARHGAP35,ARHGAP5,ARHGEF6,ARHGEF7,BCR,BMP2K,BRCC3,CACNA2D3,CCND1,CRIM1,DNAJC10,DOCK3,FAM13B,FGD6,FNIP1,GIT2,GNAQ,GPRC5B,HERC1,KIDINS220,MAPK9,MCF2,NF1,NRXN3,OCRL,PDPK1,PHACTR2,PIK3CA,PPP2R1B,PPP2R2C,PPP2R5D,PRKAR2B,PSME4,RASA1,RASAL2,RICTOR,RING1,SCN3B,SHOC2,SKI,SOCS5,SPOCK3,SPRED1,TRIM23,TRIO,WNT5A,YWHAG_x000D_
GO:0004115	0.0388216	7.58443	0.320116	2	10	3',5'-cyclic-AMP phosphodiesterase activity	GO_MF	PDE4B,PDE7A_x000D_
GO:0043522	0.0388216	7.58443	0.320116	2	10	leucine zipper domain binding	GO_MF	ERC1,PAWR_x000D_
GO:0008134	0.0388736	1.58467	13.0297	20	410	transcription factor binding	GO_MF	ATF2,BPTF,CCND1,CNOT1,FOXO3,HDAC2,HDAC8,HIF1A,INSIG2,MAPK9,NAB1,NBN,NCOA3,NFIA,PIAS2,PSMC2,RARA,RBPJ,SIN3A,SKI,SMAD4,SPEN,TRERF1,TRIM32,TRIP12,UBXN7,ZFPM2_x000D_
GO:0001085	0.0395779	2.31812	3.16914	7	99	RNA polymerase II transcription factor binding	GO_MF	ATF2,HDAC2,RBPJ,SIN3A,SMAD4,SPEN,ZFPM2_x000D_
GO:0019787	0.042921	1.60742	11.5562	18	361	ubiquitin-like protein transferase activity	GO_MF	ATG16L1,BRCA1,FBXL17,FBXO11,HERC1,ITCH,MAGEL2,MARCH1,MIB1,PELI1,PIAS2,RFWD3,TRIM13,TRIM23,TRIM32,TRIM37,TRIP12,UBE2K_x000D_
GO:0001106	0.0445042	4.14118	0.800289	3	25	RNA polymerase II transcription corepressor activity	GO_MF	RERE,SIN3A,SOX3_x000D_
GO:0004407	0.0445042	4.14118	0.800289	3	25	histone deacetylase activity	GO_MF	HDAC2,HDAC8,SIN3A_x000D_
GO:0001159	0.0458648	1.59318	11.6522	18	364	core promoter proximal region DNA binding	GO_MF	AEBP2,CHD7,FOXP2,GATAD2B,GZF1,HDAC2,HOXA2,MAX,NFIA,NR2C1,PLAG1,RBPJ,SIX5,SMAD4,ZIC3,ZNF100,ZNF536,ZNF682_x000D_
GO:0016740	0.04601	1.26507	56.528	69	1788	transferase activity	GO_MF	ATF2,ATG16L1,ATM,BCR,BMP2K,BMPR1A,BRCA1,CCND1,CDC7,CDK20,CHEK1,CLK4,CRIM1,DCLK1,DCX,DLG2,DLG3,DLST,DPY19L3,EPHA3,EPHA4,EPHA7,FBXL17,FBXO11,FGFR2,FKTN,GTF2H3,HERC1,HK2,HS3ST5,ITCH,JAK2,KANSL3,KMT2C,KSR2,MAGEL2,MAP2K4,MAP3K13,MAP3K2,MAP3K9,MAP4K4,MAPK9,MARCH1,MAT2A,MGAT1,MIB1,MMAB,NCOA3,NEK2,NTRK2,PAPD7,PAPOLA,PDPK1,PELI1,PIAS2,PIK3C2A,PIK3CA,POLH,POLR1B,PORCN,PRDM12,PRDM15,PRKACB,PRMT8,PTDSS1,PTK7…
GO:0043422	0.0464616	6.7413	0.352127	2	11	protein kinase B binding	GO_MF	APPL1,RARA_x000D_
GO:0043560	0.0464616	6.7413	0.352127	2	11	insulin receptor substrate binding	GO_MF	JAK2,PIK3CA_x000D_

## Sheet: KEGG 12962 UP
keggid	kegg_name	sig_pw	n_pw	n_all	n_sig	p_hyper	q_hyper	genes_x000D_
hsa05150	Staphylococcus aureus infection	10	56	5869	93	1.19444e-08	2.73526e-06	HLA-DMA,HLA-DMB,HLA-DOA,HLA-DPB1,HLA-DQA1,HLA-DQB1,HLA-DRB1,ICAM1,CFI,C2_x000D_
hsa05330	Allograft rejection	8	39	5869	93	1.20615e-07	1.2757e-05	HLA-DMA,HLA-DMB,HLA-DOA,HLA-DPB1,HLA-DQA1,HLA-DQB1,HLA-DRB1,HLA-F_x000D_
hsa05140	Leishmaniasis	10	73	5869	93	1.67123e-07	1.2757e-05	FOS,HLA-DMA,HLA-DMB,HLA-DOA,HLA-DPB1,HLA-DQA1,HLA-DQB1,HLA-DRB1,MAPK11,PTPN6_x000D_
hsa05332	Graft-versus-host disease	8	43	5869	93	2.69913e-07	1.27897e-05	HLA-DMA,HLA-DMB,HLA-DOA,HLA-DPB1,HLA-DQA1,HLA-DQB1,HLA-DRB1,HLA-F_x000D_
hsa04612	Antigen processing and presentation	10	78	5869	93	3.17166e-07	1.27897e-05	HLA-DMA,HLA-DMB,HLA-DOA,HLA-DPB1,HLA-DQA1,HLA-DQB1,HLA-DRB1,HLA-F,CIITA,CD74_x000D_
hsa05310	Asthma	7	31	5869	93	3.85358e-07	1.27897e-05	HLA-DMA,HLA-DMB,HLA-DOA,HLA-DPB1,HLA-DQA1,HLA-DQB1,HLA-DRB1_x000D_
hsa04940	Type I diabetes mellitus	8	45	5869	93	3.9095e-07	1.27897e-05	HLA-DMA,HLA-DMB,HLA-DOA,HLA-DPB1,HLA-DQA1,HLA-DQB1,HLA-DRB1,HLA-F_x000D_
hsa04672	Intestinal immune network for IgA production	8	49	5869	93	7.76602e-07	2.22302e-05	HLA-DMA,HLA-DMB,HLA-DOA,HLA-DPB1,HLA-DQA1,HLA-DQB1,HLA-DRB1,MADCAM1_x000D_
hsa05323	Rheumatoid arthritis	10	92	5869	93	1.51509e-06	3.49593e-05	FOS,CXCL1,HLA-DMA,HLA-DMB,HLA-DOA,HLA-DPB1,HLA-DQA1,HLA-DQB1,HLA-DRB1,ICAM1_x000D_
hsa05416	Viral myocarditis	9	72	5869	93	1.59586e-06	3.49593e-05	HLA-DMA,HLA-DMB,HLA-DOA,HLA-DPB1,HLA-DQA1,HLA-DQB1,HLA-DRB1,HLA-F,ICAM1_x000D_
hsa05320	Autoimmune thyroid disease	8	54	5869	93	1.67927e-06	3.49593e-05	HLA-DMA,HLA-DMB,HLA-DOA,HLA-DPB1,HLA-DQA1,HLA-DQB1,HLA-DRB1,HLA-F_x000D_
hsa04514	Cell adhesion molecules (CAMs)	11	136	5869	93	8.31561e-06	0.000158689	HLA-DMA,HLA-DMB,HLA-DOA,HLA-DPB1,HLA-DQA1,HLA-DQB1,HLA-DRB1,HLA-F,ICAM1,SDC4,MADCAM1_x000D_
hsa05145	Toxoplasmosis	10	133	5869	93	4.15953e-05	0.000732718	AKT2,HLA-DMA,HLA-DMB,HLA-DOA,HLA-DPB1,HLA-DQA1,HLA-DQB1,HLA-DRB1,CIITA,MAPK11_x000D_
hsa05322	Systemic lupus erythematosus	8	138	5869	93	0.00144427	0.0236241	HLA-DMA,HLA-DMB,HLA-DOA,HLA-DPB1,HLA-DQA1,HLA-DQB1,HLA-DRB1,C2_x000D_
hsa04145	Phagosome	8	156	5869	93	0.0031285	0.0477618	HLA-DMA,HLA-DMB,HLA-DOA,HLA-DPB1,HLA-DQA1,HLA-DQB1,HLA-DRB1,HLA-F_x000D_
hsa04512	ECM-receptor interaction	5	85	5869	93	0.01086	0.155434	COL1A1,AGRN,SDC4,SPP1,CD44_x000D_
hsa00590	Arachidonic acid metabolism	4	59	5869	93	0.0138453	0.186504	CYP4A11,GGT5,TBXAS1,CBR3_x000D_
hsa04380	Osteoclast differentiation	6	128	5869	93	0.0155459	0.197778	LILRB3,LILRA2,AKT2,FOS,MAPK11,SOCS3_x000D_
hsa04610	Complement and coagulation cascades	4	69	5869	93	0.023347	0.281392	F3,CFI,C2,C4BPB_x000D_
hsa04662	B cell receptor signaling pathway	4	75	5869	93	0.0305705	0.350032	LILRB3,AKT2,FOS,PTPN6_x000D_
hsa03420	Nucleotide excision repair	3	45	5869	93	0.0338569	0.369202	DDB2,POLD1,POLD4_x000D_
hsa00480	Glutathione metabolism	3	50	5869	93	0.0442142	0.460229	GGT5,OPLAH,GSTM4_x000D_
hsa03430	Mismatch repair	2	23	5869	93	0.0506622	0.50442	POLD1,POLD4_x000D_
hsa04621	NOD-like receptor signaling pathway	3	59	5869	93	0.066329	0.615656	CXCL1,CXCL2,MAPK11_x000D_
hsa04910	Insulin signaling pathway	5	138	5869	93	0.0672113	0.615656	AKT2,MKNK2,PHKG1,HKDC1,SOCS3_x000D_
hsa03440	Homologous recombination	2	28	5869	93	0.0719647	0.633843	POLD1,POLD4_x000D_
hsa00524	Butirosin and neomycin biosynthesis	1	5	5869	93	0.0767837	0.63643	HKDC1_x000D_
hsa04620	Toll-like receptor signaling pathway	4	102	5869	93	0.0778167	0.63643	AKT2,FOS,MAPK11,SPP1_x000D_
hsa04660	T cell receptor signaling pathway	4	108	5869	93	0.0915106	0.708835	AKT2,FOS,MAPK11,PTPN6_x000D_
hsa04630	Jak-STAT signaling pathway	5	155	5869	93	0.0987119	0.708835	AKT2,IL6ST,LIF,PTPN6,SOCS3_x000D_
hsa03320	PPAR signaling pathway	3	70	5869	93	0.098888	0.708835	CYP4A11,DBI,ANGPTL4_x000D_
hsa03410	Base excision repair	2	34	5869	93	0.100567	0.708835	POLD1,POLD4_x000D_
hsa05143	African trypanosomiasis	2	35	5869	93	0.105603	0.708835	ICAM1,APOL1_x000D_
hsa00460	Cyanoamino acid metabolism	1	7	5869	93	0.105837	0.708835	GGT5_x000D_
hsa03030	DNA replication	2	36	5869	93	0.110706	0.708835	POLD1,POLD4_x000D_
hsa04270	Vascular smooth muscle contraction	4	116	5869	93	0.111433	0.708835	RAMP1,MYL9,CYP4A11,MYLK_x000D_
hsa04010	MAPK signaling pathway	7	268	5869	93	0.131427	0.813428	DDIT3,AKT2,FOS,MKNK2,MAPK11,PTPN7,RRAS_x000D_
hsa00430	Taurine and hypotaurine metabolism	1	10	5869	93	0.14773	0.890269	GGT5_x000D_
hsa04973	Carbohydrate digestion and absorption	2	44	5869	93	0.153566	0.901707	AKT2,HKDC1_x000D_
hsa04914	Progesterone-mediated oocyte maturation	3	87	5869	93	0.159004	0.902448	AKT2,MAPK11,PKMYT1_x000D_
hsa04640	Hematopoietic cell lineage	3	88	5869	93	0.16284	0.902448	HLA-DRB1,CD9,CD44_x000D_
hsa05160	Hepatitis C	4	135	5869	93	0.165514	0.902448	AKT2,IRF1,MAPK11,SOCS3_x000D_
hsa04930	Type II diabetes mellitus	2	48	5869	93	0.176053	0.937582	HKDC1,SOCS3_x000D_
hsa05144	Malaria	2	51	5869	93	0.193243	1	ICAM1,SDC4_x000D_
hsa00240	Pyrimidine metabolism	3	99	5869	93	0.206714	1	POLD1,POLR2C,POLD4_x000D_
hsa04510	Focal adhesion	5	200	5869	93	0.210096	1	MYL9,COL1A1,AKT2,MYLK,SPP1_x000D_
hsa05142	Chagas disease (American trypanosomiasis)	3	104	5869	93	0.227492	1	AKT2,FOS,MAPK11_x000D_
hsa05221	Acute myeloid leukemia	2	58	5869	93	0.234074	1	AKT2,RARA_x000D_
hsa05146	Amoebiasis	3	106	5869	93	0.235916	1	COL1A1,CXCL1,SERPINB3_x000D_
hsa04060	Cytokine-cytokine receptor interaction	6	265	5869	93	0.242509	1	EDA,CXCL1,CXCL2,IL6ST,LIF,TNFRSF12A_x000D_
hsa05210	Colorectal cancer	2	62	5869	93	0.257656	1	AKT2,FOS_x000D_
hsa05131	Shigellosis	2	62	5869	93	0.257656	1	MAPK11,CD44_x000D_
hsa00531	Glycosaminoglycan degradation	1	19	5869	93	0.262106	1	IDS_x000D_
hsa04141	Protein processing in endoplasmic reticulum	4	168	5869	93	0.275816	1	MAN1B1,DDIT3,FBXO6,RNF5_x000D_
hsa04670	Leukocyte transendothelial migration	3	117	5869	93	0.283098	1	MYL9,ICAM1,MAPK11_x000D_
hsa04920	Adipocytokine signaling pathway	2	68	5869	93	0.293084	1	AKT2,SOCS3_x000D_
hsa05120	Epithelial cell signaling in Helicobacter pylori infection	2	68	5869	93	0.293084	1	CXCL1,MAPK11_x000D_
hsa05211	Renal cell carcinoma	2	70	5869	93	0.304861	1	FLCN,AKT2_x000D_
hsa03060	Protein export	1	23	5869	93	0.307932	1	SRPR_x000D_
hsa04622	RIG-I-like receptor signaling pathway	2	71	5869	93	0.310738	1	MAPK11,NLRX1_x000D_
hsa00760	Nicotinate and nicotinamide metabolism	1	24	5869	93	0.318942	1	NNMT_x000D_
hsa04370	VEGF signaling pathway	2	76	5869	93	0.339954	1	AKT2,MAPK11_x000D_
hsa04966	Collecting duct acid secretion	1	27	5869	93	0.350942	1	CLCNKB_x000D_
hsa00030	Pentose phosphate pathway	1	27	5869	93	0.350942	1	TKTL1_x000D_
hsa00052	Galactose metabolism	1	27	5869	93	0.350942	1	HKDC1_x000D_
hsa04062	Chemokine signaling pathway	4	189	5869	93	0.351511	1	AKT2,GNG11,CXCL1,CXCL2_x000D_
hsa04530	Tight junction	3	133	5869	93	0.352901	1	MYL9,AKT2,RRAS_x000D_
hsa04664	Fc epsilon RI signaling pathway	2	79	5869	93	0.357312	1	AKT2,MAPK11_x000D_
hsa03020	RNA polymerase	1	29	5869	93	0.371444	1	POLR2C_x000D_
hsa00512	Mucin type O-Glycan biosynthesis	1	30	5869	93	0.381454	1	GALNT16_x000D_
hsa00020	Citrate cycle (TCA cycle)	1	30	5869	93	0.381454	1	SUCLG2_x000D_
hsa00260	Glycine, serine and threonine metabolism	1	32	5869	93	0.401002	1	GATM_x000D_
hsa00640	Propanoate metabolism	1	32	5869	93	0.401002	1	SUCLG2_x000D_
hsa05340	Primary immunodeficiency	1	35	5869	93	0.429184	1	CIITA_x000D_
hsa04130	SNARE interactions in vesicular transport	1	36	5869	93	0.438284	1	VAMP5_x000D_
hsa00051	Fructose and mannose metabolism	1	36	5869	93	0.438284	1	HKDC1_x000D_
hsa00230	Purine metabolism	3	162	5869	93	0.476378	1	POLD1,POLR2C,POLD4_x000D_
hsa00071	Fatty acid degradation	1	43	5869	93	0.498084	1	CYP4A11_x000D_
hsa00860	Porphyrin and chlorophyll metabolism	1	43	5869	93	0.498084	1	BLVRB_x000D_
hsa00310	Lysine degradation	1	44	5869	93	0.506096	1	EHMT1_x000D_
hsa04962	Vasopressin-regulated water reabsorption	1	44	5869	93	0.506096	1	AQP4_x000D_
hsa03050	Proteasome	1	45	5869	93	0.513982	1	PSMB9_x000D_
hsa04975	Fat digestion and absorption	1	46	5869	93	0.521742	1	AGPAT2_x000D_
hsa01100	Metabolic pathways	18	1131	5869	93	0.534041	1	AGPAT2,MAN1B1,CYP4A11,GATM,GGT5,IDS,NDUFS3,NNMT,PLCD1,POLD1,POLR2C,GALNT16,POLD4,TBXAS1,HKDC1,TKTL1,CBR3,SUCLG2_x000D_
hsa04020	Calcium signaling pathway	3	177	5869	93	0.536107	1	MYLK,PHKG1,PLCD1_x000D_
hsa00520	Amino sugar and nucleotide sugar metabolism	1	48	5869	93	0.536898	1	HKDC1_x000D_
hsa00510	N-Glycan biosynthesis	1	49	5869	93	0.544297	1	MAN1B1_x000D_
hsa00561	Glycerolipid metabolism	1	50	5869	93	0.551579	1	AGPAT2_x000D_
hsa04150	mTOR signaling pathway	1	52	5869	93	0.565799	1	AKT2_x000D_
hsa05213	Endometrial cancer	1	52	5869	93	0.565799	1	AKT2_x000D_
hsa04142	Lysosome	2	121	5869	93	0.575899	1	NPC2,IDS_x000D_
hsa05223	Non-small cell lung cancer	1	54	5869	93	0.579573	1	AKT2_x000D_
hsa05014	Amyotrophic lateral sclerosis (ALS)	1	54	5869	93	0.579573	1	MAPK11_x000D_
hsa00500	Starch and sucrose metabolism	1	54	5869	93	0.579573	1	HKDC1_x000D_
hsa00330	Arginine and proline metabolism	1	54	5869	93	0.579573	1	GATM_x000D_
hsa00562	Inositol phosphate metabolism	1	57	5869	93	0.599427	1	PLCD1_x000D_
hsa04722	Neurotrophin signaling pathway	2	127	5869	93	0.602481	1	AKT2,MAPK11_x000D_
hsa00970	Aminoacyl-tRNA biosynthesis	1	63	5869	93	0.636395	1	PARS2_x000D_
hsa04650	Natural killer cell mediated cytotoxicity	2	136	5869	93	0.640001	1	ICAM1,PTPN6_x000D_
hsa00830	Retinol metabolism	1	64	5869	93	0.642219	1	CYP4A11_x000D_
hsa05214	Glioma	1	65	5869	93	0.647951	1	AKT2_x000D_
hsa00010	Glycolysis / Gluconeogenesis	1	65	5869	93	0.647951	1	HKDC1_x000D_
hsa04120	Ubiquitin mediated proteolysis	2	139	5869	93	0.651883	1	DDB2,SOCS3_x000D_
hsa04810	Regulation of actin cytoskeleton	3	214	5869	93	0.665658	1	MYL9,MYLK,RRAS_x000D_
hsa04115	p53 signaling pathway	1	69	5869	93	0.669984	1	DDB2_x000D_
hsa05212	Pancreatic cancer	1	70	5869	93	0.675276	1	AKT2_x000D_
hsa05218	Melanoma	1	71	5869	93	0.680483	1	AKT2_x000D_
hsa04976	Bile secretion	1	71	5869	93	0.680483	1	AQP4_x000D_
hsa00980	Metabolism of xenobiotics by cytochrome P450	1	71	5869	93	0.680483	1	GSTM4_x000D_
hsa05220	Chronic myeloid leukemia	1	73	5869	93	0.690652	1	AKT2_x000D_
hsa04520	Adherens junction	1	73	5869	93	0.690652	1	PTPN6_x000D_
hsa00982	Drug metabolism - cytochrome P450	1	73	5869	93	0.690652	1	GSTM4_x000D_
hsa04971	Gastric acid secretion	1	74	5869	93	0.695616	1	MYLK_x000D_
hsa04070	Phosphatidylinositol signaling system	1	78	5869	93	0.714695	1	PLCD1_x000D_
hsa00564	Glycerophospholipid metabolism	1	80	5869	93	0.723786	1	AGPAT2_x000D_
hsa04974	Protein digestion and absorption	1	81	5869	93	0.728223	1	COL1A1_x000D_
hsa05222	Small cell lung cancer	1	85	5869	93	0.745278	1	AKT2_x000D_
hsa04350	TGF-beta signaling pathway	1	85	5869	93	0.745278	1	LEFTY2_x000D_
hsa05010	Alzheimer's disease	2	168	5869	93	0.751297	1	APP,NDUFS3_x000D_
hsa04012	ErbB signaling pathway	1	87	5869	93	0.753404	1	AKT2_x000D_
hsa04210	Apoptosis	1	89	5869	93	0.761274	1	AKT2_x000D_
hsa05215	Prostate cancer	1	89	5869	93	0.761274	1	AKT2_x000D_
hsa04970	Salivary secretion	1	89	5869	93	0.761274	1	CST3_x000D_
hsa04666	Fc gamma R-mediated phagocytosis	1	95	5869	93	0.783422	1	AKT2_x000D_
hsa05016	Huntington's disease	2	183	5869	93	0.79255	1	NDUFS3,POLR2C_x000D_
hsa04912	GnRH signaling pathway	1	101	5869	93	0.803536	1	MAPK11_x000D_
hsa04080	Neuroactive ligand-receptor interaction	3	272	5869	93	0.812968	1	CHRND,ADRA2C,TSPO_x000D_
hsa04114	Oocyte meiosis	1	114	5869	93	0.840993	1	PKMYT1_x000D_
hsa04110	Cell cycle	1	128	5869	93	0.873455	1	PKMYT1_x000D_
hsa04360	Axon guidance	1	130	5869	93	0.877522	1	EFNA1_x000D_
hsa05012	Parkinson's disease	1	130	5869	93	0.877522	1	NDUFS3_x000D_
hsa00190	Oxidative phosphorylation	1	132	5869	93	0.881459	1	NDUFS3_x000D_
hsa05200	Pathways in cancer	3	327	5869	93	0.898446	1	AKT2,FOS,RARA_x000D_
hsa04144	Endocytosis	1	203	5869	93	0.96312	1	HLA-F_x000D_
hsa04740	Olfactory transduction	1	388	5869	93	0.99836	1	OR4N2_x000D_
hsa00232	Caffeine metabolism	0	7	5869	93	1	1	_x000D_
hsa00983	Drug metabolism - other enzymes	0	52	5869	93	1	1	_x000D_
hsa05412	Arrhythmogenic right ventricular cardiomyopathy (ARVC)	0	74	5869	93	1	1	_x000D_
hsa04146	Peroxisome	0	79	5869	93	1	1	_x000D_
hsa03013	RNA transport	0	152	5869	93	1	1	_x000D_
hsa00565	Ether lipid metabolism	0	36	5869	93	1	1	_x000D_
hsa00591	Linoleic acid metabolism	0	30	5869	93	1	1	_x000D_
hsa00592	alpha-Linolenic acid metabolism	0	20	5869	93	1	1	_x000D_
hsa04730	Long-term depression	0	70	5869	93	1	1	_x000D_
hsa04972	Pancreatic secretion	0	101	5869	93	1	1	_x000D_
hsa04310	Wnt signaling pathway	0	151	5869	93	1	1	_x000D_
hsa00563	Glycosylphosphatidylinositol(GPI)-anchor biosynthesis	0	25	5869	93	1	1	_x000D_
hsa03008	Ribosome biogenesis in eukaryotes	0	81	5869	93	1	1	_x000D_
hsa03010	Ribosome	0	92	5869	93	1	1	_x000D_
hsa04710	Circadian rhythm	0	23	5869	93	1	1	_x000D_
hsa05130	Pathogenic Escherichia coli infection	0	58	5869	93	1	1	_x000D_
hsa00140	Steroid hormone biosynthesis	0	57	5869	93	1	1	_x000D_
hsa02010	ABC transporters	0	44	5869	93	1	1	_x000D_
hsa05100	Bacterial invasion of epithelial cells	0	71	5869	93	1	1	_x000D_
hsa03040	Spliceosome	0	128	5869	93	1	1	_x000D_
hsa00532	Glycosaminoglycan biosynthesis - chondroitin sulfate / dermatan sulfate	0	22	5869	93	1	1	_x000D_
hsa03450	Non-homologous end-joining	0	14	5869	93	1	1	_x000D_
hsa03018	RNA degradation	0	71	5869	93	1	1	_x000D_
hsa00300	Lysine biosynthesis	0	3	5869	93	1	1	_x000D_
hsa00533	Glycosaminoglycan biosynthesis - keratan sulfate	0	15	5869	93	1	1	_x000D_
hsa03015	mRNA surveillance pathway	0	83	5869	93	1	1	_x000D_
hsa05219	Bladder cancer	0	42	5869	93	1	1	_x000D_
hsa00130	Ubiquinone and other terpenoid-quinone biosynthesis	0	7	5869	93	1	1	_x000D_
hsa05217	Basal cell carcinoma	0	55	5869	93	1	1	_x000D_
hsa04623	Cytosolic DNA-sensing pathway	0	56	5869	93	1	1	_x000D_
hsa05110	Vibrio cholerae infection	0	54	5869	93	1	1	_x000D_
hsa00601	Glycosphingolipid biosynthesis - lacto and neolacto series	0	26	5869	93	1	1	_x000D_
hsa00603	Glycosphingolipid biosynthesis - globo series	0	14	5869	93	1	1	_x000D_
hsa05216	Thyroid cancer	0	29	5869	93	1	1	_x000D_
hsa00380	Tryptophan metabolism	0	42	5869	93	1	1	_x000D_
hsa00270	Cysteine and methionine metabolism	0	36	5869	93	1	1	_x000D_
hsa04260	Cardiac muscle contraction	0	77	5869	93	1	1	_x000D_
hsa05410	Hypertrophic cardiomyopathy (HCM)	0	83	5869	93	1	1	_x000D_
hsa05414	Dilated cardiomyopathy	0	90	5869	93	1	1	_x000D_
hsa04540	Gap junction	0	90	5869	93	1	1	_x000D_
hsa00920	Sulfur metabolism	0	13	5869	93	1	1	_x000D_
hsa04720	Long-term potentiation	0	70	5869	93	1	1	_x000D_
hsa00062	Fatty acid elongation	0	8	5869	93	1	1	_x000D_
hsa00280	Valine, leucine and isoleucine degradation	0	44	5869	93	1	1	_x000D_
hsa04916	Melanogenesis	0	101	5869	93	1	1	_x000D_
hsa04140	Regulation of autophagy	0	34	5869	93	1	1	_x000D_
hsa00600	Sphingolipid metabolism	0	40	5869	93	1	1	_x000D_
hsa00100	Steroid biosynthesis	0	19	5869	93	1	1	_x000D_
hsa04977	Vitamin digestion and absorption	0	24	5869	93	1	1	_x000D_
hsa00514	Other types of O-glycan biosynthesis	0	46	5869	93	1	1	_x000D_
hsa00450	Selenocompound metabolism	0	17	5869	93	1	1	_x000D_
hsa00670	One carbon pool by folate	0	18	5869	93	1	1	_x000D_
hsa03022	Basal transcription factors	0	37	5869	93	1	1	_x000D_
hsa00900	Terpenoid backbone biosynthesis	0	15	5869	93	1	1	_x000D_
hsa04330	Notch signaling pathway	0	47	5869	93	1	1	_x000D_
hsa00040	Pentose and glucuronate interconversions	0	32	5869	93	1	1	_x000D_
hsa00053	Ascorbate and aldarate metabolism	0	26	5869	93	1	1	_x000D_
hsa00511	Other glycan degradation	0	17	5869	93	1	1	_x000D_
hsa00340	Histidine metabolism	0	29	5869	93	1	1	_x000D_
hsa00120	Primary bile acid biosynthesis	0	16	5869	93	1	1	_x000D_
hsa00620	Pyruvate metabolism	0	40	5869	93	1	1	_x000D_
hsa05020	Prion diseases	0	36	5869	93	1	1	_x000D_
hsa01040	Biosynthesis of unsaturated fatty acids	0	21	5869	93	1	1	_x000D_
hsa04964	Proximal tubule bicarbonate reclamation	0	23	5869	93	1	1	_x000D_
hsa00785	Lipoic acid metabolism	0	3	5869	93	1	1	_x000D_
hsa04742	Taste transduction	0	52	5869	93	1	1	_x000D_
hsa00910	Nitrogen metabolism	0	23	5869	93	1	1	_x000D_
hsa00534	Glycosaminoglycan biosynthesis - heparan sulfate / heparin	0	26	5869	93	1	1	_x000D_
hsa00350	Tyrosine metabolism	0	41	5869	93	1	1	_x000D_
hsa00650	Butanoate metabolism	0	30	5869	93	1	1	_x000D_
hsa04614	Renin-angiotensin system	0	17	5869	93	1	1	_x000D_
hsa04340	Hedgehog signaling pathway	0	56	5869	93	1	1	_x000D_
hsa00250	Alanine, aspartate and glutamate metabolism	0	32	5869	93	1	1	_x000D_
hsa00630	Glyoxylate and dicarboxylate metabolism	0	18	5869	93	1	1	_x000D_
hsa04744	Phototransduction	0	29	5869	93	1	1	_x000D_
hsa04320	Dorso-ventral axis formation	0	25	5869	93	1	1	_x000D_
hsa00472	D-Arginine and D-ornithine metabolism	0	1	5869	93	1	1	_x000D_
hsa00360	Phenylalanine metabolism	0	17	5869	93	1	1	_x000D_
hsa04950	Maturity onset diabetes of the young	0	25	5869	93	1	1	_x000D_
hsa00790	Folate biosynthesis	0	11	5869	93	1	1	_x000D_
hsa00410	beta-Alanine metabolism	0	22	5869	93	1	1	_x000D_
hsa00770	Pantothenate and CoA biosynthesis	0	16	5869	93	1	1	_x000D_
hsa00061	Fatty acid biosynthesis	0	6	5869	93	1	1	_x000D_
hsa04960	Aldosterone-regulated sodium reabsorption	0	42	5869	93	1	1	_x000D_
hsa00290	Valine, leucine and isoleucine biosynthesis	0	11	5869	93	1	1	_x000D_
hsa00604	Glycosphingolipid biosynthesis - ganglio series	0	15	5869	93	1	1	_x000D_
hsa00400	Phenylalanine, tyrosine and tryptophan biosynthesis	0	5	5869	93	1	1	_x000D_
hsa00730	Thiamine metabolism	0	4	5869	93	1	1	_x000D_
hsa00471	D-Glutamine and D-glutamate metabolism	0	4	5869	93	1	1	_x000D_
hsa04122	Sulfur relay system	0	10	5869	93	1	1	_x000D_
hsa00750	Vitamin B6 metabolism	0	6	5869	93	1	1	_x000D_
hsa00780	Biotin metabolism	0	2	5869	93	1	1	_x000D_
hsa00072	Synthesis and degradation of ketone bodies	0	9	5869	93	1	1	_x000D_
hsa00740	Riboflavin metabolism	0	11	5869	93	1	1	_x000D_

## Sheet: KEGG 12962 Down
keggid	kegg_name	sig_pw	n_pw	n_all	n_sig	p_hyper	q_hyper	genes_x000D_
hsa04310	Wnt signaling pathway	13	151	5869	166	0.000312799	0.0582736	CACYBP,SMAD4,PPP2R1B,PPP2R5D,PPP3CB,PRKACB,MAPK9,CTNNBIP1,CCND1,PORCN,WNT5A,WNT7B,ROCK2_x000D_
hsa03015	mRNA surveillance pathway	9	83	5869	166	0.00050894	0.0582736	NXF1,PAPOLA,MSI2,UPF2,PPP2R1B,PPP2R2C,PPP2R5D,RNGTT,SMG7_x000D_
hsa04110	Cell cycle	10	128	5869	166	0.00320134	0.16406	CHEK1,HDAC2,SMAD4,MCM6,ATM,ORC2,CCND1,YWHAG,SMC1A,CDC7_x000D_
hsa04010	MAPK signaling pathway	16	268	5869	166	0.00356474	0.16406	MAP3K2,ATF2,FGF14,FGFR2,MAX,NF1,NTRK2,PPP3CB,PRKACB,CACNA2D3,MAPK9,RASA1,MAP2K4,CACNB4,MAP3K13,MAP4K4_x000D_
hsa04360	Axon guidance	10	130	5869	166	0.00358209	0.16406	PLXNC1,DPYSL2,EPHA3,EPHA4,EPHA7,ABLIM1,PPP3CB,RASA1,ROCK2,SEMA3E_x000D_
hsa03018	RNA degradation	6	71	5869	166	0.0147016	0.420945	PAPD7,CNOT1,SKIV2L2,XRN1,CNOT6,CNOT8_x000D_
hsa04150	mTOR signaling pathway	5	52	5869	166	0.0151632	0.420945	RICTOR,HIF1A,PDPK1,PIK3CA,ULK2_x000D_
hsa00100	Steroid biosynthesis	3	19	5869	166	0.0154315	0.420945	CYP2R1,DHCR24,MSMO1_x000D_
hsa04120	Ubiquitin mediated proteolysis	9	139	5869	166	0.0165437	0.420945	DDB1,TRIM32,UBE2K,TRIM37,BRCA1,ITCH,HERC1,PIAS2,TRIP12_x000D_
hsa05200	Pathways in cancer	16	327	5869	166	0.0219533	0.502731	FGF14,FGFR2,APPL1,HDAC2,HIF1A,SMAD4,MAX,PIK3CA,MAPK9,PTCH1,RARA,CCND1,BCR,WNT5A,WNT7B,PIAS2_x000D_
hsa05210	Colorectal cancer	5	62	5869	166	0.0301783	0.588263	APPL1,SMAD4,PIK3CA,MAPK9,CCND1_x000D_
hsa00430	Taurine and hypotaurine metabolism	2	10	5869	166	0.030826	0.588263	GAD2,CSAD_x000D_
hsa00534	Glycosaminoglycan biosynthesis - heparan sulfate / heparin	3	26	5869	166	0.0358669	0.63181	HS3ST5,GLCE,XYLT1_x000D_
hsa04330	Notch signaling pathway	4	47	5869	166	0.0429114	0.701908	JAG1,HDAC2,RBPJ,MAML3_x000D_
hsa05212	Pancreatic cancer	5	70	5869	166	0.0472443	0.721263	SMAD4,PIK3CA,MAPK9,CCND1,ARHGEF6_x000D_
hsa05220	Chronic myeloid leukemia	5	73	5869	166	0.0548644	0.781205	HDAC2,SMAD4,PIK3CA,CCND1,BCR_x000D_
hsa05213	Endometrial cancer	4	52	5869	166	0.0585193	0.781205	FOXO3,PDPK1,PIK3CA,CCND1_x000D_
hsa05223	Non-small cell lung cancer	4	54	5869	166	0.0655056	0.781205	FOXO3,PDPK1,PIK3CA,CCND1_x000D_
hsa05110	Vibrio cholerae infection	4	54	5869	166	0.0655056	0.781205	ATP6V1A,SEC61A2,PRKACB,SLC12A2_x000D_
hsa04340	Hedgehog signaling pathway	4	56	5869	166	0.0729077	0.781205	PRKACB,PTCH1,WNT5A,WNT7B_x000D_
hsa05142	Chagas disease (American trypanosomiasis)	6	104	5869	166	0.0734956	0.781205	GNAQ,PIK3CA,PPP2R1B,PPP2R2C,MAPK9,MAP2K4_x000D_
hsa00562	Inositol phosphate metabolism	4	57	5869	166	0.0767621	0.781205	INPP5A,OCRL,PIK3C2A,PIK3CA_x000D_
hsa03008	Ribosome biogenesis in eukaryotes	5	81	5869	166	0.0784616	0.781205	NXF1,WDR36,XRN1,RBM28,UTP14C_x000D_
hsa00300	Lysine biosynthesis	1	3	5869	166	0.0824889	0.787082	AASS_x000D_
hsa04114	Oocyte meiosis	6	114	5869	166	0.103215	0.928983	PPP2R1B,PPP2R5D,PPP3CB,PRKACB,YWHAG,SMC1A_x000D_
hsa04210	Apoptosis	5	89	5869	166	0.1067	0.928983	ATM,PIK3CA,PPP3CB,PRKACB,PRKAR2B_x000D_
hsa00310	Lysine degradation	3	44	5869	166	0.127189	0.928983	AASS,DLST,TMLHE_x000D_
hsa04962	Vasopressin-regulated water reabsorption	3	44	5869	166	0.127189	0.928983	NSF,DCTN4,PRKACB_x000D_
hsa04115	p53 signaling pathway	4	69	5869	166	0.130452	0.928983	CHEK1,ATM,CCND1,CCNG2_x000D_
hsa00524	Butirosin and neomycin biosynthesis	1	5	5869	166	0.133687	0.928983	HK2_x000D_
hsa04730	Long-term depression	4	70	5869	166	0.135495	0.928983	GNAQ,GNAZ,GRM5,PPP2R1B_x000D_
hsa04720	Long-term potentiation	4	70	5869	166	0.135495	0.928983	GNAQ,GRM5,PPP3CB,PRKACB_x000D_
hsa03013	RNA transport	7	152	5869	166	0.138474	0.928983	NXF1,EIF4A1,EIF4A2,UPF2,NUP43,EIF3J,NUP153_x000D_
hsa00760	Nicotinate and nicotinamide metabolism	2	24	5869	166	0.146596	0.928983	NNT,NUDT12_x000D_
hsa04722	Neurotrophin signaling pathway	6	127	5869	166	0.149827	0.928983	FOXO3,NTRK2,PIK3CA,MAPK9,KIDINS220,YWHAG_x000D_
hsa04810	Regulation of actin cytoskeleton	9	214	5869	166	0.151423	0.928983	ABI2,FGF14,FGFR2,ARHGAP35,PIK3CA,RDX,ARHGEF7,ARHGEF6,ROCK2_x000D_
hsa04930	Type II diabetes mellitus	3	48	5869	166	0.153481	0.928983	HK2,PIK3CA,MAPK9_x000D_
hsa04912	GnRH signaling pathway	5	101	5869	166	0.156984	0.928983	MAP3K2,GNAQ,PRKACB,MAPK9,MAP2K4_x000D_
hsa00750	Vitamin B6 metabolism	1	6	5869	166	0.158211	0.928983	PHOSPHO2_x000D_
hsa04070	Phosphatidylinositol signaling system	4	78	5869	166	0.17849	1	INPP5A,OCRL,PIK3C2A,PIK3CA_x000D_
hsa03440	Homologous recombination	2	28	5869	166	0.187004	1	NBN,RAD52_x000D_
hsa04910	Insulin signaling pathway	6	138	5869	166	0.19544	1	HK2,PDPK1,PIK3CA,PRKACB,PRKAR2B,MAPK9_x000D_
hsa05217	Basal cell carcinoma	3	55	5869	166	0.203003	1	PTCH1,WNT5A,WNT7B_x000D_
hsa05222	Small cell lung cancer	4	85	5869	166	0.21936	1	MAX,PIK3CA,CCND1,PIAS2_x000D_
hsa04350	TGF-beta signaling pathway	4	85	5869	166	0.21936	1	SMAD4,PPP2R1B,BMPR1A,ROCK2_x000D_
hsa05221	Acute myeloid leukemia	3	58	5869	166	0.225266	1	PIK3CA,RARA,CCND1_x000D_
hsa05215	Prostate cancer	4	89	5869	166	0.24376	1	FGFR2,PDPK1,PIK3CA,CCND1_x000D_
hsa04540	Gap junction	4	90	5869	166	0.249956	1	MAP3K2,GNAQ,GRM5,PRKACB_x000D_
hsa00790	Folate biosynthesis	1	11	5869	166	0.270856	1	DHFR_x000D_
hsa04630	Jak-STAT signaling pathway	6	155	5869	166	0.274402	1	SPRED1,JAK2,PIK3CA,CCND1,PIAS2,SOCS5_x000D_
hsa05120	Epithelial cell signaling in Helicobacter pylori infection	3	68	5869	166	0.302091	1	ATP6V1A,MAPK9,MAP2K4_x000D_
hsa04916	Melanogenesis	4	101	5869	166	0.319879	1	GNAQ,PRKACB,WNT5A,WNT7B_x000D_
hsa05218	Melanoma	3	71	5869	166	0.325514	1	FGF14,PIK3CA,CCND1_x000D_
hsa04960	Aldosterone-regulated sodium reabsorption	2	42	5869	166	0.33418	1	PDPK1,PIK3CA_x000D_
hsa05160	Hepatitis C	5	135	5869	166	0.33471	1	PIK3CA,PPP2R1B,PPP2R2C,MAPK9,PIAS2_x000D_
hsa04510	Focal adhesion	7	200	5869	166	0.336901	1	ARHGAP35,ARHGAP5,PDPK1,PIK3CA,MAPK9,CCND1,ROCK2_x000D_
hsa04971	Gastric acid secretion	3	74	5869	166	0.348942	1	GNAQ,KCNK10,PRKACB_x000D_
hsa00900	Terpenoid backbone biosynthesis	1	15	5869	166	0.350076	1	HMGCR_x000D_
hsa04973	Carbohydrate digestion and absorption	2	44	5869	166	0.354937	1	HK2,PIK3CA_x000D_
hsa03420	Nucleotide excision repair	2	45	5869	166	0.365231	1	DDB1,GTF2H3_x000D_
hsa03050	Proteasome	2	45	5869	166	0.365231	1	PSME4,PSMC2_x000D_
hsa00450	Selenocompound metabolism	1	17	5869	166	0.386416	1	SCLY_x000D_
hsa04664	Fc epsilon RI signaling pathway	3	79	5869	166	0.387775	1	PIK3CA,MAPK9,MAP2K4_x000D_
hsa00670	One carbon pool by folate	1	18	5869	166	0.403821	1	DHFR_x000D_
hsa04670	Leukocyte transendothelial migration	4	117	5869	166	0.423308	1	ARHGAP35,ARHGAP5,PIK3CA,ROCK2_x000D_
hsa04012	ErbB signaling pathway	3	87	5869	166	0.448625	1	PIK3CA,MAPK9,MAP2K4_x000D_
hsa04914	Progesterone-mediated oocyte maturation	3	87	5869	166	0.448625	1	PIK3CA,PRKACB,MAPK9_x000D_
hsa01040	Biosynthesis of unsaturated fatty acids	1	21	5869	166	0.453146	1	SCD5_x000D_
hsa04970	Salivary secretion	3	89	5869	166	0.463479	1	GNAQ,PRKACB,SLC12A2_x000D_
hsa00532	Glycosaminoglycan biosynthesis - chondroitin sulfate / dermatan sulfate	1	22	5869	166	0.468669	1	XYLT1_x000D_
hsa00410	beta-Alanine metabolism	1	22	5869	166	0.468669	1	GAD2_x000D_
hsa05414	Dilated cardiomyopathy	3	90	5869	166	0.470842	1	PRKACB,CACNA2D3,CACNB4_x000D_
hsa03060	Protein export	1	23	5869	166	0.483754	1	SEC61A2_x000D_
hsa03040	Spliceosome	4	128	5869	166	0.492393	1	SRSF8,RBM25,SRSF5,PRPF4_x000D_
hsa04144	Endocytosis	6	203	5869	166	0.515897	1	FGFR2,VPS36,ITCH,RAB11FIP4,GIT2,DNAJC6_x000D_
hsa05131	Shigellosis	2	62	5869	166	0.527694	1	MAPK9,ROCK2_x000D_
hsa04966	Collecting duct acid secretion	1	27	5869	166	0.539953	1	ATP6V1A_x000D_
hsa00052	Galactose metabolism	1	27	5869	166	0.539953	1	HK2_x000D_
hsa05214	Glioma	2	65	5869	166	0.553371	1	PIK3CA,CCND1_x000D_
hsa04620	Toll-like receptor signaling pathway	3	102	5869	166	0.555282	1	PIK3CA,MAPK9,MAP2K4_x000D_
hsa05216	Thyroid cancer	1	29	5869	166	0.565729	1	CCND1_x000D_
hsa03020	RNA polymerase	1	29	5869	166	0.565729	1	POLR1B_x000D_
hsa04920	Adipocytokine signaling pathway	2	68	5869	166	0.578054	1	JAK2,MAPK9_x000D_
hsa00650	Butanoate metabolism	1	30	5869	166	0.578073	1	GAD2_x000D_
hsa00020	Citrate cycle (TCA cycle)	1	30	5869	166	0.578073	1	DLST_x000D_
hsa05146	Amoebiasis	3	106	5869	166	0.581614	1	GNAQ,PIK3CA,PRKACB_x000D_
hsa05211	Renal cell carcinoma	2	70	5869	166	0.593952	1	HIF1A,PIK3CA_x000D_
hsa03320	PPAR signaling pathway	2	70	5869	166	0.593952	1	PDPK1,SCD5_x000D_
hsa04660	T cell receptor signaling pathway	3	108	5869	166	0.594409	1	PIK3CA,PPP3CB,MAPK9_x000D_
hsa05016	Huntington's disease	5	183	5869	166	0.595805	1	SIN3A,GNAQ,GRM5,HDAC2,DCTN4_x000D_
hsa00250	Alanine, aspartate and glutamate metabolism	1	32	5869	166	0.601724	1	GAD2_x000D_
hsa04976	Bile secretion	2	71	5869	166	0.601733	1	HMGCR,PRKACB_x000D_
hsa04520	Adherens junction	2	73	5869	166	0.616958	1	SSX2IP,SMAD4_x000D_
hsa04140	Regulation of autophagy	1	34	5869	166	0.624057	1	ULK2_x000D_
hsa05412	Arrhythmogenic right ventricular cardiomyopathy (ARVC)	2	74	5869	166	0.624403	1	CACNA2D3,CACNB4_x000D_
hsa04062	Chemokine signaling pathway	5	189	5869	166	0.62463	1	FOXO3,JAK2,PIK3CA,PRKACB,ROCK2_x000D_
hsa04662	B cell receptor signaling pathway	2	75	5869	166	0.631736	1	PIK3CA,PPP3CB_x000D_
hsa05143	African trypanosomiasis	1	35	5869	166	0.634752	1	GNAQ_x000D_
hsa04370	VEGF signaling pathway	2	76	5869	166	0.638958	1	PIK3CA,PPP3CB_x000D_
hsa04270	Vascular smooth muscle contraction	3	116	5869	166	0.64302	1	GNAQ,PRKACB,ROCK2_x000D_
hsa00565	Ether lipid metabolism	1	36	5869	166	0.645145	1	PAFAH1B1_x000D_
hsa00270	Cysteine and methionine metabolism	1	36	5869	166	0.645145	1	MAT2A_x000D_
hsa03030	DNA replication	1	36	5869	166	0.645145	1	MCM6_x000D_
hsa05020	Prion diseases	1	36	5869	166	0.645145	1	PRKACB_x000D_
hsa00051	Fructose and mannose metabolism	1	36	5869	166	0.645145	1	HK2_x000D_
hsa04260	Cardiac muscle contraction	2	77	5869	166	0.646069	1	CACNA2D3,CACNB4_x000D_
hsa03022	Basal transcription factors	1	37	5869	166	0.655244	1	GTF2H3_x000D_
hsa04142	Lysosome	3	121	5869	166	0.671267	1	MFSD8,GALC,SLC17A5_x000D_
hsa00600	Sphingolipid metabolism	1	40	5869	166	0.683858	1	GALC_x000D_
hsa05410	Hypertrophic cardiomyopathy (HCM)	2	83	5869	166	0.686437	1	CACNA2D3,CACNB4_x000D_
hsa05219	Bladder cancer	1	42	5869	166	0.701609	1	CCND1_x000D_
hsa04141	Protein processing in endoplasmic reticulum	4	168	5869	166	0.70617	1	UBQLN2,DNAJC10,SEC61A2,MAPK9_x000D_
hsa04380	Osteoclast differentiation	3	128	5869	166	0.708031	1	PIK3CA,PPP3CB,MAPK9_x000D_
hsa00860	Porphyrin and chlorophyll metabolism	1	43	5869	166	0.71011	1	MMAB_x000D_
hsa02010	ABC transporters	1	44	5869	166	0.71837	1	ABCA3_x000D_
hsa04940	Type I diabetes mellitus	1	45	5869	166	0.726395	1	GAD2_x000D_
hsa04530	Tight junction	3	133	5869	166	0.732322	1	PPP2R1B,PPP2R2C,MAGI1_x000D_
hsa05145	Toxoplasmosis	3	133	5869	166	0.732322	1	JAK2,PIK3CA,MAPK9_x000D_
hsa03010	Ribosome	2	92	5869	166	0.739867	1	RPL4,RPS15A_x000D_
hsa04020	Calcium signaling pathway	4	177	5869	166	0.744156	1	GNAQ,GRM5,PPP3CB,PRKACB_x000D_
hsa00520	Amino sugar and nucleotide sugar metabolism	1	48	5869	166	0.749134	1	HK2_x000D_
hsa00510	N-Glycan biosynthesis	1	49	5869	166	0.756288	1	MGAT1_x000D_
hsa00480	Glutathione metabolism	1	50	5869	166	0.763239	1	GSR_x000D_
hsa04742	Taste transduction	1	52	5869	166	0.776556	1	PRKACB_x000D_
hsa04972	Pancreatic secretion	2	101	5869	166	0.785372	1	GNAQ,SLC12A2_x000D_
hsa05014	Amyotrophic lateral sclerosis (ALS)	1	54	5869	166	0.789128	1	PPP3CB_x000D_
hsa00500	Starch and sucrose metabolism	1	54	5869	166	0.789128	1	HK2_x000D_
hsa05130	Pathogenic Escherichia coli infection	1	58	5869	166	0.812201	1	ROCK2_x000D_
hsa04621	NOD-like receptor signaling pathway	1	59	5869	166	0.817566	1	MAPK9_x000D_
hsa00830	Retinol metabolism	1	64	5869	166	0.842189	1	CYP26B1_x000D_
hsa00230	Purine metabolism	3	162	5869	166	0.843224	1	PDE4B,PDE7A,POLR1B_x000D_
hsa00010	Glycolysis / Gluconeogenesis	1	65	5869	166	0.846701	1	HK2_x000D_
hsa04622	RIG-I-like receptor signaling pathway	1	71	5869	166	0.871207	1	MAPK9_x000D_
hsa05100	Bacterial invasion of epithelial cells	1	71	5869	166	0.871207	1	PIK3CA_x000D_
hsa05416	Viral myocarditis	1	72	5869	166	0.874895	1	CCND1_x000D_
hsa05140	Leishmaniasis	1	73	5869	166	0.878477	1	JAK2_x000D_
hsa04146	Peroxisome	1	79	5869	166	0.897928	1	NUDT12_x000D_
hsa00564	Glycerophospholipid metabolism	1	80	5869	166	0.900855	1	PTDSS1_x000D_
hsa04514	Cell adhesion molecules (CAMs)	2	136	5869	166	0.902515	1	NEGR1,NRXN3_x000D_
hsa04650	Natural killer cell mediated cytotoxicity	2	136	5869	166	0.902515	1	PIK3CA,PPP3CB_x000D_
hsa01100	Metabolic pathways	26	1131	5869	166	0.905019	1	AASS,CYP2R1,DHCR24,DHFR,DLST,NNT,GAD2,GALC,GLCE,HK2,HMGCR,MMAB,INPP5A,MAT2A,MGAT1,PHOSPHO2,OCRL,PAFAH1B1,CSAD,SCLY,ATP6V1A,PIK3C2A,MSMO1,XYLT1,POLR1B,PTDSS1_x000D_
hsa05323	Rheumatoid arthritis	1	92	5869	166	0.930096	1	ATP6V1A_x000D_
hsa04666	Fc gamma R-mediated phagocytosis	1	95	5869	166	0.935952	1	PIK3CA_x000D_
hsa04145	Phagosome	2	156	5869	166	0.939325	1	ATP6V1A,SEC61A2_x000D_
hsa00240	Pyrimidine metabolism	1	99	5869	166	0.943007	1	POLR1B_x000D_
hsa05010	Alzheimer's disease	2	168	5869	166	0.954643	1	GNAQ,PPP3CB_x000D_
hsa00190	Oxidative phosphorylation	1	132	5869	166	0.978309	1	ATP6V1A_x000D_
hsa04080	Neuroactive ligand-receptor interaction	2	272	5869	166	0.996854	1	CHRNA3,GRM5_x000D_
hsa04060	Cytokine-cytokine receptor interaction	1	265	5869	166	0.999583	1	BMPR1A_x000D_
hsa04740	Olfactory transduction	2	388	5869	166	0.99987	1	CNGA3,PRKACB_x000D_
hsa00232	Caffeine metabolism	0	7	5869	166	1	1	_x000D_
hsa00983	Drug metabolism - other enzymes	0	52	5869	166	1	1	_x000D_
hsa05340	Primary immunodeficiency	0	35	5869	166	1	1	_x000D_
hsa04974	Protein digestion and absorption	0	81	5869	166	1	1	_x000D_
hsa04612	Antigen processing and presentation	0	78	5869	166	1	1	_x000D_
hsa04672	Intestinal immune network for IgA production	0	49	5869	166	1	1	_x000D_
hsa05150	Staphylococcus aureus infection	0	56	5869	166	1	1	_x000D_
hsa05310	Asthma	0	31	5869	166	1	1	_x000D_
hsa05320	Autoimmune thyroid disease	0	54	5869	166	1	1	_x000D_
hsa05322	Systemic lupus erythematosus	0	138	5869	166	1	1	_x000D_
hsa05330	Allograft rejection	0	39	5869	166	1	1	_x000D_
hsa05332	Graft-versus-host disease	0	43	5869	166	1	1	_x000D_
hsa04640	Hematopoietic cell lineage	0	88	5869	166	1	1	_x000D_
hsa00590	Arachidonic acid metabolism	0	59	5869	166	1	1	_x000D_
hsa00591	Linoleic acid metabolism	0	30	5869	166	1	1	_x000D_
hsa00592	alpha-Linolenic acid metabolism	0	20	5869	166	1	1	_x000D_
hsa04975	Fat digestion and absorption	0	46	5869	166	1	1	_x000D_
hsa00563	Glycosylphosphatidylinositol(GPI)-anchor biosynthesis	0	25	5869	166	1	1	_x000D_
hsa03410	Base excision repair	0	34	5869	166	1	1	_x000D_
hsa04710	Circadian rhythm	0	23	5869	166	1	1	_x000D_
hsa00140	Steroid hormone biosynthesis	0	57	5869	166	1	1	_x000D_
hsa00970	Aminoacyl-tRNA biosynthesis	0	63	5869	166	1	1	_x000D_
hsa03450	Non-homologous end-joining	0	14	5869	166	1	1	_x000D_
hsa00533	Glycosaminoglycan biosynthesis - keratan sulfate	0	15	5869	166	1	1	_x000D_
hsa04130	SNARE interactions in vesicular transport	0	36	5869	166	1	1	_x000D_
hsa00130	Ubiquinone and other terpenoid-quinone biosynthesis	0	7	5869	166	1	1	_x000D_
hsa04623	Cytosolic DNA-sensing pathway	0	56	5869	166	1	1	_x000D_
hsa00601	Glycosphingolipid biosynthesis - lacto and neolacto series	0	26	5869	166	1	1	_x000D_
hsa00603	Glycosphingolipid biosynthesis - globo series	0	14	5869	166	1	1	_x000D_
hsa04512	ECM-receptor interaction	0	85	5869	166	1	1	_x000D_
hsa00561	Glycerolipid metabolism	0	50	5869	166	1	1	_x000D_
hsa00380	Tryptophan metabolism	0	42	5869	166	1	1	_x000D_
hsa00920	Sulfur metabolism	0	13	5869	166	1	1	_x000D_
hsa00062	Fatty acid elongation	0	8	5869	166	1	1	_x000D_
hsa00071	Fatty acid degradation	0	43	5869	166	1	1	_x000D_
hsa00280	Valine, leucine and isoleucine degradation	0	44	5869	166	1	1	_x000D_
hsa05012	Parkinson's disease	0	130	5869	166	1	1	_x000D_
hsa04977	Vitamin digestion and absorption	0	24	5869	166	1	1	_x000D_
hsa00514	Other types of O-glycan biosynthesis	0	46	5869	166	1	1	_x000D_
hsa03430	Mismatch repair	0	23	5869	166	1	1	_x000D_
hsa00040	Pentose and glucuronate interconversions	0	32	5869	166	1	1	_x000D_
hsa00053	Ascorbate and aldarate metabolism	0	26	5869	166	1	1	_x000D_
hsa00980	Metabolism of xenobiotics by cytochrome P450	0	71	5869	166	1	1	_x000D_
hsa00982	Drug metabolism - cytochrome P450	0	73	5869	166	1	1	_x000D_
hsa04610	Complement and coagulation cascades	0	69	5869	166	1	1	_x000D_
hsa00511	Other glycan degradation	0	17	5869	166	1	1	_x000D_
hsa00340	Histidine metabolism	0	29	5869	166	1	1	_x000D_
hsa00531	Glycosaminoglycan degradation	0	19	5869	166	1	1	_x000D_
hsa00120	Primary bile acid biosynthesis	0	16	5869	166	1	1	_x000D_
hsa00620	Pyruvate metabolism	0	40	5869	166	1	1	_x000D_
hsa04964	Proximal tubule bicarbonate reclamation	0	23	5869	166	1	1	_x000D_
hsa00260	Glycine, serine and threonine metabolism	0	32	5869	166	1	1	_x000D_
hsa00785	Lipoic acid metabolism	0	3	5869	166	1	1	_x000D_
hsa00512	Mucin type O-Glycan biosynthesis	0	30	5869	166	1	1	_x000D_
hsa00910	Nitrogen metabolism	0	23	5869	166	1	1	_x000D_
hsa00330	Arginine and proline metabolism	0	54	5869	166	1	1	_x000D_
hsa00350	Tyrosine metabolism	0	41	5869	166	1	1	_x000D_
hsa04614	Renin-angiotensin system	0	17	5869	166	1	1	_x000D_
hsa00460	Cyanoamino acid metabolism	0	7	5869	166	1	1	_x000D_
hsa00630	Glyoxylate and dicarboxylate metabolism	0	18	5869	166	1	1	_x000D_
hsa04744	Phototransduction	0	29	5869	166	1	1	_x000D_
hsa05144	Malaria	0	51	5869	166	1	1	_x000D_
hsa04320	Dorso-ventral axis formation	0	25	5869	166	1	1	_x000D_
hsa00640	Propanoate metabolism	0	32	5869	166	1	1	_x000D_
hsa00472	D-Arginine and D-ornithine metabolism	0	1	5869	166	1	1	_x000D_
hsa00360	Phenylalanine metabolism	0	17	5869	166	1	1	_x000D_
hsa04950	Maturity onset diabetes of the young	0	25	5869	166	1	1	_x000D_
hsa00770	Pantothenate and CoA biosynthesis	0	16	5869	166	1	1	_x000D_
hsa00061	Fatty acid biosynthesis	0	6	5869	166	1	1	_x000D_
hsa00030	Pentose phosphate pathway	0	27	5869	166	1	1	_x000D_
hsa00290	Valine, leucine and isoleucine biosynthesis	0	11	5869	166	1	1	_x000D_
hsa00604	Glycosphingolipid biosynthesis - ganglio series	0	15	5869	166	1	1	_x000D_
hsa00400	Phenylalanine, tyrosine and tryptophan biosynthesis	0	5	5869	166	1	1	_x000D_
hsa00730	Thiamine metabolism	0	4	5869	166	1	1	_x000D_
hsa00471	D-Glutamine and D-glutamate metabolism	0	4	5869	166	1	1	_x000D_
hsa04122	Sulfur relay system	0	10	5869	166	1	1	_x000D_
hsa00780	Biotin metabolism	0	2	5869	166	1	1	_x000D_
hsa00072	Synthesis and degradation of ketone bodies	0	9	5869	166	1	1	_x000D_
hsa00740	Riboflavin metabolism	0	11	5869	166	1	1	_x000D_

## Sheet: Venn diagram TREM2
trem2	trem2abeta	trem2abeta_AND_trem2	up_trem2abeta	down_trem2abeta	notregulated_x000D_
SPATA31D3	PCDHA13	HIST1H3A	IARS	CALR	HIST1H3A_x000D_
BST2	ZNF680	F8A1	HERPUD1	DHCR24	F8A1_x000D_
IMPA2	MTNR1A	ARRDC5	ALDH2	CYR61	ARRDC5_x000D_
IL1R1	FOXC2	CGB	PRH1-PRR4	CYB5R3	CGB_x000D_
MYO1E	C2	FAM86C1	BUD31	CLSTN1	FAM86C1_x000D_
PPFIBP2	NDUFA4L2	CACNG8	EPRS	DYNC1H1	CACNG8_x000D_
C1orf115	LYN	MORC2	C6orf48	NIPSNAP1	MORC2_x000D_
TNFAIP3	WDTC1	HIST1H2BN	YPEL5	PRRC2B	HIST1H2BN_x000D_
EDNRA	PCK2	PCDHGB5	RAD23A	ZFP36L2	PCDHGB5_x000D_
RGS16	CD79B	ZNF600	CCDC28A	DYNC1LI2	ZNF600_x000D_
ROM1	NR1H3	KRTAP6-2	CARS	SF3B1	KRTAP6-2_x000D_
JOSD2	CPA1	SNAPC5	ASNS	RNF40	SNAPC5_x000D_
ZNF385B	LAD1	SSX7	AARS	P4HB	SSX7_x000D_
DAPL1	EXO1	MAATS1	TARS	INSIG1	MAATS1_x000D_
S100A1	MYLPF	PCDHA4	SETD5	MAP4	PCDHA4_x000D_
METTL7B	SSH3	TUBB7P	XPOT	LOC100130872	TUBB7P_x000D_
SLC24A1	TRAF1	KRTAP6-1	SLC1A5	CHMP1A	KRTAP6-1_x000D_
LCAT	PLAC1	SFT2D1	GADD45A	IQGAP1	SFT2D1_x000D_
TMEM100	CRTAC1	DNAJC12	RBM39	TRAK2	DNAJC12_x000D_
LRP2	ESPL1	POU3F3	SLC38A1	NRP2	POU3F3_x000D_
GJA9	SLC3A1	PLEKHG2	EIF1B	HMGCS1	PLEKHG2_x000D_
SPOCD1	TCF19	DEPDC5	EAPP	APMAP	DEPDC5_x000D_
FAM179A	TPK1	KRTAP10-12	NUB1	MKLN1	KRTAP10-12_x000D_
PRKY	PMAIP1	KRTAP10-1	EXOSC8	DNAJC3	KRTAP10-1_x000D_
PPFIBP1	CLEC1A	KRTAP10-3	CEBPG	SEPT11	KRTAP10-3_x000D_
MNS1	C11orf82	TDRKH	TSC22D3	LOC101060541	TDRKH_x000D_
TEKT2	ACAN	OR2A14	TEX10	LAMP2	OR2A14_x000D_
ZNF341	RAPGEF3	KRTAP10-9	EGR1	GP1BB	KRTAP10-9_x000D_
MUCL1	OVOL1	RPL38	NR4A1	SQLE	RPL38_x000D_
RNF151	ANKRD34A	PRB1	RFWD2	PCYOX1	PRB1_x000D_
FRMD4B	HOMEZ	H3F3A	PYCR1	SRRT	H3F3A_x000D_
C10orf107	GCK	UNCX	TAX1BP1	ATP6V1A	UNCX_x000D_
MMD2	CMTM8	ZNF835	EIF4EBP1	PPP1R10	ZNF835_x000D_
LOC100996782	DOK3	IMPACT	SESN2	PEG10	IMPACT_x000D_
GSG2	KRTDAP	PYGO1	KCMF1	FDPS	PYGO1_x000D_
PIGW	RAET1L	DUX2	DUSP12	NKTR	DUX2_x000D_
ESPNL	AVL9	TCEAL1	SEC63	C7orf41	TCEAL1_x000D_
ATP2A3	ACMSD	SCAND1	TMEM99	NES	SCAND1_x000D_
C1RL	TNFRSF4	PNMAL1	HSPE1-MOB4	SPAG9	PNMAL1_x000D_
RAX	ROPN1	FAM127A	DUSP26	PSD3	FAM127A_x000D_
ASCL4	HOXC13	C2orf44	CGRRF1	CEP350	C2orf44_x000D_
HCRT	MGARP	NSUN5	GPT2	SMARCC2	NSUN5_x000D_
HLA-F	TFR2	MAGI3	MXD1	SLC9A6	MAGI3_x000D_
C6orf118	ITPRIP	VPS54	PIBF1	ATP1A2	VPS54_x000D_
C5orf64	ALG1	PARD6A	ATF3	LDLR	PARD6A_x000D_
LINC00336	FAM19A1	RPL36	ANKRA2	TMEM2	RPL36_x000D_
ADAMTSL4	CLEC4A	SPATC1L	FAM220A	NCS1	SPATC1L_x000D_
USP17L10	PEX5L	UCN	EPS15	LOC100996496	UCN_x000D_
ZPLD1	TULP1	UQCRHL	TAF9	ARHGEF17	UQCRHL_x000D_
GNG8	F2RL1	RPL9	TRUB1	ACLY	RPL9_x000D_
KCNK6	DISC1	IFITM3	RINT1	SPTLC2	IFITM3_x000D_
FADS6	SKA3	ZNF184	RNF113A	BBX	ZNF184_x000D_
LYPD2	BMPER	LCE1D	ARRDC4	CROT	LCE1D_x000D_
IRX4	CNFN	LCE1F	TRIB3	NFIA	LCE1F_x000D_
FAM184B	FUT10	LCE1A	BET1	SEMA3F	LCE1A_x000D_
MAGIX	ELSPBP1	BAI1	PELO	SOX2	BAI1_x000D_
PAPL	LNX1	CHST7	SGPL1	IQGAP2	CHST7_x000D_
RUSC1-AS1	TFCP2L1	RSRC1	TRAPPC6B	THBS1	RSRC1_x000D_
ZBTB8B	C6orf58	KRTAP10-10	LURAP1L	ANK3	KRTAP10-10_x000D_
COL25A1	SLC6A7	PTMS	TSEN15	FDFT1	PTMS_x000D_
C20orf195	NHLRC4	RRNAD1	CSRNP2	CCND1	RRNAD1_x000D_
GSX1	NSUN7	UTS2R	TIMM9	AP1S1	UTS2R_x000D_
FAM129A	GNMT	FIG4	SMNDC1	LOC100996668	FIG4_x000D_
PRKAA1	LTB4R	GP1BB	ABTB2	CHURC1	KLF7_x000D_
CSPG4	ADAMTS8	KLF7	EIF1	PLCE1	AURKAIP1_x000D_
ZNF225	CHADL	AURKAIP1	ALKBH3	TRANK1	C15orf40_x000D_
PCDHA9	TTC25	C15orf40	DRAM2	MRPS10	ST8SIA1_x000D_
GGT1	LMBRD2	ST8SIA1	LYRM4	LRRFIP1	HECTD2_x000D_
SLC35G4	USP44	HECTD2	PROSER1	TBC1D9B	KRT33A_x000D_
KPNA7	HCN2	KRT33A	IPO11	ALG11	NOP16_x000D_
KIR2DL1	FBXL14	NOP16	TMX3	AKAP13	CEMP1_x000D_
BSX	SLITRK4	CEMP1	PIGK	ACAT2	MLXIPL_x000D_
ARPC1B	RNLS	MLXIPL	SLC7A11	PLEKHA1	LHB_x000D_
C9orf114	PROKR1	LHB	PDCD2L	KIF20A	RABGEF1_x000D_
EGFL7	PAGE5	RABGEF1	RGS5	FRAS1	KRTAP10-8_x000D_
TUBD1	MAGEB4	KRTAP10-8	FBXO22	FGD6	NKX1-2_x000D_
COX6B2	EDAR	NKX1-2	ARHGAP23	HNRNPA3	VSTM5_x000D_
HMHA1	HS3ST1	VSTM5	TXNL4B	ACACA	CBWD1_x000D_
SLCO2B1	KIF19	CBWD1	CHAC1	CHD7	DSN1_x000D_
RASGRF1	AK8	SLC6A15	SLC7A1	SCAF11	SP9_x000D_
LOC100287413	DACT2	DSN1	LARP6	TRIM13	GH1_x000D_
ALOX15B	KRTAP5-7	SP9	RPRM	TCF4	GSTP1_x000D_
ANKRD44	GPR152	GH1	HIVEP1	FRMD4A	HBB_x000D_
GPR113	PCDHA3	GSTP1	CREBRF	ERAP1	COX7C_x000D_
MIR17	SLC13A3	HBB	CCPG1	PGM2L1	COL1A1_x000D_
IL2RA	KLRG1	COX7C	DUSP16	ABLIM3	RPS21_x000D_
PLCD3	PLD5	COL1A1	LYPLAL1	RORA	CST3_x000D_
RRN3P1	ZNF296	RPS21	CAPN7	HSPA5	TIMP1_x000D_
SPHK1	LETM2	CST3	C7orf60	EEPD1	ATP6V0E1_x000D_
HYDIN	PCDH15	TIMP1	FPGT-TNNI3K	RYR3	A2M_x000D_
DHX37	FAM53A	ATP6V0E1	FAM167A	PARP1	SPDEF_x000D_
IL16	LEAP2	A2M	PYROXD1	RNF141	SEPT2_x000D_
PCDH20	ZNF687	SPDEF	DNAAF2	DFFA	SERPING1_x000D_
LOC100288842	NOS1AP	SEPT2	EIF2S2	SEMA4A	NDUFA4_x000D_
PDE6B	UTS2B	SERPING1	FIZ1	EBF1	LGALS3BP_x000D_
TRAC	RAB42	NDUFA4	RABGGTB	DCAKD	UBA1_x000D_
ZNF808	FAM163B	LGALS3BP	MED30	ST18	MDH1_x000D_
LOC100289533	SLC25A53	UBA1	LRIF1	L3MBTL3	TRIM28_x000D_
RGL3	TLX3	MDH1	WTAP	CELF4	RPS11_x000D_
SPATA21	XCR1	TRIM28	ZC3H6	MAP1A	COX4I1_x000D_
EME2	TCF23	CALR	GABPB1	TCEAL2	LAPTM4B_x000D_
SNORA33	KDR	RPS11	HCN4	HMGCR	PLD3_x000D_
SNORA77	TNFRSF10C	COX4I1	NUP37	TPR	PHB2_x000D_
	LRIG2	LAPTM4B	RBFOX3	KIAA2026	C4orf46_x000D_
	ATG10	PLD3	DEPTOR	SRRM4	CDKN1A_x000D_
	ARL10	PHB2	SH3KBP1	RIMKLB	FKBP1A_x000D_
	OPRD1	C4orf46	FAIM2	BCLAF1	MTCH1_x000D_
	FUOM	CDKN1A	GCOM1	NMNAT2	CD81_x000D_
	PRSS38	FKBP1A	MZT1	CCP110	BLOC1S5-TXNDC5_x000D_
	CMKLR1	MTCH1	VEGFA	BLOC1S5	MAGED2_x000D_
	PCDHGA9	CD81	MAK16	HEY2	APEX1_x000D_
	RBBP8NL	BLOC1S5-TXNDC5	TWISTNB	CHD5	SLC25A5_x000D_
	OR11L1	MAGED2	PRIM2	UBE2H	ILF2_x000D_
	PPM1N	APEX1	POU6F1	LOC100996724	COL6A1_x000D_
	TLCD1	SLC25A5	CLIC4	BMPR2	PSMB4_x000D_
	LINC00158	ILF2	PDCD2	RPAP2	PRDX2_x000D_
	LOC145757	COL6A1	ZNF518B	FBN2	EPAS1_x000D_
	ZFP57	PSMB4	DDX59	GPX3	TSC22D1_x000D_
	TREML1	PRDX2	C9orf91	DPYSL4	SKP1_x000D_
	FAM138A	EPAS1	CDC25A	ARID3A	LY6E_x000D_
	KIAA1875	TSC22D1	IKBIP	FAM155A	CCT2_x000D_
	AURKC	DDB1	ANKRD11	SERTM1	BCAP31_x000D_
	ZNF321P	SKP1	PRICKLE1	PIK3R3	FLNA_x000D_
	MOG	LY6E	EPC2	MBOAT2	ANXA2_x000D_
	MYO15A	CCT2	CBX4	GAD2	NHP2L1_x000D_
	CRHR2	BCAP31	C5orf34	SNCA	ARF4_x000D_
	NWD1	FLNA	ZBTB2	ZNF91	AKR1B1_x000D_
	KRT83	ANXA2	CNBP	CAMKK2	RBBP7_x000D_
	GRAP2	NHP2L1	CLDN12	ZNF551	PDIA6_x000D_
	SYPL2	ARF4	RBBP8	ERC1	TIMP3_x000D_
	DDX43	AKR1B1	ALKBH8	USP10	DAP_x000D_
	BTBD19	RBBP7	BBC3	ZKSCAN1	CTGF_x000D_
	SH3TC1	PDIA6	FECH	ZNF664	DNAJB1_x000D_
	ZNF204P	TIMP3	SNAP29	SLITRK6	TALDO1_x000D_
	PLAC8L1	DAP	CDKN2AIP	ZNF33A	ERGIC3_x000D_
	MYOCD	CTGF	GKAP1	ZNF234	COL4A2_x000D_
	C21orf58	DNAJB1	SLC7A3	TRIM7	SSR2_x000D_
	C4orf47	TALDO1	TRIM66	CELF3	COX8A_x000D_
	LEFTY1	ERGIC3	KHDC1	C21orf62	IGFBP4_x000D_
	HERC5	COL4A2	HIST1H2BD	USF1	ARHGDIB_x000D_
	CCDC163P	SSR2	SIRT4	DMD	TUFM_x000D_
	SERPINF1	COX8A	PHGDH	HSDL1	TXN_x000D_
	GBGT1	DHCR24	RNF2	FKBP14	SRPR_x000D_
	HCRTR2	IGFBP4	HSPBAP1	TMEM150C	DDX17_x000D_
	FCER2	ARHGDIB	KCTD15	LSM11	TFRC_x000D_
	ALDH8A1	TUFM	UHRF1BP1	CSRNP3	GABARAP_x000D_
	LRRD1	TXN	PLCL1	SLC17A8	MCL1_x000D_
	LINC00035	SRPR	SLMO1	GRIK1	PGRMC1_x000D_
	ICAM2	DDX17	BBS7	GOLGA8A	ACTG1P4_x000D_
	PECAM1	TFRC	RAB39B	SON	FSCN1_x000D_
	ZC3H12B	GABARAP	SATB2	ZDHHC15	MORF4L1_x000D_
	HELLS	MCL1	TIGD2	ZNF791	RPS25_x000D_
	HIST1H2AG	PGRMC1	LOC100996643	MYH10	CTSK_x000D_
	CASP14	ACTG1P4	RARS	GOLIM4	OXA1L_x000D_
	GALNTL6	FSCN1	ANAPC16	DCX	CBX3_x000D_
	CCL27	MORF4L1	RPF2	PCSK1	TARDBP_x000D_
	OTOP2	CYR61	NCK1	LGI2	IGFBP7_x000D_
	ZNF385C	RPS25	XBP1	TNRC6B	RPL18A_x000D_
	NUTF2	CTSK	H2AFZ	LHX1	LASP1_x000D_
	PKD2L2	OXA1L	ZCCHC8	RPE65	MAGED1_x000D_
	LOC100288866	CBX3	KHK	TRPM3	MFGE8_x000D_
	DOCK5	TARDBP	THAP10	RPRML	NDFIP1_x000D_
	LOC441242	IGFBP7	LSM10	ZNF69	PSMD3_x000D_
	LINC00315	RPL18A	USMG5	HEPN1	SLC25A39_x000D_
	FAM66D	LASP1	ZNF569	IGSF9B	MLEC_x000D_
	LOC100506082	IARS	TRMT10A	HDGF	HADHA_x000D_
	LOC100506797	MAGED1	MTO1	BSDC1	COTL1_x000D_
	SNHG17	MFGE8	LIAS	KMT2A	ATP6V1G2-DDX39B_x000D_
	LOC100507562	NDFIP1	RGS7BP	ROCK2	CCT6A_x000D_
		HERPUD1	MXI1	IRGQ	PRPF8_x000D_
		PSMD3	TAF1A	ST8SIA4	IFNGR2_x000D_
		SLC25A39	SLC1A4	FN1	LRP1_x000D_
		MLEC	PSPH	RASAL2	GPS1_x000D_
		HADHA	JDP2	ZNF37A	IDH2_x000D_
		COTL1	DAZAP1	PRKG1	RPLP1_x000D_
		ATP6V1G2-DDX39B	NUP35	PDLIM5	RPS14_x000D_
		CCT6A	LONRF1	POGZ	THY1_x000D_
		PRPF8	MICU3	ZNF611	RPS8_x000D_
		IFNGR2	TMEM116	CCSER1	TMED10_x000D_
		LRP1	TXNDC9	DBNL	CBX1_x000D_
		GPS1	XPO4	MSMO1	TMEM109_x000D_
		IDH2	WASF1	ACP2	DAG1_x000D_
		RPLP1	RAD52	CHD3	GAS6_x000D_
		RPS14	RPS6KA2	TSPAN14	IMMT_x000D_
		THY1	CTAGE5	NEIL2	QSOX1_x000D_
		RPS8	PLRG1	PHACTR1	FLJ23867_x000D_
		TMED10	NUDCD1	FABP3	TMEM59_x000D_
		CBX1	TUBE1	EZR	YWHAQ_x000D_
		TMEM109	RGS7	PTCD3	SCD_x000D_
		DAG1	ZNF571	CENPF	H1FX_x000D_
		GAS6	CDKL3	COBLL1	PSMD2_x000D_
		IMMT	KCNT2	DNM1L	COPZ1_x000D_
		CYB5R3	U2AF1L4	FRYL	CD9_x000D_
		QSOX1	RAB33A	MCM4	KDELR2_x000D_
		FLJ23867	KLF10	DHCR7	PPM1G_x000D_
		TMEM59	SLC3A2	PKP4	RAC1_x000D_
		YWHAQ	DDX21	ANK2	VKORC1_x000D_
		SCD	ZBTB14	ZNF271	TBCB_x000D_
		H1FX	N4BP2L2	NUP160	SF3B2_x000D_
		PSMD2	FAM196A	RPL13P5	HLA-DPA1_x000D_
		COPZ1	DPH5	DST	CAV1_x000D_
		CD9	EGLN1	DIAPH1	PMP22_x000D_
		CLSTN1	FBXO42	ITCH	MAPRE1_x000D_
		KDELR2	PSMD14	ANKRD36	MYL9_x000D_
		PPM1G	ZNF280D	MALAT1	YWHAH_x000D_
		RAC1	FOS	GRN	RBM38_x000D_
		VKORC1	TRA2B	RNPS1	PSMB7_x000D_
		TBCB	APBB2	DBNDD1	TFG_x000D_
		SF3B2	SCAPER	SAMD14	ANAPC5_x000D_
		HLA-DPA1	METTL4	SERPINH1	PPP1R11_x000D_
		CAV1	RUNDC3B	CNN2	SPARC_x000D_
		PMP22	POPDC2	WSB1	SF3B5_x000D_
		MAPRE1	LARS	ZNF544	PPIB_x000D_
		MYL9	HIST1H2AC	PPP1R9A	ATP6V1H_x000D_
		DYNC1H1	RPAIN	GNAI2	ARPC1A_x000D_
		YWHAH	GIN1	RANBP17	PLOD1_x000D_
		RBM38	EPC1	CNTNAP2	TMX2_x000D_
		PSMB7	SLC6A9	HSPH1	BTG2_x000D_
		TFG	GPR27	CAPN1	NDUFAB1_x000D_
		ANAPC5	IDH3A	GDI1	RNF130_x000D_
		PPP1R11	ELMOD3	FXYD6	SDF4_x000D_
		SPARC	ZNF630	BIVM	CRYAB_x000D_
		SF3B5	ZNF397	ATF7IP	UFC1_x000D_
		PPIB	KCTD16	ABLIM1	RNF114_x000D_
		ATP6V1H	STAMBPL1	TAGLN2	SH3BGRL_x000D_
		ARPC1A	PCDHA2	ITGB8	RPL11_x000D_
		PLOD1	SLC38A2	SORD	LAPTM4A_x000D_
		TMX2	SLC7A5	PYGB	MAF1_x000D_
		BTG2	TRIM23	TCAIM	TMEM14C_x000D_
		NDUFAB1	PPM1D	LINC00969	UGP2_x000D_
		RNF130	CCDC71L	PPP2R1A	LPCAT1_x000D_
		SDF4	PLGLB1	DDR1	TTC3_x000D_
		CRYAB	C11orf57	SLC31A1	ATP6AP2_x000D_
		UFC1	USP1	CIRBP	RTCB_x000D_
		RNF114	SEPSECS	CRIP2	ADIPOR1_x000D_
		SH3BGRL	C5orf28	TBCD	TXNRD1_x000D_
		RPL11	KIAA0895	TPM4	FSTL1_x000D_
		ALDH2	BEND6	MCF2L	PCOLCE_x000D_
		LAPTM4A	TBL1X	NCALD	RTFDC1_x000D_
		MAF1	MAP10	FAM107A	VDAC1_x000D_
		TMEM14C	RHOT1	GPNMB	COX5A_x000D_
		UGP2	APH1B	SAFB2	GLB1_x000D_
		LPCAT1	CREBBP	JARID2	SLC39A1_x000D_
		TTC3	TGIF1	TMEM35	ERRFI1_x000D_
		ATP6AP2	HAX1	GPR161	RPN2_x000D_
		RTCB	HMGCLL1	MSN	TMEM189_x000D_
		ADIPOR1	METTL18	CAMK2B	STARD7_x000D_
		TXNRD1	ZNF57	NFIX	PSMB8_x000D_
		FSTL1	NRF1	MLC1	TPM3_x000D_
		PCOLCE	PSAT1	REL	PSMA5_x000D_
		RTFDC1	ATXN2L	TUBB4B	DCTN1_x000D_
		VDAC1	FAM222A	ARHGEF12	IFITM1_x000D_
		COX5A	CTH	KLHL1	WDR83OS_x000D_
		GLB1	LRRC16B	RBM6	JUNB_x000D_
		SLC39A1	SLC6A15	EEF2	CCNG1_x000D_
		ERRFI1	HIST1H4A	EPHB2	NCSTN_x000D_
		RPN2	ERP29	ACTN1	NAP1L4_x000D_
		TMEM189	MCEE	TUBB4A	PRNP_x000D_
		STARD7	CCDC112	STRN4	C12orf57_x000D_
		PSMB8	ADPRM	ZNF345	CREG1_x000D_
		TPM3	FAM43A	DDB1	PPA1_x000D_
		PSMA5	NFIL3	WDR1	ARPC5_x000D_
		DCTN1	MARCH11	STOML1	CD164_x000D_
		IFITM1	SIAH2	DLG5	ZFP36_x000D_
		WDR83OS	CEBPB	CNGB1	COX7B_x000D_
		JUNB	NAMPT	HK1	NOLC1_x000D_
		CCNG1	COX11	PKM	SEC16A_x000D_
		NCSTN	RMND5A	GIGYF2	WDR6_x000D_
		NAP1L4	OTUD1	MED24	PFN2_x000D_
		PRNP	PPP1R3F	ARHGEF4	MGEA5_x000D_
		C12orf57	TRIM4	VGLL4	CTSC_x000D_
		CREG1	IRS1	DDX23	AKR1C3_x000D_
		PPA1	CEP120	ABHD16A	NRD1_x000D_
		ARPC5	ABCE1	MT1JP	LOC101060281_x000D_
		CD164	NARS	MLLT11	ZNHIT1_x000D_
		ZFP36	CNST	NNAT	CDC37_x000D_
		CIRBP	DDIT4	C4A	C1orf43_x000D_
		COX7B	MTHFD2	MIR4800	GOLM1_x000D_
		NOLC1	MARS	HSP90B1	ITM2B_x000D_
		SEC16A	COQ5	MANSC1	OAZ2_x000D_
		WDR6	SARS	VCAN	ITGB1_x000D_
		PFN2	NDC80	DIP2A	PSMB3_x000D_
		MGEA5	TIMM44	PPP3R1	TMEM123_x000D_
		CTSC	CBS	FAM63B	CASC3_x000D_
		AKR1C3	ST20	SEC14L2	SNX3_x000D_
		NRD1	ZFAS1	MLLT4	PPAP2B_x000D_
		LOC101060281	EPB41L4A-AS1	TUBA1C	RCC2_x000D_
		MSN	RSL24D1	MFAP2	ATP5J_x000D_
		ZNHIT1	TMEM57	SLC34A2	KIAA1191_x000D_
		CDC37	DUSP6	DCLK1	MINOS1-NBL1_x000D_
		C1orf43	LINGO2	RBM8A	SSRP1_x000D_
		GOLM1	NFATC3	PROX1	DPYSL3_x000D_
		ITM2B	C12orf65	TP53I11	TSPAN7_x000D_
		OAZ2	ZNF639	C1orf63	ATIC_x000D_
		ITGB1	SHMT2	PTPRG	UBL5_x000D_
		PSMB3	YAF2	LOC101060692	RGS2_x000D_
		NIPSNAP1	ZNF232	EVL	TTC1_x000D_
		TMEM123	RWDD4	INADL	RPL36AL_x000D_
		CASC3	ZNF155	SLC44A5	TBC1D14_x000D_
		SNX3	MCF2	GLA	AP1M1_x000D_
		PPAP2B	BTBD10	AP2M1	PODXL_x000D_
		RCC2	ZFAND1	DHX57	DUSP1_x000D_
		ATP5J	SLC39A9	LOC100133299	ACAA2_x000D_
		KIAA1191	TMEM161B	ZMYND8	SIRT2_x000D_
		MINOS1-NBL1	ZC3H15	RFX4	SET_x000D_
		SSRP1	C1D	TRA2A	MRPL13_x000D_
		DPYSL3	SLC4A10	RBM4	IMP3_x000D_
		TSPAN7	SIRT1	CCDC93	HSPB8_x000D_
		ATIC	ENOX1	RFC5	LUZP6_x000D_
		UBL5	ZNF567	ACTB	HNRNPH2_x000D_
		RGS2	DKFZp686K1684		CRYBB2_x000D_
		TTC1	SPOCK3		PLOD3_x000D_
		RPL36AL	RNMT		ATP6V0C_x000D_
		TBC1D14	PPP6R3		SLC40A1_x000D_
		AP1M1	URI1		MRPL37_x000D_
		PODXL	SFRP5		TUBG1_x000D_
		DUSP1	MTHFD2L		STOM_x000D_
		ACAA2	GEMIN2		MANF_x000D_
		SIRT2	GTF2F2		LUM_x000D_
		SET	SNHG12		WDR45B_x000D_
		MRPL13	GARS		ANXA6_x000D_
		IMP3	CCDC91		PPP2CA_x000D_
		HSPB8	AEN		SEPW1_x000D_
		LUZP6	SPRY4		STARD10_x000D_
		HNRNPH2	VIPAS39		TRIP12_x000D_
		EEF2	ATF5		MLLT6_x000D_
		PRH1-PRR4	SNHG7		HIGD1A_x000D_
		CRYBB2	FBXO25		TRAP1_x000D_
		PLOD3	CCDC30		PSMC3_x000D_
		ATP6V0C	FOXF2		LRPAP1_x000D_
		SLC40A1	PLK1S1		SYPL1_x000D_
		MRPL37	SH2D3C		NOP10_x000D_
		TUBG1	BAMBI		PRMT1_x000D_
		STOM	EXOSC1		HMG20B_x000D_
		MANF	DOM3Z		M6PR_x000D_
		LUM	ZNF85		PLS3_x000D_
		WDR45B	SLC25A33		SURF4_x000D_
		PRRC2B	ATF4		RUVBL1_x000D_
		ANXA6	SNHG1		PSMA3_x000D_
		PPP2CA	LOC389705		HEXB_x000D_
		SEPW1	LOC100996752		NEU1_x000D_
		STARD10	TBC1D15		SDHC_x000D_
		PYGB	PRR4		MAPK1_x000D_
		TRIP12	GOT1		PTPRF_x000D_
		MLLT6	ALG5		EFEMP1_x000D_
		HIGD1A	TSPYL5		PLAT_x000D_
		TRAP1	ZNF674		ATP5G2_x000D_
		PSMC3	YARS		DDX47_x000D_
		ZFP36L2	DDIT3		PDGFRB_x000D_
		LRPAP1	BCDIN3D		PRCP_x000D_
		BUD31	ERCC4		NCKAP1_x000D_
		SYPL1	SH3GL3		RIC8A_x000D_
		NOP10	ARIH1		ACTN4_x000D_
		PRMT1	SSBP2		CDIPT_x000D_
		HMG20B	LDLRAD3		DDAH2_x000D_
		M6PR	SCYL2		PTPLAD1_x000D_
		PLS3	HSPA9		ATP6V1F_x000D_
		SURF4	ZNF292		MRPL41_x000D_
		RUVBL1	THAP3		TINF2_x000D_
		PSMA3	MCPH1		UFD1L_x000D_
		HEXB	ZFP28		ZFAND3_x000D_
		NEU1	DLEU7		ATP5H_x000D_
		SDHC	RASSF8		COMMD7_x000D_
		MAPK1	COA1		P2RX5-TAX1BP3_x000D_
		PTPRF	ZNF273		CDK2AP1_x000D_
		EFEMP1	CARS2		PITPNA_x000D_
		PLAT	MIR636		DAP3_x000D_
		ATP5G2	ZNRD1-AS1		TMEM248_x000D_
		DDX47	SNHG8		PIP4K2B_x000D_
		C6orf48	SSR1		ATP5I_x000D_
		PDGFRB	---		PYCR2_x000D_
		PRCP			IFI27_x000D_
		NCKAP1			NGRN_x000D_
		RIC8A			SCARB2_x000D_
		ACTN4			TNIP1_x000D_
		CDIPT			SUCLG1_x000D_
		DDAH2			COASY_x000D_
		PTPLAD1			PSMC2_x000D_
		ATP6V1F			DDX3X_x000D_
		MRPL41			FAM96B_x000D_
		TINF2			MYO6_x000D_
		UFD1L			EFNB1_x000D_
		ZFAND3			CD44_x000D_
		ATP5H			CD24_x000D_
		COMMD7			SH3BGRL3_x000D_
		P2RX5-TAX1BP3			PGRMC2_x000D_
		CDK2AP1			SEPT9_x000D_
		PITPNA			GSS_x000D_
		DAP3			TRAM1_x000D_
		TMEM248			PLEC_x000D_
		PIP4K2B			SH3GL1_x000D_
		ATP5I			SDHAF2_x000D_
		PYCR2			SGK1_x000D_
		IFI27			TUBB6_x000D_
		NGRN			PPP1R7_x000D_
		SCARB2			TAGLN_x000D_
		TNIP1			NBEAL2_x000D_
		SUCLG1			KHDRBS1_x000D_
		COASY			AQP1_x000D_
		PSMC2			PSMB1_x000D_
		DDX23			TSG101_x000D_
		DDX3X			RALB_x000D_
		FAM96B			KCTD12_x000D_
		MYO6			MBTPS1_x000D_
		EFNB1			CNDP2_x000D_
		CD44			ARL6IP5_x000D_
		CD24			PEPD_x000D_
		SH3BGRL3			RPL7_x000D_
		PGRMC2			SREBF1_x000D_
		SEPT9			NCBP2_x000D_
		GSS			ACTR10_x000D_
		TRAM1			SPTAN1_x000D_
		PLEC			ABHD17A_x000D_
		SH3GL1			NEDD8_x000D_
		SDHAF2			LOC100128775_x000D_
		SGK1			PFKP_x000D_
		TUBB6			SMOC2_x000D_
		PPP1R7			MTFR1L_x000D_
		TAGLN			BRK1_x000D_
		NBEAL2			AIP_x000D_
		KHDRBS1			VPS11_x000D_
		AQP1			DUS1L_x000D_
		PSMB1			ADNP_x000D_
		TSG101			ATP5G1_x000D_
		RALB			JTB_x000D_
		KCTD12			COX7A2L_x000D_
		MBTPS1			MCM2_x000D_
		CNDP2			SPG7_x000D_
		ARL6IP5			ID2_x000D_
		PEPD			MRPL16_x000D_
		RPL7			NOSIP_x000D_
		SREBF1			NDUFC1_x000D_
		NCBP2			CAB39_x000D_
		ACTR10			FAF2_x000D_
		SPTAN1			RBM5_x000D_
		ABHD17A			TNFAIP1_x000D_
		NEDD8			TMEM258_x000D_
		LOC100128775			CMTM3_x000D_
		EPRS			MAL2_x000D_
		PFKP			RAB31_x000D_
		SMOC2			ADRBK1_x000D_
		MTFR1L			GOLGA7_x000D_
		VGLL4			SELT_x000D_
		BRK1			NDUFB9_x000D_
		AIP			ARF3_x000D_
		VPS11			SLPI_x000D_
		DUS1L			GPAA1_x000D_
		ADNP			SLC25A29_x000D_
		YPEL5			BABAM1_x000D_
		ATP5G1			RPS5_x000D_
		JTB			PPP2CB_x000D_
		COX7A2L			FAM168B_x000D_
		MCM2			RGL2_x000D_
		SPG7			C21orf33_x000D_
		ID2			TRIB1_x000D_
		MRPL16			GBF1_x000D_
		NOSIP			LAMC1_x000D_
		NDUFC1			STMN3_x000D_
		CAB39			EFTUD2_x000D_
		FAF2			PRDX4_x000D_
		RBM5			FAM162A_x000D_
		DYNC1LI2			TNC_x000D_
		TNFAIP1			SLC37A4_x000D_
		TMEM258			VAMP2_x000D_
		CMTM3			DESI2_x000D_
		MAL2			PIM3_x000D_
		RAB31			ATP6V1B2_x000D_
		RAD23A			HSBP1_x000D_
		ADRBK1			ELOVL5_x000D_
		GOLGA7			CALCOCO1_x000D_
		SELT			WDR77_x000D_
		NDUFB9			AHSA1_x000D_
		ARF3			PXDN_x000D_
		SLPI			AKT1_x000D_
		GPAA1			SNW1_x000D_
		SLC25A29			CKS1B_x000D_
		BABAM1			KLF6_x000D_
		RPS5			SGTA_x000D_
		PPP2CB			RAP1A_x000D_
		FAM168B			ATG3_x000D_
		RGL2			PCNA_x000D_
		C21orf33			MPZL1_x000D_
		TRIB1			TOMM22_x000D_
		GBF1			XPNPEP1_x000D_
		LAMC1			STAMBP_x000D_
		STMN3			POR_x000D_
		EFTUD2			ZFP36L1_x000D_
		PRDX4			NDUFS6_x000D_
		FAM162A			PDIA4_x000D_
		TNC			WDR34_x000D_
		SLC37A4			API5_x000D_
		VAMP2			NAT10_x000D_
		DESI2			ZYX_x000D_
		PIM3			BAG1_x000D_
		ATP6V1B2			IGF2R_x000D_
		HSBP1			FSTL3_x000D_
		ELOVL5			MTOR_x000D_
		CALCOCO1			MVP_x000D_
		WDR77			TMEM30A_x000D_
		AHSA1			SMS_x000D_
		SF3B1			SIGMAR1_x000D_
		PXDN			PDCD6IP_x000D_
		AKT1			CHMP7_x000D_
		SNW1			TRAF3IP2_x000D_
		CKS1B			PMEPA1_x000D_
		KLF6			PAFAH1B1_x000D_
		SGTA			B4GALT1_x000D_
		RAP1A			BAHD1_x000D_
		ATG3			LBH_x000D_
		PCNA			CIAPIN1_x000D_
		MPZL1			LOC100505828_x000D_
		TOMM22			NUDC_x000D_
		XPNPEP1			MX1_x000D_
		STAMBP			MRFAP1L1_x000D_
		POR			LMNB2_x000D_
		ZFP36L1			SYVN1_x000D_
		NDUFS6			METAP2_x000D_
		PDIA4			C5orf15_x000D_
		WDR34			VPS25_x000D_
		API5			MED15_x000D_
		NAT10			ALCAM_x000D_
		ZYX			ABCB6_x000D_
		BAG1			SEC13_x000D_
		IGF2R			VWA9_x000D_
		FSTL3			SETD2_x000D_
		MTOR			ID1_x000D_
		MVP			UBE2Q2_x000D_
		TMEM30A			PISD_x000D_
		SMS			PFKM_x000D_
		SIGMAR1			ASNA1_x000D_
		PDCD6IP			NDUFA8_x000D_
		CHMP7			GLUD1_x000D_
		TRAF3IP2			VPS28_x000D_
		PMEPA1			CITED2_x000D_
		PAFAH1B1			HIBADH_x000D_
		B4GALT1			PLXNB2_x000D_
		BAHD1			PRPF3_x000D_
		RNF40			E2F4_x000D_
		LBH			PRKAB1_x000D_
		CIAPIN1			EIF2S1_x000D_
		LOC100505828			SEC61G_x000D_
		NUDC			CKAP5_x000D_
		MX1			LIMA1_x000D_
		MRFAP1L1			MPDU1_x000D_
		CCDC28A			TMEM167B_x000D_
		LMNB2			CTNNBIP1_x000D_
		SYVN1			RAE1_x000D_
		P4HB			MGAT1_x000D_
		METAP2			ARHGAP1_x000D_
		C5orf15			RAB6A_x000D_
		VPS25			PES1_x000D_
		MED15			PPP1R16A_x000D_
		ALCAM			WASF2_x000D_
		ABCB6			TOP2B_x000D_
		SEC13			TMED9_x000D_
		VWA9			RBFOX2_x000D_
		SETD2			ECE1_x000D_
		ID1			RERE_x000D_
		UBE2Q2			RHEB_x000D_
		PISD			AP2B1_x000D_
		PFKM			LEPROTL1_x000D_
		ASNA1			UBE2A_x000D_
		NDUFA8			AK1_x000D_
		GLUD1			KRTCAP2_x000D_
		VPS28			SLIRP_x000D_
		CITED2			POLR2E_x000D_
		HIBADH			ENSA_x000D_
		PLXNB2			CBX5_x000D_
		PRPF3			COL18A1_x000D_
		E2F4			FURIN_x000D_
		PRKAB1			PAPD7_x000D_
		EIF2S1			GLO1_x000D_
		SEC61G			VAMP3_x000D_
		CKAP5			RABAC1_x000D_
		LIMA1			ESYT1_x000D_
		MPDU1			BLOC1S1_x000D_
		TMEM167B			HNRNPA0_x000D_
		CTNNBIP1			G6PD_x000D_
		RAE1			FLOT2_x000D_
		MGAT1			CLPTM1_x000D_
		ARHGAP1			ITGAV_x000D_
		RAB6A			ACSL1_x000D_
		PES1			SRSF6_x000D_
		PPP1R16A			ATXN10_x000D_
		WASF2			UQCR11_x000D_
		TOP2B			CYBRD1_x000D_
		TMED9			LSM3_x000D_
		RBFOX2			MRPS21_x000D_
		ECE1			MRPL15_x000D_
		RERE			CYTH2_x000D_
		RHEB			MAP2K2_x000D_
		AP2B1			IGBP1_x000D_
		LEPROTL1			RPS3A_x000D_
		UBE2A			CARKD_x000D_
		AK1			ICMT_x000D_
		KRTCAP2			CLK1_x000D_
		SLIRP			GJA1_x000D_
		POLR2E			DNAJB6_x000D_
		ENSA			RPL28_x000D_
		CBX5			RBX1_x000D_
		COL18A1			PRCC_x000D_
		FURIN			NDUFS4_x000D_
		PAPD7			EFNA1_x000D_
		GLO1			LOC101060373_x000D_
		VAMP3			JUP_x000D_
		RABAC1			ZCCHC3_x000D_
		ESYT1			EFCAB14_x000D_
		BLOC1S1			TMEM214_x000D_
		HNRNPA0			HSPE1_x000D_
		G6PD			TOMM34_x000D_
		CARS			STARD3_x000D_
		FLOT2			NDUFA11_x000D_
		CLPTM1			FUT5_x000D_
		ITGAV			TMEM167A_x000D_
		ACSL1			PRC1_x000D_
		SRSF6			FAM96A_x000D_
		ATXN10			CNIH_x000D_
		UQCR11			FAF1_x000D_
		CYBRD1			PRR13_x000D_
		LSM3			SUMO2_x000D_
		MRPS21			FAM89B_x000D_
		MRPL15			VPS26B_x000D_
		CYTH2			PTK2_x000D_
		MAP2K2			PRKCZ_x000D_
		IGBP1			TOMM20_x000D_
		RPS3A			MPC2_x000D_
		CARKD			CCT3_x000D_
		ICMT			CCL2_x000D_
		CLK1			RAB11FIP5_x000D_
		GJA1			BAZ1B_x000D_
		DNAJB6			BACE1_x000D_
		RPL28			ADH5_x000D_
		RBX1			GPR56_x000D_
		PRCC			WBP1L_x000D_
		INSIG1			AKR7A2_x000D_
		NDUFS4			MRPL1_x000D_
		EFNA1			TP53INP2_x000D_
		LOC101060373			SELENBP1_x000D_
		JUP			EIF4EBP2_x000D_
		ZCCHC3			HTRA1_x000D_
		EFCAB14			LGALS9_x000D_
		TMEM214			MET_x000D_
		HSPE1			PKDCC_x000D_
		TOMM34			ALDH18A1_x000D_
		STARD3			MT1E_x000D_
		NDUFA11			NDUFB8_x000D_
		FUT5			C1QA_x000D_
		TMEM167A			UNG_x000D_
		PRC1			SPTBN1_x000D_
		FAM96A			PCDHGA1_x000D_
		CNIH			PMF1_x000D_
		FAF1			USP39_x000D_
		ASNS			SLC39A13_x000D_
		PRR13			MNAT1_x000D_
		SUMO2			SCD5_x000D_
		FAM89B			RAPGEF1_x000D_
		VPS26B			RAD21_x000D_
		PTK2			TAF7_x000D_
		PRKCZ			USO1_x000D_
		GRN			POLR2L_x000D_
		TOMM20			RNF181_x000D_
		MPC2			KEAP1_x000D_
		CCT3			COMMD4_x000D_
		CCL2			PRAF2_x000D_
		RAB11FIP5			COMT_x000D_
		BAZ1B			NUDT9_x000D_
		BACE1			DDX56_x000D_
		ADH5			RFTN1_x000D_
		GPR56			MYO1C_x000D_
		WBP1L			RHOBTB3_x000D_
		AKR7A2			MRPS35_x000D_
		MRPL1			TUBA4A_x000D_
		TP53INP2			NELFB_x000D_
		SELENBP1			RFXANK_x000D_
		EIF4EBP2			GBA2_x000D_
		HTRA1			SIAE_x000D_
		LGALS9			NIF3L1_x000D_
		MET			ISCA1_x000D_
		PKDCC			UQCRB_x000D_
		ALDH18A1			GNL2_x000D_
		MT1E			RAF1_x000D_
		NDUFB8			PUM1_x000D_
		C1QA			STRAP_x000D_
		UNG			LARP1_x000D_
		SPTBN1			F13A1_x000D_
		PCDHGA1			SPINT1_x000D_
		PMF1			GRINA_x000D_
		USP39			UNC119B_x000D_
		SLC39A13			STK38_x000D_
		MNAT1			WDR59_x000D_
		SCD5			PIGT_x000D_
		RAPGEF1			SERPINA3_x000D_
		RAD21			SIVA1_x000D_
		TAF7			CHMP4B_x000D_
		USO1			ADRM1_x000D_
		POLR2L			PIR_x000D_
		RNF181			CRMP1_x000D_
		KEAP1			CUL3_x000D_
		COMMD4			AKR1A1_x000D_
		PRAF2			GTF2E2_x000D_
		COMT			SRRM2_x000D_
		NUDT9			MOCS2_x000D_
		DDX56			ADD1_x000D_
		RFTN1			VPS37B_x000D_
		MYO1C			SDR39U1_x000D_
		RHOBTB3			C10orf10_x000D_
		MRPS35			PFDN2_x000D_
		TUBA4A			GSTK1_x000D_
		NELFB			ELAVL1_x000D_
		RFXANK			PPT1_x000D_
		GBA2			SZRD1_x000D_
		SIAE			TNNI1_x000D_
		NIF3L1			PSMC1_x000D_
		ISCA1			DRAP1_x000D_
		UQCRB			FGFR1_x000D_
		GNL2			HES1_x000D_
		RAF1			LRRC49_x000D_
		PUM1			RHBDD2_x000D_
		STRAP			HLA-DMA_x000D_
		LARP1			PSMG3_x000D_
		F13A1			TNS1_x000D_
		SPINT1			AIMP2_x000D_
		GRINA			SDCCAG3_x000D_
		UNC119B			PRRC2C_x000D_
		STK38			NOTCH3_x000D_
		WDR59			RPA1_x000D_
		PIGT			KDM3A_x000D_
		SERPINA3			CCDC6_x000D_
		SIVA1			SDC1_x000D_
		MAP4			TMEM43_x000D_
		CHMP4B			CYSTM1_x000D_
		ADRM1			G3BP2_x000D_
		PIR			DYNLT1_x000D_
		CRMP1			PDZD11_x000D_
		CUL3			AXL_x000D_
		AKR1A1			TMEM165_x000D_
		GTF2E2			BTBD1_x000D_
		SRRM2			SLC44A1_x000D_
		MOCS2			SEC24B_x000D_
		ADD1			KBTBD2_x000D_
		VPS37B			STOML2_x000D_
		SDR39U1			TCEB2_x000D_
		C10orf10			PFDN5_x000D_
		PFDN2			CRABP2_x000D_
		LOC100130872			AP2S1_x000D_
		GSTK1			ABCF3_x000D_
		ELAVL1			RPLP2_x000D_
		PPT1			TSPO_x000D_
		SZRD1			REEP5_x000D_
		TNNI1			MRPL36_x000D_
		PSMC1			SS18L2_x000D_
		DRAP1			TNPO1_x000D_
		FGFR1			CDK2AP2_x000D_
		HES1			XPO1_x000D_
		LRRC49			ANAPC13_x000D_
		RHBDD2			KIF3B_x000D_
		HLA-DMA			IER5_x000D_
		PSMG3			ANGPTL4_x000D_
		TNS1			FXR2_x000D_
		STRN4			TMEM50A_x000D_
		AIMP2			EMC7_x000D_
		SDCCAG3			COL4A1_x000D_
		PRRC2C			PSMB10_x000D_
		NOTCH3			DTYMK_x000D_
		RPA1			ERLEC1_x000D_
		KDM3A			TTC19_x000D_
		CCDC6			HM13_x000D_
		SDC1			DHX40_x000D_
		TMEM43			UBE2Z_x000D_
		CYSTM1			EML4_x000D_
		G3BP2			TRAF4_x000D_
		DYNLT1			HNRNPH3_x000D_
		PDZD11			GRAMD4_x000D_
		AXL			KIAA0247_x000D_
		TMEM165			GDF15_x000D_
		BTBD1			MTHFD1_x000D_
		SLC44A1			RAB1B_x000D_
		SEC24B			PIGY_x000D_
		CHMP1A			ACIN1_x000D_
		KBTBD2			ZNF106_x000D_
		STOML2			ABR_x000D_
		TCEB2			GOLGA3_x000D_
		PFDN5			NPEPPS_x000D_
		CRABP2			TSPAN6_x000D_
		AP2S1			HBP1_x000D_
		ABCF3			CMAS_x000D_
		RPLP2			SNAPIN_x000D_
		TSPO			CCNDBP1_x000D_
		REEP5			PRKACB_x000D_
		MRPL36			TRIM44_x000D_
		SS18L2			ARL2BP_x000D_
		TNPO1			ADM_x000D_
		CDK2AP2			TCEAL8_x000D_
		XPO1			ARHGAP17_x000D_
		ANAPC13			CTSB_x000D_
		KIF3B			NINJ1_x000D_
		IER5			AKT1S1_x000D_
		ANGPTL4			PHF1_x000D_
		FXR2			DPY19L1_x000D_
		TMEM50A			ADCY6_x000D_
		AARS			PLK1_x000D_
		EMC7			TPM1_x000D_
		COL4A1			EMC3_x000D_
		PSMB10			ERH_x000D_
		DTYMK			SPSB3_x000D_
		ERLEC1			IRF1_x000D_
		TTC19			RNF185_x000D_
		HM13			PRPF19_x000D_
		DHX40			PDRG1_x000D_
		UBE2Z			MSRB1_x000D_
		EML4			GRAMD1A_x000D_
		TRAF4			SLC6A8_x000D_
		HNRNPH3			TJP2_x000D_
		GRAMD4			FAM60A_x000D_
		KIAA0247			CD99L2_x000D_
		GDF15			GNS_x000D_
		MTHFD1			TPGS2_x000D_
		RAB1B			RNF7_x000D_
		PIGY			DHX30_x000D_
		ACIN1			PGC_x000D_
		ZNF106			NSMF_x000D_
		SLC39A9			UBQLN2_x000D_
		ABR			CHERP_x000D_
		GOLGA3			SIK1_x000D_
		NPEPPS			C11orf68_x000D_
		TSPAN6			SORBS3_x000D_
		HBP1			RAI14_x000D_
		CMAS			EPS8L2_x000D_
		SNAPIN			EIF1AX_x000D_
		CCNDBP1			TBL1XR1_x000D_
		PRKACB			B3GNT1_x000D_
		TRIM44			CCNB2_x000D_
		ARL2BP			MYL6_x000D_
		DDR1			IFI16_x000D_
		ADM			LBR_x000D_
		TCEAL8			NDN_x000D_
		ARHGAP17			FADD_x000D_
		CTSB			PLEKHA2_x000D_
		NINJ1			CSNK2A2_x000D_
		GLA			ITPA_x000D_
		AKT1S1			CDC16_x000D_
		PHF1			SIN3B_x000D_
		DPY19L1			GATM_x000D_
		ADCY6			ENOPH1_x000D_
		PLK1			CUL1_x000D_
		TPM1			ATPIF1_x000D_
		EMC3			BDH2_x000D_
		ERH			RPS19BP1_x000D_
		SPSB3			NPC2_x000D_
		IRF1			ATG9A_x000D_
		RNF185			TM7SF3_x000D_
		PRPF19			PRRC2A_x000D_
		PDRG1			DHRS3_x000D_
		MSRB1			CTDNEP1_x000D_
		GRAMD1A			CDV3_x000D_
		SLC6A8			RASD1_x000D_
		TJP2			UBE4A_x000D_
		FAM60A			CASC4_x000D_
		CD99L2			DNAJC13_x000D_
		GNS			STIM1_x000D_
		TPGS2			PREX1_x000D_
		RNF7			HIATL1_x000D_
		DHX30			IMPAD1_x000D_
		PGC			COPG1_x000D_
		NSMF			B4GALT3_x000D_
		IQGAP1			SUPT7L_x000D_
		UBQLN2			MRPL51_x000D_
		CHERP			ETFA_x000D_
		SIK1			LOC101060431_x000D_
		C11orf68			TMEM184B_x000D_
		SORBS3			NISCH_x000D_
		RAI14			FEM1A_x000D_
		EPS8L2			UTP18_x000D_
		EIF1AX			PHC2_x000D_
		TBL1XR1			GAA_x000D_
		TRAK2			ADCY3_x000D_
		B3GNT1			WDR46_x000D_
		TARS			C14orf142_x000D_
		DKFZp686K1684			TSTA3_x000D_
		CCNB2			B4GALT5_x000D_
		MYL6			MAD2L1BP_x000D_
		IFI16			ZZEF1_x000D_
		LBR			CTR9_x000D_
		NDN			BANF1_x000D_
		FADD			VPS45_x000D_
		SETD5			EPCAM_x000D_
		PLEKHA2			HEXA_x000D_
		CSNK2A2			C9orf123_x000D_
		ITPA			TOX4_x000D_
		CDC16			ISG15_x000D_
		SIN3B			PPIE_x000D_
		GATM			ARL3_x000D_
		ENOPH1			TGOLN2_x000D_
		CUL1			CDH1_x000D_
		ATPIF1			PITHD1_x000D_
		BDH2			RNASET2_x000D_
		RPS19BP1			NR2F6_x000D_
		NPC2			MTUS1_x000D_
		ATG9A			PGAP3_x000D_
		XPOT			DDAH1_x000D_
		TM7SF3			NAGK_x000D_
		PRRC2A			PDIA5_x000D_
		DHRS3			CLEC11A_x000D_
		CTDNEP1			PURB_x000D_
		CDV3			EXOC3_x000D_
		RASD1			TBC1D5_x000D_
		UBE4A			DGCR2_x000D_
		CASC4			CCDC80_x000D_
		DNAJC13			SOD1_x000D_
		STIM1			UNC45A_x000D_
		PREX1			NUPR1_x000D_
		HIATL1			SEC61B_x000D_
		IMPAD1			HMOX1_x000D_
		COPG1			TRIB2_x000D_
		B4GALT3			ADPRHL2_x000D_
		SUPT7L			EXOSC5_x000D_
		MRPL51			YIPF3_x000D_
		ETFA			TWF1_x000D_
		LOC101060431			TM9SF3_x000D_
		TMEM184B			SRXN1_x000D_
		NISCH			NANS_x000D_
		SLC1A5			DPH1_x000D_
		FEM1A			TMEM126A_x000D_
		UTP18			CTDSP2_x000D_
		PHC2			AAAS_x000D_
		GAA			POMGNT1_x000D_
		ADCY3			FAM3A_x000D_
		WDR46			PPM1F_x000D_
		C14orf142			ATN1_x000D_
		TSTA3			MRAS_x000D_
		B4GALT5			NSF_x000D_
		MAD2L1BP			PDK4_x000D_
		ZZEF1			GLRX3_x000D_
		CTR9			NSFL1C_x000D_
		BANF1			SLC35A4_x000D_
		VPS45			MIEN1_x000D_
		EPCAM			CMSS1_x000D_
		HEXA			CDC34_x000D_
		C9orf123			PNKD_x000D_
		TOX4			GTF2B_x000D_
		ISG15			LOC100996626_x000D_
		PPIE			AREL1_x000D_
		ARL3			CIC_x000D_
		TGOLN2			WSB2_x000D_
		CDH1			TSPAN4_x000D_
		PITHD1			RHBDD3_x000D_
		RNASET2			RASA1_x000D_
		NR2F6			GUCD1_x000D_
		MTUS1			YTHDC1_x000D_
		PGAP3			FKBP9_x000D_
		DDAH1			POLDIP3_x000D_
		NAGK			BNIP3L_x000D_
		PDIA5			MCFD2_x000D_
		CLEC11A			ATP6V1E1_x000D_
		PURB			SNRPF_x000D_
		EXOC3			LAMTOR2_x000D_
		TBC1D5			OCIAD2_x000D_
		DGCR2			ATP1A1_x000D_
		CCDC80			TMEM222_x000D_
		SOD1			SDF2_x000D_
		UNC45A			MRPL23_x000D_
		NUPR1			CXCL5_x000D_
		SEC61B			GLYR1_x000D_
		HMOX1			BAP1_x000D_
		TRIB2			PACS1_x000D_
		ADPRHL2			KIAA0141_x000D_
		EXOSC5			HDAC5_x000D_
		YIPF3			RNF13_x000D_
		TWF1			MTMR4_x000D_
		TM9SF3			GID8_x000D_
		SRXN1			TCERG1_x000D_
		NANS			C11orf95_x000D_
		DPH1			CLDND1_x000D_
		TMEM126A			DES_x000D_
		CTDSP2			CORO1C_x000D_
		AAAS			RPL5_x000D_
		POMGNT1			CECR5_x000D_
		FAM3A			DECR1_x000D_
		PPM1F			SMARCD2_x000D_
		ATN1			CPQ_x000D_
		NRP2			DIP2B_x000D_
		MRAS			KTN1_x000D_
		NSF			AEBP1_x000D_
		PDK4			LZTS2_x000D_
		GLRX3			ZFAND6_x000D_
		NSFL1C			ATP8B5P_x000D_
		SLC35A4			VPS52_x000D_
		MIEN1			TSPAN9_x000D_
		CMSS1			PRPS1_x000D_
		CDC34			HIST2H2BE_x000D_
		PNKD			CDKN1B_x000D_
		GTF2B			EIF4G2_x000D_
		HMGCS1			TCTA_x000D_
		LOC100996626			COX6A1_x000D_
		AREL1			NAA20_x000D_
		CIC			RPA2_x000D_
		WSB2			HIST1H2BK_x000D_
		TSPAN4			GRHPR_x000D_
		RHBDD3			PSMB5_x000D_
		RASA1			PCM1_x000D_
		GUCD1			REPIN1_x000D_
		YTHDC1			ETHE1_x000D_
		FKBP9			SUPT16H_x000D_
		POLDIP3			CERK_x000D_
		BNIP3L			PDXP_x000D_
		MCFD2			P4HA2_x000D_
		ATP6V1E1			C6orf106_x000D_
		SNRPF			PPP1R12B_x000D_
		LAMTOR2			SH3PXD2A_x000D_
		OCIAD2			CLN6_x000D_
		ATP1A1			SAR1A_x000D_
		TMEM222			AHNAK2_x000D_
		SDF2			MAFG_x000D_
		MRPL23			PCSK1N_x000D_
		CXCL5			CDC42EP4_x000D_
		GLYR1			HARS_x000D_
		BAP1			COG4_x000D_
		PACS1			LANCL1_x000D_
		KIAA0141			PTPN1_x000D_
		HDAC5			C11orf31_x000D_
		RNF13			USB1_x000D_
		GADD45A			NME1_x000D_
		MTMR4			ACP1_x000D_
		GID8			ZNF593_x000D_
		TCERG1			NDUFB3_x000D_
		C11orf95			CLTA_x000D_
		CLDND1			RRAS_x000D_
		DES			SLC29A1_x000D_
		SSR1			CDC20_x000D_
		CORO1C			RANGAP1_x000D_
		RPL5			KDM2A_x000D_
		CECR5			PER1_x000D_
		DECR1			TRPC4AP_x000D_
		SMARCD2			BCL2L2_x000D_
		CPQ			IRF9_x000D_
		DIP2B			ABL1_x000D_
		KTN1			SNX27_x000D_
		AEBP1			EDC4_x000D_
		LZTS2			OCRL_x000D_
		ZFAND6			PDS5A_x000D_
		ATP8B5P			GTPBP2_x000D_
		VPS52			MEF2D_x000D_
		TSPAN9			DNAJA1_x000D_
		PRPS1			LOC101060503_x000D_
		RBM39			OST4_x000D_
		HIST2H2BE			RAB5B_x000D_
		CDKN1B			MEST_x000D_
		EIF4G2			SCFD1_x000D_
		TCTA			MRPL14_x000D_
		COX6A1			POLR1D_x000D_
		HSPH1			DPM2_x000D_
		NAA20			DNTTIP1_x000D_
		RPA2			SEL1L_x000D_
		HIST1H2BK			RSAD1_x000D_
		SLC38A1			GOLGA2_x000D_
		GRHPR			RXRB_x000D_
		PSMB5			NEO1_x000D_
		PDLIM5			NSMAF_x000D_
		PCM1			ATP9A_x000D_
		REPIN1			STK10_x000D_
		ETHE1			NFIB_x000D_
		SUPT16H			PPP3CB_x000D_
		CERK			EXTL3_x000D_
		PDXP			CBFA2T2_x000D_
		P4HA2			CDR2_x000D_
		C6orf106			EP400_x000D_
		PPP1R12B			RPS7_x000D_
		SH3PXD2A			AMD1_x000D_
		CLN6			RBBP4_x000D_
		SAR1A			MAEA_x000D_
		AHNAK2			YTHDF2_x000D_
		MAFG			LSM4_x000D_
		PCSK1N			TMEM66_x000D_
		CDC42EP4			MRPL20_x000D_
		HARS			NAE1_x000D_
		COG4			NDUFB11_x000D_
		LANCL1			HSPA4_x000D_
		PTPN1			PIM1_x000D_
		C11orf31			STX5_x000D_
		USB1			CCDC142_x000D_
		APMAP			AMFR_x000D_
		NME1			C7orf50_x000D_
		ACP1			ATPAF1_x000D_
		ZNF593			CAMK2G_x000D_
		NDUFB3			FPGS_x000D_
		CLTA			SNAPC2_x000D_
		RRAS			MAPK14_x000D_
		SLC29A1			THRAP3_x000D_
		CDC20			URM1_x000D_
		RANGAP1			ASAP1_x000D_
		KDM2A			WASL_x000D_
		PER1			HLTF_x000D_
		TRPC4AP			PI4KA_x000D_
		BCL2L2			YTHDF3_x000D_
		IRF9			SQSTM1_x000D_
		ABL1			MAP2K1_x000D_
		SNX27			JAM3_x000D_
		EDC4			SRSF7_x000D_
		OCRL			LRPPRC_x000D_
		PDS5A			HLA-DPB1_x000D_
		GTPBP2			PDAP1_x000D_
		MEF2D			ADIRF_x000D_
		DNAJA1			IARS2_x000D_
		LOC101060503			WDR75_x000D_
		OST4			GNL3_x000D_
		RAB5B			FBXO7_x000D_
		MEST			IKBKAP_x000D_
		SCFD1			HAUS1_x000D_
		MRPL14			DTD1_x000D_
		POLR1D			AGPAT6_x000D_
		DPM2			SEC24D_x000D_
		DNTTIP1			OAF_x000D_
		SEL1L			UPF1_x000D_
		RSAD1			EZH1_x000D_
		GOLGA2			NUDT16L1_x000D_
		RXRB			KLF9_x000D_
		NEO1			BMS1_x000D_
		NSMAF			PTPLB_x000D_
		ATP9A			HMGXB3_x000D_
		STK10			TRIM27_x000D_
		NFIB			CUX1_x000D_
		PPP3CB			PTGFRN_x000D_
		EXTL3			SUPT4H1_x000D_
		CBFA2T2			FOSB_x000D_
		CDR2			ADD3_x000D_
		EP400			RBP1_x000D_
		MKLN1			NCAPH2_x000D_
		RPS7			RPRD1A_x000D_
		AMD1			PCBD1_x000D_
		RBBP4			FEZ1_x000D_
		MAEA			RTF1_x000D_
		YTHDF2			GCN1L1_x000D_
		LSM4			GPC1_x000D_
		EIF1B			C9orf69_x000D_
		TMEM66			BCL2L12_x000D_
		MRPL20			SNTA1_x000D_
		NAE1			ZC3HAV1_x000D_
		NDUFB11			ARSD_x000D_
		HSPA4			CHD1L_x000D_
		PIM1			SLC25A25_x000D_
		STX5			SRPRB_x000D_
		CCDC142			PUF60_x000D_
		AMFR			FOPNL_x000D_
		C7orf50			RNF34_x000D_
		ATPAF1			MT1G_x000D_
		CAMK2G			LSM2_x000D_
		FPGS			C3orf37_x000D_
		SNAPC2			FN3KRP_x000D_
		MAPK14			ARIH2_x000D_
		THRAP3			CHTF8_x000D_
		URM1			DDB2_x000D_
		ASAP1			ZNF212_x000D_
		WASL			TIPARP_x000D_
		HLTF			FAH_x000D_
		POGZ			ARF6_x000D_
		PI4KA			SCAMP3_x000D_
		YTHDF3			TDP2_x000D_
		SQSTM1			FAM120AOS_x000D_
		MAP2K1			RPP25L_x000D_
		JAM3			SH2B3_x000D_
		SRSF7			ANO6_x000D_
		LRPPRC			WIPI1_x000D_
		HLA-DPB1			MLST8_x000D_
		PDAP1			RHOU_x000D_
		ADIRF			DNAL1_x000D_
		IARS2			SLC35A2_x000D_
		WDR75			CHMP3_x000D_
		GNL3			GNB1_x000D_
		FBXO7			PRDX5_x000D_
		IKBKAP			SNRPD3_x000D_
		HAUS1			ECHDC1_x000D_
		DTD1			CDCA7L_x000D_
		AGPAT6			TOP1_x000D_
		SEC24D			EPS8_x000D_
		OAF			ARFGAP3_x000D_
		UPF1			JAGN1_x000D_
		EZH1			BYSL_x000D_
		NUDT16L1			DHPS_x000D_
		KLF9			DSTN_x000D_
		BMS1			MRPS2_x000D_
		PTPLB			ASCC2_x000D_
		HMGXB3			NEK7_x000D_
		TRIM27			SPOCK2_x000D_
		RBM6			NLGN2_x000D_
		CUX1			MRPL39_x000D_
		SORD			CHPF2_x000D_
		PTGFRN			NSUN2_x000D_
		SUPT4H1			NFAT5_x000D_
		FOSB			TTC38_x000D_
		ADD3			EPT1_x000D_
		RBP1			CHGB_x000D_
		NCAPH2			FKBP10_x000D_
		RPRD1A			PDHA1_x000D_
		EAPP			C19orf10_x000D_
		PCBD1			HARS2_x000D_
		FEZ1			CORO1B_x000D_
		RTF1			TDRD3_x000D_
		GCN1L1			DYNLRB1_x000D_
		GPC1			SSNA1_x000D_
		C9orf69			TMEM129_x000D_
		BCL2L12			SLC25A36_x000D_
		SNTA1			CTSF_x000D_
		ZC3HAV1			HAGH_x000D_
		ARSD			CANT1_x000D_
		CHD1L			TRAM2_x000D_
		DNAJC3			EXOSC10_x000D_
		SLC25A25			CIRH1A_x000D_
		SRPRB			SEPT8_x000D_
		PUF60			ANXA1_x000D_
		FOPNL			HSD17B10_x000D_
		RNF34			EFHD1_x000D_
		MT1G			REXO2_x000D_
		SEPT11			OCIAD1_x000D_
		LSM2			LOC101060433_x000D_
		C3orf37			PTTG1_x000D_
		FN3KRP			TMEM50B_x000D_
		ARIH2			RDX_x000D_
		CHTF8			SLC25A20_x000D_
		DDB2			UBA2_x000D_
		ZNF212			MAN2A2_x000D_
		TIPARP			TMEM259_x000D_
		FAH			VEGFB_x000D_
		ARF6			RYBP_x000D_
		SCAMP3			WRNIP1_x000D_
		TDP2			NFKB1_x000D_
		FAM120AOS			MAPK3_x000D_
		RPP25L			POLR2A_x000D_
		SH2B3			MRPS5_x000D_
		ANO6			MPRIP_x000D_
		WIPI1			INTS12_x000D_
		MLST8			LOXL1_x000D_
		RHOU			FNBP1L_x000D_
		DNAL1			DERL2_x000D_
		SLC35A2			SETD7_x000D_
		LOC101060541			POM121_x000D_
		CHMP3			SLCO2A1_x000D_
		GNB1			DTX3L_x000D_
		PRDX5			EMP1_x000D_
		SNRPD3			NQO1_x000D_
		ECHDC1			MYH7_x000D_
		CDCA7L			CPSF3_x000D_
		TOP1			NECAP1_x000D_
		EPS8			PFN1_x000D_
		ARFGAP3			PPP1R3C_x000D_
		JAGN1			SFN_x000D_
		BYSL			VPS26A_x000D_
		DHPS			VAPB_x000D_
		DSTN			PSMD10_x000D_
		MRPS2			SCAP_x000D_
		ASCC2			CLPP_x000D_
		NEK7			CNOT1_x000D_
		SPOCK2			CENPB_x000D_
		NLGN2			GNAS_x000D_
		MRPL39			SMPD1_x000D_
		CHPF2			SLC20A2_x000D_
		NSUN2			SECISBP2_x000D_
		NFAT5			TRIP4_x000D_
		TTC38			VMA21_x000D_
		EPT1			MEN1_x000D_
		CHGB			SUCLG2_x000D_
		LAMP2			MAST2_x000D_
		FKBP10			KLHDC8B_x000D_
		PDHA1			KIF13B_x000D_
		C19orf10			OXSR1_x000D_
		HARS2			PXN_x000D_
		CORO1B			EPHA2_x000D_
		TDRD3			LSS_x000D_
		DYNLRB1			FOXN3_x000D_
		SSNA1			SUCO_x000D_
		TMEM129			TBL2_x000D_
		SLC25A36			NDUFC2_x000D_
		CTSF			BIRC2_x000D_
		HAGH			KIAA1279_x000D_
		NUB1			KLHL9_x000D_
		CANT1			COX6C_x000D_
		TRAM2			MLH1_x000D_
		EXOSC10			RHOG_x000D_
		CIRH1A			SDC4_x000D_
		SEPT8			UBE3A_x000D_
		ANXA1			CSTF3_x000D_
		HSD17B10			MRPL24_x000D_
		EFHD1			GPR107_x000D_
		REXO2			MCMBP_x000D_
		OCIAD1			SMG9_x000D_
		LOC101060433			SPRY1_x000D_
		PTTG1			GIT1_x000D_
		TMEM50B			CMC4_x000D_
		RDX			SPRED2_x000D_
		SLC25A20			EZH2_x000D_
		UBA2			PPP1R16B_x000D_
		MAN2A2			PIEZO1_x000D_
		TMEM259			KLHL12_x000D_
		VEGFB			TSPYL4_x000D_
		RYBP			POLA2_x000D_
		WRNIP1			POLR2K_x000D_
		NFKB1			IWS1_x000D_
		MAPK3			NDUFB6_x000D_
		POLR2A			SF3B14_x000D_
		MRPS5			ENPP2_x000D_
		MPRIP			EIF2B2_x000D_
		INTS12			SLC39A3_x000D_
		BTBD10			CYFIP2_x000D_
		LOXL1			AVPI1_x000D_
		FNBP1L			UNC13B_x000D_
		DERL2			GNA13_x000D_
		SETD7			MICU2_x000D_
		POM121			RBM15B_x000D_
		ABLIM1			JAK1_x000D_
		SLCO2A1			RNF19A_x000D_
		DTX3L			MED27_x000D_
		EMP1			ANKRD13A_x000D_
		NQO1			TYSND1_x000D_
		MYH7			DCAF8_x000D_
		CPSF3			RB1_x000D_
		NECAP1			KIFC3_x000D_
		PFN1			VPS13D_x000D_
		PPP1R3C			PTPN18_x000D_
		SFN			LPCAT4_x000D_
		VPS26A			MTFP1_x000D_
		VAPB			SDHAF1_x000D_
		PSMD10			PALM_x000D_
		SCAP			CHST10_x000D_
		CLPP			FNDC3B_x000D_
		EXOSC8			ST6GAL1_x000D_
		CNOT1			ASAH1_x000D_
		CENPB			RAB1A_x000D_
		GNAS			HN1_x000D_
		SMPD1			PFKFB3_x000D_
		SLC20A2			ZCCHC24_x000D_
		SECISBP2			FUCA2_x000D_
		TRIP4			GPRC5C_x000D_
		RNPS1			ACOT7_x000D_
		VMA21			MARCH6_x000D_
		MEN1			MCTS1_x000D_
		SUCLG2			CD320_x000D_
		MAST2			HUWE1_x000D_
		KLHDC8B			SEC14L1_x000D_
		KIF13B			RALA_x000D_
		OXSR1			NDUFV1_x000D_
		PXN			G6PC3_x000D_
		EPHA2			CPVL_x000D_
		LSS			MGLL_x000D_
		FOXN3			ATMIN_x000D_
		SUCO			PDE6G_x000D_
		TBL2			LCMT1_x000D_
		NDUFC2			OTUB1_x000D_
		BIRC2			THRA_x000D_
		KIAA1279			PLEKHB1_x000D_
		KLHL9			GYPC_x000D_
		COX6C			KIF1C_x000D_
		MLH1			USP15_x000D_
		RHOG			DHX35_x000D_
		SDC4			PHF5A_x000D_
		UBE3A			THYN1_x000D_
		CSTF3			CLUH_x000D_
		MRPL24			AAR2_x000D_
		GPR107			APPL2_x000D_
		MCMBP			FAM219A_x000D_
		SMG9			ZDHHC3_x000D_
		SPRY1			ZER1_x000D_
		GIT1			NTN4_x000D_
		CMC4			CASP3_x000D_
		SPRED2			ZSWIM8_x000D_
		EZH2			RNF103_x000D_
		PPP1R16B			EXD2_x000D_
		PIEZO1			SEPN1_x000D_
		KLHL12			KIF3C_x000D_
		TSPYL4			ST3GAL4_x000D_
		POLA2			ZBTB5_x000D_
		POLR2K			TNRC6A_x000D_
		IWS1			TOB2_x000D_
		NDUFB6			SLC4A4_x000D_
		SF3B14			STMN2_x000D_
		ENPP2			DBI_x000D_
		EIF2B2			EIF4E2_x000D_
		SLC39A3			MIIP_x000D_
		CYFIP2			GLG1_x000D_
		AVPI1			SRSF4_x000D_
		UNC13B			PDCD6_x000D_
		GNA13			ETNK1_x000D_
		MICU2			CDK7_x000D_
		RBM15B			PLEKHJ1_x000D_
		JAK1			FARSA_x000D_
		RNF19A			QRICH1_x000D_
		MED27			CCDC167_x000D_
		ANKRD13A			ZNF282_x000D_
		CEBPG			NAGLU_x000D_
		TYSND1			ZSCAN18_x000D_
		ARIH1			TSSC4_x000D_
		DCAF8			PSMG1_x000D_
		RB1			DHX29_x000D_
		KIFC3			EBP_x000D_
		VPS13D			DUSP5_x000D_
		PTPN18			PSME4_x000D_
		LPCAT4			ZNRD1_x000D_
		MTFP1			LINC00921_x000D_
		SDHAF1			KANK2_x000D_
		PALM			PPFIA1_x000D_
		CHST10			ATXN7L3_x000D_
		FNDC3B			ZNF512_x000D_
		ST6GAL1			ZHX3_x000D_
		ASAH1			CCDC3_x000D_
		RAB1A			PTPN12_x000D_
		HN1			CHAMP1_x000D_
		SQLE			ECM1_x000D_
		PFKFB3			PTP4A1_x000D_
		ZCCHC24			MMS19_x000D_
		PCYOX1			MAGT1_x000D_
		FUCA2			ZCCHC17_x000D_
		GPRC5C			IER3IP1_x000D_
		ACOT7			STAU1_x000D_
		MARCH6			FAM136A_x000D_
		MCTS1			CDO1_x000D_
		CD320			BIVM-ERCC5_x000D_
		HUWE1			CKMT1A_x000D_
		SEC14L1			WFDC2_x000D_
		RALA			YAP1_x000D_
		NDUFV1			FOXK2_x000D_
		G6PC3			FOLR1_x000D_
		CPVL			TBK1_x000D_
		MGLL			DNAL4_x000D_
		ATMIN			ERMP1_x000D_
		PDE6G			SMIM3_x000D_
		LCMT1			U2AF2_x000D_
		OTUB1			EIF2B1_x000D_
		THRA			FNBP4_x000D_
		PLEKHB1			NUMB_x000D_
		GYPC			COA5_x000D_
		KIF1C			SC5D_x000D_
		USP15			ZDHHC18_x000D_
		DHX35			DCPS_x000D_
		PHF5A			MOGS_x000D_
		THYN1			STK39_x000D_
		CLUH			PATL1_x000D_
		AAR2			TCF3_x000D_
		APPL2			KCTD2_x000D_
		FAM219A			MED11_x000D_
		ZDHHC3			KRAS_x000D_
		ZER1			TYW1_x000D_
		ATF5			TMEM216_x000D_
		NTN4			FAM20B_x000D_
		CASP3			FAM219B_x000D_
		ZSWIM8			METTL3_x000D_
		RNF103			ACP5_x000D_
		EXD2			FBXL3_x000D_
		SEPN1			GGPS1_x000D_
		KIF3C			PITPNB_x000D_
		ST3GAL4			APOC1_x000D_
		ZBTB5			MRPL40_x000D_
		TNRC6A			C17orf49_x000D_
		TOB2			SUN1_x000D_
		SLC4A4			SIDT2_x000D_
		STMN2			DNAJC7_x000D_
		DBI			CBX7_x000D_
		TSC22D3			NUP205_x000D_
		EIF4E2			MPLKIP_x000D_
		MIIP			ZMYM3_x000D_
		TEX10			NCOA5_x000D_
		GLG1			CDC25B_x000D_
		SRSF4			MYLIP_x000D_
		PDCD6			CPNE2_x000D_
		ETNK1			STX18_x000D_
		CDK7			SLC25A22_x000D_
		PLEKHJ1			MRPL4_x000D_
		FARSA			IRS2_x000D_
		QRICH1			ZMAT5_x000D_
		CCDC167			ADARB1_x000D_
		ZNF282			LRRC20_x000D_
		NAGLU			SSFA2_x000D_
		ZSCAN18			IFT52_x000D_
		TSSC4			NCOA7_x000D_
		PSMG1			PUS1_x000D_
		DHX29			RAB11A_x000D_
		EBP			ATP6V0A1_x000D_
		EGR1			CHURC1-FNTB_x000D_
		DUSP5			PPIL1_x000D_
		PSME4			MDK_x000D_
		ZNRD1			DCAF12_x000D_
		LINC00921			SNRPE_x000D_
		KANK2			MED17_x000D_
		PPFIA1			RAB11B_x000D_
		ATXN7L3			ITPK1_x000D_
		ZNF512			GLRX_x000D_
		ZHX3			BASP1_x000D_
		CCDC3			RPL27_x000D_
		PTPN12			TBC1D23_x000D_
		CHAMP1			LSM1_x000D_
		GNAI2			BTBD3_x000D_
		ECM1			UTP11L_x000D_
		PTP4A1			TYMS_x000D_
		MMS19			TTYH2_x000D_
		MAGT1			NME3_x000D_
		ZCCHC17			C11orf48_x000D_
		IER3IP1			PVRL2_x000D_
		STAU1			TCTN1_x000D_
		FAM136A			NCOR2_x000D_
		CDO1			MAPKAPK3_x000D_
		BIVM-ERCC5			BCL2L11_x000D_
		CKMT1A			ATP2B4_x000D_
		WFDC2			SHKBP1_x000D_
		SRRT			TNKS_x000D_
		YAP1			TPCN1_x000D_
		FOXK2			RAB11FIP1_x000D_
		FOLR1			NPRL2_x000D_
		TBK1			RNF38_x000D_
		DNAL4			MEF2A_x000D_
		ERMP1			ENDOD1_x000D_
		SMIM3			IFT20_x000D_
		U2AF2			CD59_x000D_
		EIF2B1			IPO5_x000D_
		FNBP4			DLD_x000D_
		NUMB			SF3A3_x000D_
		COA5			SRP54_x000D_
		SC5D			METTL13_x000D_
		ZDHHC18			NFS1_x000D_
		DCPS			CFL2_x000D_
		MOGS			AIMP1_x000D_
		STK39			TK1_x000D_
		PATL1			ARL2_x000D_
		TCF3			RBP4_x000D_
		KCTD2			CDK5RAP1_x000D_
		MED11			PRPS2_x000D_
		KRAS			PDXK_x000D_
		TYW1			EMP3_x000D_
		TMEM216			DKK1_x000D_
		FAM20B			TTC27_x000D_
		FAM219B			LOC81691_x000D_
		METTL3			DGCR14_x000D_
		ACP5			HPCAL1_x000D_
		FBXL3			ATG5_x000D_
		GGPS1			APH1A_x000D_
		PITPNB			PRADC1_x000D_
		APOC1			HDAC3_x000D_
		MRPL40			THTPA_x000D_
		C17orf49			PTX3_x000D_
		SUN1			KLF13_x000D_
		SIDT2			MCRS1_x000D_
		DNAJC7			PPP1R15B_x000D_
		CBX7			RBL2_x000D_
		NR4A1			PRDM4_x000D_
		NUP205			MYOF_x000D_
		MPLKIP			KMT2B_x000D_
		ZMYM3			C2CD5_x000D_
		NCOA5			DDX50_x000D_
		CDC25B			CMTM4_x000D_
		MYLIP			FERMT2_x000D_
		CPNE2			CDCA5_x000D_
		STX18			FCHSD2_x000D_
		SLC25A22			UHRF2_x000D_
		MRPL4			BNIP1_x000D_
		IRS2			FOXJ2_x000D_
		ZMAT5			C14orf159_x000D_
		ADARB1			VEZF1_x000D_
		LRRC20			ATP6V0D1_x000D_
		SSFA2			LHFP_x000D_
		IFT52			KPNA3_x000D_
		NCOA7			HEY1_x000D_
		PUS1			BTD_x000D_
		RAB11A			PRICKLE4_x000D_
		ATP6V0A1			REC8_x000D_
		CHURC1-FNTB			TOE1_x000D_
		PPIL1			COQ6_x000D_
		MDK			TMEM9B_x000D_
		DCAF12			SLC27A2_x000D_
		SNRPE			DDA1_x000D_
		MED17			RAB22A_x000D_
		RAB11B			HNRNPAB_x000D_
		ITPK1			GSPT1_x000D_
		GLRX			SMIM12_x000D_
		BASP1			BCS1L_x000D_
		RPL27			R3HDM4_x000D_
		TBC1D23			KTI12_x000D_
		LSM1			PRPF4B_x000D_
		BTBD3			CAPRIN1_x000D_
		UTP11L			PRUNE2_x000D_
		TYMS			ITGA7_x000D_
		TTYH2			SLC25A42_x000D_
		NME3			KIAA0146_x000D_
		C11orf48			KIAA0430_x000D_
		PVRL2			TBC1D13_x000D_
		TCTN1			HINFP_x000D_
		NCOR2			ABHD4_x000D_
		MAPKAPK3			URGCP_x000D_
		BCL2L11			CCDC130_x000D_
		ATP2B4			ANKRD27_x000D_
		SHKBP1			NOTCH1_x000D_
		TNKS			ERF_x000D_
		TPCN1			SMAD3_x000D_
		RAB11FIP1			ANGPTL2_x000D_
		BIVM			HNRNPUL1_x000D_
		NPRL2			EIF3L_x000D_
		RNF38			IFRD2_x000D_
		MEF2A			NDUFB4_x000D_
		ENDOD1			RPRD1B_x000D_
		IFT20			TRIAP1_x000D_
		CD59			NDUFV2_x000D_
		IPO5			MRPL45_x000D_
		DLD			UBL3_x000D_
		SF3A3			APBB3_x000D_
		SRP54			FXYD5_x000D_
		METTL13			CDKN2A_x000D_
		NFS1			NME1-NME2_x000D_
		CFL2			SEMA4B_x000D_
		ATP6V1A			TACC3_x000D_
		AIMP1			CCDC25_x000D_
		TK1			RPP25_x000D_
		ARL2			HSD11B2_x000D_
		RBP4			PAFAH1B3_x000D_
		CDK5RAP1			MYO18A_x000D_
		PRPS2			PDLIM2_x000D_
		PDXK			GSE1_x000D_
		EMP3			HEG1_x000D_
		DKK1			TMUB1_x000D_
		TTC27			ACADSB_x000D_
		LOC81691			LRP11_x000D_
		DGCR14			SLC16A2_x000D_
		HPCAL1			SLC25A10_x000D_
		ATG5			CD93_x000D_
		APH1A			ACAP2_x000D_
		PRADC1			WWC3_x000D_
		HDAC3			SGSM2_x000D_
		THTPA			NAPB_x000D_
		PTX3			TSPAN3_x000D_
		KLF13			SCAMP4_x000D_
		MCRS1			GRB2_x000D_
		PPP1R15B			NHP2_x000D_
		RBL2			DAZAP2_x000D_
		PRDM4			RPS9_x000D_
		MYOF			TUBGCP2_x000D_
		KMT2B			CNOT7_x000D_
		RFWD2			S100P_x000D_
		C2CD5			TUSC2_x000D_
		C1D			NLRP2_x000D_
		DDX50			VPS33B_x000D_
		CMTM4			ERP44_x000D_
		FERMT2			USF2_x000D_
		CDCA5			COIL_x000D_
		FCHSD2			HS6ST1_x000D_
		UHRF2			ST6GALNAC6_x000D_
		BNIP1			LYPLA1_x000D_
		FOXJ2			ZZZ3_x000D_
		C14orf159			LAMA5_x000D_
		VEZF1			NRBF2_x000D_
		ATP6V0D1			DHRS7B_x000D_
		LHFP			WDR5_x000D_
		KPNA3			LOC401127_x000D_
		HEY1			PRKAG2_x000D_
		BTD			DGKZ_x000D_
		PRICKLE4			PARP4_x000D_
		REC8			AIFM1_x000D_
		TOE1			C2orf68_x000D_
		COQ6			ZHX2_x000D_
		TMEM9B			ZFYVE20_x000D_
		PYCR1			NUDT2_x000D_
		SLC27A2			TRIM26_x000D_
		DDA1			PREPL_x000D_
		RAB22A			JUN_x000D_
		HNRNPAB			PNP_x000D_
		GSPT1			NUDT21_x000D_
		SMIM12			RFC3_x000D_
		BCS1L			BZW2_x000D_
		R3HDM4			TMBIM6_x000D_
		KTI12			NDUFAF3_x000D_
		PRPF4B			GPKOW_x000D_
		CAPRIN1			C14orf166_x000D_
		PRUNE2			NONO_x000D_
		ITGA7			ECSIT_x000D_
		SLC25A42			TST_x000D_
		KIAA0146			CLPTM1L_x000D_
		KIAA0430			TMEM115_x000D_
		TBC1D13			CCNB1IP1_x000D_
		HINFP			SMARCA5_x000D_
		PPP1R10			ACD_x000D_
		ABHD4			HSDL2_x000D_
		URGCP			SOD3_x000D_
		CCDC130			EMD_x000D_
		ANKRD27			ZNF32_x000D_
		NOTCH1			PPP6R1_x000D_
		ERF			SASH1_x000D_
		ACACA			NPNT_x000D_
		SMAD3			ATPAF2_x000D_
		ANGPTL2			NSUN4_x000D_
		HNRNPUL1			RAVER1_x000D_
		TAX1BP1			MAPK8IP3_x000D_
		EIF3L			SH3BGRL2_x000D_
		IFRD2			AGBL5_x000D_
		NDUFB4			NAGA_x000D_
		RPRD1B			AXIN2_x000D_
		TRIAP1			INPP5K_x000D_
		NDUFV2			SLC43A2_x000D_
		EIF4EBP1			STK11IP_x000D_
		MRPL45			SLC39A11_x000D_
		UBL3			NEURL1B_x000D_
		APBB3			NCK2_x000D_
		FXYD5			NECAB3_x000D_
		HK1			USP33_x000D_
		CDKN2A			GLIS2_x000D_
		NME1-NME2			ABHD2_x000D_
		SEMA4B			CLIP3_x000D_
		TACC3			IDH1_x000D_
		CCDC25			STAR_x000D_
		RPP25			MID1IP1_x000D_
		HSD11B2			CFI_x000D_
		PAFAH1B3			UBE2N_x000D_
		MYO18A			H1F0_x000D_
		PDLIM2			EI24_x000D_
		GSE1			ORC3_x000D_
		HEG1			FABP5_x000D_
		TMUB1			SLC1A2_x000D_
		ACADSB			SRP68_x000D_
		LRP11			REEP4_x000D_
		SLC16A2			EXOC1_x000D_
		SLC25A10			MRPL54_x000D_
		CD93			UBE2Q1_x000D_
		ACAP2			GPCPD1_x000D_
		SESN2			LOC100996657_x000D_
		WWC3			PSMG2_x000D_
		SGSM2			UBE2L3_x000D_
		NAPB			SQRDL_x000D_
		TSPAN3			SMG7_x000D_
		SCAMP4			ANTXR1_x000D_
		GRB2			NIPA2_x000D_
		NHP2			TOR3A_x000D_
		DAZAP2			PCIF1_x000D_
		RPS9			CAD_x000D_
		TUBGCP2			SIK3_x000D_
		CNOT7			FAHD2A_x000D_
		S100P			NRN1_x000D_
		TUSC2			TMEM243_x000D_
		NLRP2			MTSS1_x000D_
		VPS33B			PARP6_x000D_
		ERP44			ZBTB44_x000D_
		USF2			ILF3_x000D_
		PEG10			NAA60_x000D_
		COIL			OTUD4_x000D_
		HS6ST1			MCOLN1_x000D_
		ST6GALNAC6			CREB3L2_x000D_
		LYPLA1			MKRN1_x000D_
		FDPS			C20orf112_x000D_
		ZZZ3			RCOR1_x000D_
		LAMA5			DNMT3A_x000D_
		NRBF2			ANKRD10_x000D_
		DHRS7B			KIAA1147_x000D_
		WDR5			NT5DC3_x000D_
		LOC401127			SERBP1_x000D_
		PRKAG2			NET1_x000D_
		DGKZ			GSTM3_x000D_
		PARP4			COQ9_x000D_
		AIFM1			GPN2_x000D_
		C2orf68			PSMA1_x000D_
		ZHX2			CNPY2_x000D_
		ZFYVE20			SAP30BP_x000D_
		NUDT2			BEX4_x000D_
		TRIM26			CHMP6_x000D_
		PREPL			SDF2L1_x000D_
		JUN			RTN4_x000D_
		PNP			CCNL1_x000D_
		NUDT21			FAU_x000D_
		RFC3			CCDC12_x000D_
		BZW2			DDRGK1_x000D_
		TMBIM6			TM2D2_x000D_
		NDUFAF3			ATXN2_x000D_
		GPKOW			SCRG1_x000D_
		C14orf166			DESI1_x000D_
		NONO			MIR5193_x000D_
		ECSIT			VPS72_x000D_
		TST			TP53INP1_x000D_
		CLPTM1L			ABCD4_x000D_
		TMEM115			RABEP1_x000D_
		CCNB1IP1			CHRDL1_x000D_
		SMARCA5			PPP5C_x000D_
		ACD			DGUOK_x000D_
		HSDL2			TRAK1_x000D_
		SOD3			BOK_x000D_
		EMD			SERTAD1_x000D_
		ZNF32			PCBP4_x000D_
		PPP6R1			KIF1B_x000D_
		SASH1			JMJD1C_x000D_
		NPNT			ELP6_x000D_
		ATPAF2			SEC24C_x000D_
		NSUN4			SPR_x000D_
		RAVER1			NDST2_x000D_
		MAPK8IP3			OSBPL8_x000D_
		SH3BGRL2			ACVR1_x000D_
		AGBL5			SYNE2_x000D_
		NAGA			TMTC1_x000D_
		AXIN2			STAT2_x000D_
		INPP5K			PKD2_x000D_
		SLC43A2			CHMP5_x000D_
		STK11IP			SLC16A1_x000D_
		SLC39A11			MIR21_x000D_
		ELMOD3			MOV10_x000D_
		NEURL1B			NENF_x000D_
		NCK2			SRP14_x000D_
		NECAB3			MIR4647_x000D_
		USP33			GATC_x000D_
		GLIS2			ENY2_x000D_
		ABHD2			MED9_x000D_
		CLIP3			C11orf49_x000D_
		IDH1			IRF3_x000D_
		STAR			TMEM245_x000D_
		MID1IP1			PSEN1_x000D_
		CFI			CD97_x000D_
		UBE2N			PHF14_x000D_
		H1F0			ANP32B_x000D_
		EI24			TXNRD2_x000D_
		ORC3			ACOT8_x000D_
		FABP5			SBNO2_x000D_
		SLC1A2			TMEM60_x000D_
		SRP68			YIF1B_x000D_
		REEP4			C6orf89_x000D_
		EXOC1			ARFIP1_x000D_
		MRPL54			INO80E_x000D_
		UBE2Q1			IGF1R_x000D_
		GPCPD1			SLC9A1_x000D_
		LOC100996657			SFSWAP_x000D_
		PSMG2			B4GALT2_x000D_
		UBE2L3			LOC101060429_x000D_
		TSPAN14			TOM1L2_x000D_
		SQRDL			FOCAD_x000D_
		TAF9			BRD8_x000D_
		KCMF1			ARRDC3_x000D_
		SMG7			ZNF655_x000D_
		ANTXR1			CCDC97_x000D_
		NIPA2			MAPT_x000D_
		TOR3A			POGK_x000D_
		PCIF1			PCMTD1_x000D_
		CAD			FAM160B2_x000D_
		SIK3			DCTN4_x000D_
		NKTR			ARHGAP21_x000D_
		FAHD2A			PCGF2_x000D_
		NRN1			C1QL1_x000D_
		TMEM243			SPG11_x000D_
		MTSS1			NPR2_x000D_
		PARP6			FUK_x000D_
		ZBTB44			CAPN5_x000D_
		ILF3			MTMR10_x000D_
		NAA60			APLP1_x000D_
		OTUD4			HIF1A_x000D_
		MCOLN1			WLS_x000D_
		CREB3L2			POMP_x000D_
		MKRN1			COX5B_x000D_
		C20orf112			NDUFA6_x000D_
		RCOR1			PRSS23_x000D_
		DNMT3A			LAMTOR3_x000D_
		ANKRD10			SELK_x000D_
		KIAA1147			SMARCE1_x000D_
		NT5DC3			KRT222_x000D_
		SERBP1			SRRM1_x000D_
		NET1			PCMT1_x000D_
		GSTM3			TMED1_x000D_
		COQ9			HPX_x000D_
		GPN2			R3HCC1_x000D_
		PSMA1			PAN2_x000D_
		CNPY2			NRGN_x000D_
		SAP30BP			ADA_x000D_
		BEX4			ZNF302_x000D_
		CHMP6			HES6_x000D_
		SDF2L1			EXOC4_x000D_
		RTN4			C4orf27_x000D_
		CCNL1			ZBED1_x000D_
		FAU			PAQR4_x000D_
		CCDC12			PPCDC_x000D_
		DDRGK1			PTPRU_x000D_
		TM2D2			C1orf216_x000D_
		ATXN2			PSRC1_x000D_
		C7orf41			PDCD10_x000D_
		SCRG1			PUM2_x000D_
		DESI1			TP53BP1_x000D_
		MIR5193			MKNK1_x000D_
		VPS72			PVRL1_x000D_
		TP53INP1			PLCD1_x000D_
		ABCD4			MADD_x000D_
		RABEP1			SLC26A6_x000D_
		CHRDL1			TSC1_x000D_
		DUSP12			MTIF2_x000D_
		PPP5C			DOK4_x000D_
		DGUOK			C10orf137_x000D_
		TRAK1			IGIP_x000D_
		BOK			MVB12B_x000D_
		SERTAD1			ITM2C_x000D_
		PCBP4			EHD1_x000D_
		KIF1B			NDUFA2_x000D_
		JMJD1C			LOXL2_x000D_
		ELP6			PELP1_x000D_
		SEC24C			NDUFS2_x000D_
		SPR			MON1B_x000D_
		NDST2			PDHX_x000D_
		OSBPL8			C16orf62_x000D_
		ACVR1			DNAJC25_x000D_
		SYNE2			BCL2L2-PABPN1_x000D_
		TMTC1			SH3GLB1_x000D_
		STAT2			BEX2_x000D_
		PKD2			SRPK1_x000D_
		CHMP5			ZBED5_x000D_
		SLC16A1			MRPS30_x000D_
		MIR21			EMC4_x000D_
		MOV10			NUDCD3_x000D_
		NENF			SUPV3L1_x000D_
		SRP14			COX10_x000D_
		MIR4647			FAM192A_x000D_
		GATC			PALMD_x000D_
		ENY2			DHRS1_x000D_
		MED9			ATP2A2_x000D_
		C11orf49			PNMA1_x000D_
		IRF3			DNER_x000D_
		TMEM245			SMC1A_x000D_
		PSEN1			ZCCHC14_x000D_
		CD97			PSMC4_x000D_
		PHF14			ARL5A_x000D_
		ANP32B			TPRKB_x000D_
		TXNRD2			TMEM59L_x000D_
		NES			PIP5K1A_x000D_
		ACOT8			FOXO3_x000D_
		SBNO2			RFC1_x000D_
		TMEM60			POLG_x000D_
		YIF1B			FILIP1L_x000D_
		C6orf89			ADCK2_x000D_
		ARFIP1			CHST2_x000D_
		INO80E			OTUD5_x000D_
		IGF1R			PDZD2_x000D_
		TBC1D9B			RGS19_x000D_
		SLC9A1			IRF7_x000D_
		SFSWAP			PAK4_x000D_
		B4GALT2			ATP6V1B1_x000D_
		LOC101060429			IQSEC1_x000D_
		TOM1L2			WWP2_x000D_
		FOCAD			ARID5B_x000D_
		BRD8			ANKS1A_x000D_
		ARRDC3			TGIF2_x000D_
		ZNF655			SLC35D2_x000D_
		CCDC97			FKBP1A-SDCBP2_x000D_
		MAPT			STK19_x000D_
		POGK			MMD_x000D_
		PCMTD1			WDYHV1_x000D_
		FAM160B2			LSM14B_x000D_
		DCTN4			AURKA_x000D_
		ARHGAP21			PGPEP1_x000D_
		PCGF2			MPP5_x000D_
		C1QL1			EPB41L5_x000D_
		SPG11			FBLIM1_x000D_
		NPR2			LOC101060511_x000D_
		FUK			FAM160A2_x000D_
		CAPN5			NUFIP2_x000D_
		MTMR10			DDX6_x000D_
		APLP1			CD46_x000D_
		HIF1A			LPL_x000D_
		WLS			ARPP19_x000D_
		POMP			CAPN2_x000D_
		COX5B			YKT6_x000D_
		NDUFA6			KLHL21_x000D_
		PRSS23			IFI6_x000D_
		LAMTOR3			LARS2_x000D_
		SELK			RNASE4_x000D_
		SMARCE1			OS9_x000D_
		KRT222			NDUFB7_x000D_
		SRRM1			FKBP2_x000D_
		PCMT1			CRKL_x000D_
		SSBP2			DDX20_x000D_
		TMED1			DHFR_x000D_
		HPX			TADA3_x000D_
		R3HCC1			ANKH_x000D_
		PAN2			BTBD6_x000D_
		NRGN			PAPOLA_x000D_
		ADA			FZD4_x000D_
		ZNF302			PQLC3_x000D_
		HES6			CBFB_x000D_
		EXOC4			WDFY1_x000D_
		C4orf27			ZNF652_x000D_
		ZBED1			TSPYL2_x000D_
		PAQR4			PIP5K1C_x000D_
		PPCDC			FADS3_x000D_
		PTPRU			CCDC94_x000D_
		C1orf216			FTSJ3_x000D_
		PSRC1			ACSF2_x000D_
		PDCD10			UVRAG_x000D_
		PUM2			ARAP1_x000D_
		TP53BP1			CYGB_x000D_
		MKNK1			ACSL4_x000D_
		PVRL1			ALKBH5_x000D_
		PLCD1			PER3_x000D_
		MADD			SNRK_x000D_
		SLC26A6			WEE1_x000D_
		TSC1			CPNE1_x000D_
		MTIF2			RASSF5_x000D_
		DOK4			BTN2A1_x000D_
		C10orf137			PDE8A_x000D_
		IGIP			FAM53C_x000D_
		MVB12B			ATRN_x000D_
		ITM2C			SESN1_x000D_
		EHD1			GNPAT_x000D_
		NDUFA2			EIF2S3_x000D_
		LOXL2			GPATCH3_x000D_
		PELP1			HSPA13_x000D_
		NDUFS2			WDR18_x000D_
		MON1B			REEP1_x000D_
		PDHX			RPUSD4_x000D_
		C16orf62			AAGAB_x000D_
		DNAJC25			CDC5L_x000D_
[truncated: 11,078 more rows]

## Sheet: GO 13077 UP
GOID	Pvalue	OddsRatio	ExpCount	Count	Size	Term	GO_type	genes_x000D_
GO:0043038	2.82705e-12	20.3181	0.896952	13	48	amino acid activation	GO_BP	AARS,CARS,CARS2,EPRS,GARS,IARS,LARS,MARS,NARS,RARS,SARS,TARS,YARS_x000D_
GO:0016070	3.44632e-11	3.69441	14.1233	43	854	RNA metabolic process	GO_BP	AARS,ABCE1,ALKBH8,ANKRA2,APBB2,ATF3,ATF4,ATF5,BAMBI,BBS7,BCDIN3D,BEND6,BUD31,C1D,C7orf60,CARS,CARS2,CBX4,CCPG1,CEBPB,CEBPG,CNBP,CREBBP,CREBRF,CSRNP2,CTH,DAZAP1,DDIT3,DDIT4,DDX21,DDX59,DUSP26,EAPP,EGLN1,EGR1,EPC1,EPC2,EPRS,EXOSC1,EXOSC8,FIZ1,FOS,FOXF2,GABPB1,GARS,GEMIN2,GTF2F2,H2AFZ,HAX1,HIST1H2AC,HIST1H4A,HIVEP1,IARS,JDP2,KLF10,LARP6,LARS,LRIF1,LSM10,MARS,MED30,MTO1,MXD1,MXI1,N4BP2L2,NAMPT,NARS,N…
GO:0006399	4.10219e-10	7.53586	2.80408	18	151	tRNA metabolic process	GO_BP	AARS,ALKBH8,CARS,CARS2,EPRS,EXOSC8,GARS,IARS,LARS,MARS,MTO1,NARS,RARS,SARS,SEPSECS,TARS,TRMT10A,TRUB1,TSEN15,YARS_x000D_
GO:0006725	3.95358e-09	1.97067	104.831	154	5653	cellular aromatic compound metabolic process	GO_BP	AARS,ABCE1,AEN,ALKBH3,ALKBH8,ANKRA2,APBB2,ATF3,ATF4,ATF5,BAMBI,BBS7,BCDIN3D,BEND6,BUD31,C1D,C7orf60,CARS,CARS2,CBS,CBX4,CCPG1,CDC25A,CEBPB,CEBPG,CNBP,CREBBP,CREBRF,CSRNP2,CTH,DAZAP1,DDIT3,DDIT4,DDX21,DDX59,DUSP26,EAPP,EGLN1,EGR1,EPC1,EPC2,EPRS,ERCC4,EXOSC1,EXOSC8,FECH,FIZ1,FOS,FOXF2,GABPB1,GADD45A,GARS,GEMIN2,GIN1,GTF2F2,H2AFZ,HAX1,HIST1H2AC,HIST1H4A,HIVEP1,IARS,JDP2,KLF10,LARP6,LARS,LRIF1,LSM10,…
GO:1901360	9.23328e-09	1.93484	108.8	157	5867	organic cyclic compound metabolic process	GO_BP	AARS,ABCE1,AEN,ALKBH3,ALKBH8,ANKRA2,APBB2,ATF3,ATF4,ATF5,BAMBI,BBS7,BCDIN3D,BEND6,BUD31,C1D,C7orf60,CARS,CARS2,CBS,CBX4,CCPG1,CDC25A,CEBPB,CEBPG,CNBP,CREBBP,CREBRF,CSRNP2,CTH,DAZAP1,DDIT3,DDIT4,DDX21,DDX59,DUSP26,EAPP,EGLN1,EGR1,EPC1,EPC2,EPRS,ERCC4,EXOSC1,EXOSC8,FECH,FIZ1,FOS,FOXF2,GABPB1,GADD45A,GARS,GEMIN2,GIN1,GTF2F2,H2AFZ,HAX1,HIST1H2AC,HIST1H4A,HIVEP1,IARS,JDP2,KLF10,LARP6,LARS,LIAS,LRIF1,L…
GO:0006564	1.1962e-07	Inf	0.074746	4	4	L-serine biosynthetic process	GO_BP	PHGDH,PSAT1,PSPH,SHMT2_x000D_
GO:0010467	2.82818e-07	2.74452	17.1134	40	1086	gene expression	GO_BP	AARS,ALKBH3,ALKBH8,ANKRA2,APBB2,APH1B,ATF3,ATF4,ATF5,BAMBI,BBC3,BBS7,BCDIN3D,BEND6,BUD31,C12orf65,C1D,C7orf60,CARS,CARS2,CBX4,CCPG1,CEBPB,CEBPG,CHAC1,CNBP,COA1,CREBBP,CREBRF,CSRNP2,CTH,DAZAP1,DDIT3,DDIT4,DDX21,DUSP26,EAPP,EGLN1,EGR1,EIF1,EIF1B,EIF2S2,EIF4EBP1,EPC1,EPC2,EPRS,ERP29,EXOSC1,EXOSC8,FECH,FIZ1,FOS,FOXF2,GABPB1,GARS,GEMIN2,GTF2F2,H2AFZ,HAX1,HIST1H2AC,HIST1H4A,HIVEP1,IARS,IRS1,JDP2,KLF10,…
GO:1902679	2.99883e-07	2.41645	22.8536	49	1223	negative regulation of RNA biosynthetic process	GO_BP	ATF3,ATF5,BEND6,C1D,CBX4,CEBPB,CEBPG,CREBBP,CREBRF,DDIT3,DUSP26,EAPP,EGLN1,EGR1,EPC1,FOXF2,H2AFZ,HIST1H2AC,HIST1H4A,HIVEP1,JDP2,KLF10,MXD1,MXI1,N4BP2L2,NCK1,NFIL3,PRICKLE1,RBBP8,RNF2,SATB2,SFRP5,SIAH2,SIRT1,SIRT4,TAF1A,TAX1BP1,TBL1X,TGIF1,TRIB3,TSC22D3,URI1,VEGFA,XBP1,YAF2,ZBTB14,ZNF567,ZNF639,ZNF85_x000D_
GO:0046483	4.5753e-07	2.47902	23.045	48	1431	heterocycle metabolic process	GO_BP	AARS,ABCE1,AEN,ALKBH3,ALKBH8,ANKRA2,APBB2,ATF3,ATF4,ATF5,BAMBI,BBS7,BCDIN3D,BEND6,BUD31,C1D,C7orf60,CARS,CARS2,CBS,CBX4,CCPG1,CDC25A,CEBPB,CEBPG,CNBP,CREBBP,CREBRF,CSRNP2,CTH,DAZAP1,DDIT3,DDIT4,DDX21,DDX59,DUSP26,EAPP,EGLN1,EGR1,EPC1,EPC2,EPRS,ERCC4,EXOSC1,EXOSC8,FECH,FIZ1,FOS,FOXF2,GABPB1,GADD45A,GARS,GEMIN2,GIN1,GTF2F2,H2AFZ,HAX1,HIST1H2AC,HIST1H4A,HIVEP1,IARS,JDP2,KLF10,LARP6,LARS,LIAS,LRIF1,L…
GO:0045934	8.32359e-07	2.26816	25.8061	52	1381	negative regulation of nucleobase-containing compound metabolic process	GO_BP	ATF3,ATF5,BCDIN3D,BEND6,C1D,CBX4,CEBPB,CEBPG,CREBBP,CREBRF,DDIT3,DDIT4,DUSP26,EAPP,EGLN1,EGR1,EPC1,ERCC4,FOXF2,H2AFZ,HIST1H2AC,HIST1H4A,HIVEP1,JDP2,KLF10,MXD1,MXI1,N4BP2L2,NCK1,NFIL3,PRICKLE1,RBBP8,RNF2,SATB2,SFRP5,SIAH2,SIRT1,SIRT4,TAF1A,TAX1BP1,TBL1X,TGIF1,TRIB3,TSC22D3,URI1,VEGFA,XBP1,YAF2,ZBTB14,ZNF567,ZNF639,ZNF85_x000D_
GO:0036499	8.96559e-07	24.6976	0.355044	6	19	PERK-mediated unfolded protein response	GO_BP	ASNS,ATF3,ATF4,DDIT3,HERPUD1,NCK1_x000D_
GO:0019752	9.34213e-07	2.50493	18.2193	41	975	carboxylic acid metabolic process	GO_BP	AARS,ASNS,ATF4,CARS,CARS2,CBS,CTH,DDIT4,EGLN1,EPRS,GARS,GOT1,GPT2,IARS,IDH3A,IRS1,LARS,LIAS,MARS,MCEE,MTHFD2,MTHFD2L,NARS,PHGDH,PIBF1,PSAT1,PSMD14,PSPH,PYCR1,RARS,SARS,SESN2,SGPL1,SHMT2,SIRT1,SIRT4,SLC7A5,TARS,TRIB3,XBP1,YARS_x000D_
GO:0034620	9.7263e-07	6.0473	2.42925	13	130	cellular response to unfolded protein	GO_BP	AARS,ASNS,ATF3,ATF4,BBC3,CREBRF,CTH,DDIT3,HERPUD1,NCK1,SEC63,SSR1,XBP1_x000D_
GO:1990440	1.56896e-06	38.1109	0.224238	5	12	positive regulation of transcription from RNA polymerase II promoter in response to endoplasmic reticulum stress	GO_BP	ATF3,ATF4,CEBPB,DDIT3,XBP1_x000D_
GO:0044271	3.64404e-06	3.11758	9.01503	25	547	cellular nitrogen compound biosynthetic process	GO_BP	AARS,ANKRA2,APBB2,ASNS,ATF3,ATF4,ATF5,BAMBI,BBS7,BEND6,BUD31,C12orf65,C1D,CARS,CARS2,CBX4,CCPG1,CEBPB,CEBPG,CNBP,COA1,CREBBP,CREBRF,CSRNP2,CTH,DDIT3,DDIT4,DDX21,DUSP26,EAPP,EGLN1,EGR1,EIF1,EIF1B,EIF2S2,EIF4EBP1,EPC1,EPC2,EPRS,FECH,FIZ1,FOS,FOXF2,GABPB1,GARS,GTF2F2,H2AFZ,HAX1,HIST1H2AC,HIST1H4A,HIVEP1,IARS,JDP2,KLF10,LARP6,LARS,LRIF1,LSM10,MARS,MED30,MTHFD2,MTHFD2L,MXD1,MXI1,N4BP2L2,NAMPT,NARS,NCK…
GO:0035966	6.56849e-06	4.64824	3.3262	14	178	response to topologically incorrect protein	GO_BP	AARS,ASNS,ATF3,ATF4,BBC3,CHAC1,CREBRF,CTH,DDIT3,HERPUD1,NCK1,SEC63,SSR1,XBP1_x000D_
GO:0051171	7.55857e-06	1.71252	78.4833	113	4200	regulation of nitrogen compound metabolic process	GO_BP	AARS,ANKRA2,APBB2,ATF3,ATF4,ATF5,BAMBI,BBS7,BCDIN3D,BEND6,BUD31,C12orf65,C1D,CBX4,CCPG1,CEBPB,CEBPG,CNBP,CREBBP,CREBRF,CSRNP2,CTH,DAZAP1,DDIT3,DDIT4,DUSP26,EAPP,EGLN1,EGR1,EIF1,EIF1B,EIF4EBP1,EPC1,EPC2,EPRS,ERCC4,FECH,FIZ1,FOS,FOXF2,GABPB1,GTF2F2,H2AFZ,HAX1,HIST1H2AC,HIST1H4A,HIVEP1,IARS,JDP2,KLF10,LARP6,LARS,LRIF1,MED30,MXD1,MXI1,N4BP2L2,NAMPT,NCK1,NFATC3,NFIL3,NR4A1,NRF1,POU6F1,PRICKLE1,PSMD14,…
GO:0080090	1.59203e-05	1.63445	106.42	142	5695	regulation of primary metabolic process	GO_BP	AARS,ANKRA2,APBB2,ARIH1,ARRDC4,ATF3,ATF4,ATF5,BAMBI,BBC3,BBS7,BCDIN3D,BEND6,BUD31,C12orf65,C1D,CBX4,CCPG1,CDC25A,CEBPB,CEBPG,CHAC1,CNBP,CNST,COX11,CREBBP,CREBRF,CSRNP2,CTH,DAZAP1,DDIT3,DDIT4,DEPTOR,DUSP12,DUSP16,DUSP26,DUSP6,EAPP,EGLN1,EGR1,EIF1,EIF1B,EIF4EBP1,EPC1,EPC2,EPRS,ERCC4,ERP29,FBXO22,FECH,FIZ1,FOS,FOXF2,GABPB1,GADD45A,GTF2F2,H2AFZ,HAX1,HERPUD1,HIST1H2AC,HIST1H4A,HIVEP1,IARS,IRS1,JDP2,KL…
GO:0009890	1.94901e-05	2.04398	26.5329	49	1430	negative regulation of biosynthetic process	GO_BP	ATF3,ATF5,BEND6,C1D,CBX4,CEBPB,CEBPG,CREBBP,CREBRF,DDIT3,DUSP26,EAPP,EGLN1,EGR1,EIF4EBP1,EPC1,EPRS,FOXF2,H2AFZ,HIST1H2AC,HIST1H4A,HIVEP1,JDP2,KLF10,MXD1,MXI1,N4BP2L2,NCK1,NFIL3,PIBF1,PRICKLE1,RBBP8,RNF2,SATB2,SFRP5,SIAH2,SIRT1,SIRT4,TAF1A,TAX1BP1,TBL1X,TGIF1,TRIB3,TSC22D3,URI1,VEGFA,XBP1,YAF2,ZBTB14,ZNF567,ZNF639,ZNF85_x000D_
GO:0000122	2.07908e-05	2.45878	13.7346	31	735	negative regulation of transcription from RNA polymerase II promoter	GO_BP	ATF3,BEND6,CBX4,CREBBP,CREBRF,DDIT3,DUSP26,EAPP,EGR1,EPC1,HIVEP1,JDP2,KLF10,MXD1,MXI1,N4BP2L2,NCK1,NFIL3,RBBP8,RNF2,SATB2,SIRT1,TBL1X,TGIF1,TRIB3,TSC22D3,URI1,VEGFA,XBP1,ZBTB14,ZNF567_x000D_
GO:0033554	2.26726e-05	1.90392	35.1867	60	1883	cellular response to stress	GO_BP	AARS,AEN,ALKBH3,ALKBH8,ASNS,ATF3,ATF4,BBC3,CBS,CDKN2AIP,CEBPB,CEBPG,CHAC1,CREBBP,CREBRF,CTH,DDIT3,DDIT4,DNAAF2,DUSP6,EGLN1,EGR1,EPC2,ERCC4,ERP29,FBXO22,FECH,FOS,GADD45A,HAX1,HERPUD1,KLF10,NCK1,NUP35,NUP37,PPM1D,PSMD14,PYCR1,RAB33A,RAD23A,RAD52,RBBP8,RFWD2,RINT1,RPAIN,RPS6KA2,SEC63,SH2D3C,SIRT1,SIRT4,SLC1A4,SNAP29,SSR1,ST20,TAF9,TMX3,TRIB3,USP1,VEGFA,XBP1_x000D_
GO:0031323	2.49756e-05	1.62419	103.709	138	5625	regulation of cellular metabolic process	GO_BP	AARS,ANKRA2,APBB2,ARIH1,ARRDC4,ATF3,ATF4,ATF5,BAMBI,BBC3,BBS7,BCDIN3D,BEND6,BTBD10,BUD31,C12orf65,C1D,CBX4,CCPG1,CDC25A,CEBPB,CEBPG,CHAC1,CNBP,CNST,COX11,CREBBP,CREBRF,CSRNP2,CTH,DAZAP1,DDIT3,DDIT4,DEPTOR,DRAM2,DUSP12,DUSP16,DUSP26,DUSP6,EAPP,EGLN1,EGR1,EIF1,EIF1B,EIF4EBP1,EPC1,EPC2,EPRS,ERCC4,ERP29,FBXO22,FECH,FIZ1,FOS,FOXF2,GABPB1,GADD45A,GTF2F2,H2AFZ,HAX1,HERPUD1,HIST1H2AC,HIST1H4A,HIVEP1,IARS…
GO:0010468	2.53349e-05	1.83917	43.7334	70	2442	regulation of gene expression	GO_BP	AARS,ALKBH3,ANKRA2,APBB2,ATF3,ATF4,ATF5,BAMBI,BBS7,BCDIN3D,BEND6,BUD31,C12orf65,C1D,CBX4,CCPG1,CEBPB,CEBPG,CHAC1,CNBP,CREBBP,CREBRF,CSRNP2,CTH,DAZAP1,DDIT3,DUSP26,EAPP,EGLN1,EGR1,EIF1,EIF1B,EIF4EBP1,EPC1,EPC2,EPRS,ERP29,FECH,FIZ1,FOS,FOXF2,GABPB1,GTF2F2,H2AFZ,HAX1,HIST1H2AC,HIST1H4A,HIVEP1,IARS,IRS1,JDP2,KLF10,LARP6,LARS,LDLRAD3,LRIF1,MED30,MXD1,MXI1,N4BP2L2,NAMPT,NCK1,NFATC3,NFIL3,NR4A1,NRF1,PHG…
GO:0008652	2.79439e-05	7.50261	1.21867	8	66	cellular amino acid biosynthetic process	GO_BP	ASNS,CBS,CTH,GOT1,GPT2,MTHFD2,MTHFD2L,PHGDH,PSAT1,PSPH,PYCR1,SHMT2_x000D_
GO:0034641	2.98486e-05	2.2102	21.5447	41	1420	cellular nitrogen compound metabolic process	GO_BP	AARS,ABCE1,AEN,ALKBH3,ALKBH8,ANKRA2,APBB2,ASNS,ATF3,ATF4,ATF5,BAMBI,BBS7,BCDIN3D,BEND6,BUD31,C12orf65,C1D,C7orf60,CARS,CARS2,CBS,CBX4,CCPG1,CDC25A,CEBPB,CEBPG,CNBP,COA1,CREBBP,CREBRF,CSRNP2,CTH,DAZAP1,DDIT3,DDIT4,DDX21,DDX59,DUSP26,EAPP,EGLN1,EGR1,EIF1,EIF1B,EIF2S2,EIF4EBP1,EPC1,EPC2,EPRS,ERCC4,EXOSC1,EXOSC8,FECH,FIZ1,FOS,FOXF2,GABPB1,GADD45A,GARS,GEMIN2,GIN1,GOT1,GPT2,GTF2F2,H2AFZ,HAX1,HIST1H2AC…
GO:0010605	3.29521e-05	1.80736	42.9042	69	2296	negative regulation of macromolecule metabolic process	GO_BP	ATF3,ATF5,BCDIN3D,BEND6,C1D,CBX4,CEBPB,CEBPG,CHAC1,CNST,CREBBP,CREBRF,CSRNP2,DDIT3,DDIT4,DEPTOR,DUSP16,DUSP26,DUSP6,EAPP,EGLN1,EGR1,EIF4EBP1,EPC1,EPRS,ERCC4,ERP29,FOXF2,GADD45A,H2AFZ,HERPUD1,HIST1H2AC,HIST1H4A,HIVEP1,JDP2,KLF10,MXD1,MXI1,N4BP2L2,NCK1,NFIL3,PIBF1,PRICKLE1,PSMD14,RBBP8,RNF2,SATB2,SFRP5,SIAH2,SIRT1,SIRT4,SPOCK3,SPRY4,TAF1A,TAF9,TAX1BP1,TBL1X,TGIF1,TRIB3,TSC22D3,TWISTNB,URI1,VEGFA,XB…
GO:1902237	3.5579e-05	30.3888	0.205552	4	11	positive regulation of endoplasmic reticulum stress-induced intrinsic apoptotic signaling pathway	GO_BP	BBC3,DDIT3,NCK1,SIRT1_x000D_
GO:0016053	4.99844e-05	3.29186	5.58726	17	299	organic acid biosynthetic process	GO_BP	ASNS,CBS,CTH,GOT1,GPT2,LIAS,MTHFD2,MTHFD2L,PHGDH,PIBF1,PSAT1,PSPH,PYCR1,SHMT2,SIRT1,TRIB3,XBP1_x000D_
GO:1903825	5.51911e-05	5.83518	1.71916	9	92	organic acid transmembrane transport	GO_BP	SLC1A4,SLC38A1,SLC38A2,SLC6A15,SLC6A9,SLC7A1,SLC7A11,SLC7A3,SLC7A5_x000D_
GO:0043043	0.000128601	2.43571	11.0437	25	591	peptide biosynthetic process	GO_BP	AARS,C12orf65,CARS,CARS2,COA1,EIF1,EIF1B,EIF2S2,EIF4EBP1,EPRS,GARS,IARS,LARP6,LARS,MARS,NARS,NCK1,RARS,RPS6KA2,RSL24D1,SARS,SEPSECS,SSR1,TARS,YARS_x000D_
GO:1901576	0.000176873	1.54608	101.23	131	5629	organic substance biosynthetic process	GO_BP	AARS,ALG5,ANKRA2,APBB2,ASNS,ATF3,ATF4,ATF5,BAMBI,BBS7,BEND6,BUD31,C12orf65,C1D,CARS,CARS2,CBS,CBX4,CCPG1,CDC25A,CEBPB,CEBPG,CNBP,COA1,COQ5,CREBBP,CREBRF,CSRNP2,CTH,DDIT3,DDIT4,DDX21,DUSP26,EAPP,EGLN1,EGR1,EIF1,EIF1B,EIF2S2,EIF4EBP1,EPC1,EPC2,EPRS,FECH,FIZ1,FOS,FOXF2,GABPB1,GARS,GOT1,GPT2,GTF2F2,H2AFZ,HAX1,HIST1H2AC,HIST1H4A,HIVEP1,HMGCLL1,IARS,IRS1,JDP2,KLF10,LARP6,LARS,LIAS,LRIF1,LSM10,MARS,MED3…
GO:2000112	0.00025875	1.59248	64.2029	90	3524	regulation of cellular macromolecule biosynthetic process	GO_BP	AARS,ANKRA2,APBB2,ATF3,ATF4,ATF5,BAMBI,BBS7,BEND6,BUD31,C12orf65,C1D,CBX4,CCPG1,CEBPB,CEBPG,CNBP,CREBBP,CREBRF,CSRNP2,CTH,DDIT3,DUSP26,EAPP,EGLN1,EGR1,EIF1,EIF1B,EIF4EBP1,EPC1,EPC2,EPRS,FECH,FIZ1,FOS,FOXF2,GABPB1,GTF2F2,H2AFZ,HAX1,HIST1H2AC,HIST1H4A,HIVEP1,IARS,IRS1,JDP2,KLF10,LARP6,LARS,LRIF1,MED30,MXD1,MXI1,N4BP2L2,NAMPT,NCK1,NFATC3,NFIL3,NR4A1,NRF1,POU6F1,PPP1R3F,PRICKLE1,RBBP8,RBM39,RNF2,RPS6…
GO:0034654	0.000285641	1.54602	77.6985	105	4158	nucleobase-containing compound biosynthetic process	GO_BP	ANKRA2,APBB2,ATF3,ATF4,ATF5,BAMBI,BBS7,BEND6,BUD31,C1D,CBX4,CCPG1,CEBPB,CEBPG,CNBP,CREBBP,CREBRF,CSRNP2,CTH,DDIT3,DDIT4,DDX21,DUSP26,EAPP,EGLN1,EGR1,EPC1,EPC2,FIZ1,FOS,FOXF2,GABPB1,GARS,GTF2F2,H2AFZ,HAX1,HIST1H2AC,HIST1H4A,HIVEP1,JDP2,KLF10,LRIF1,LSM10,MED30,MTHFD2L,MXD1,MXI1,N4BP2L2,NAMPT,NCK1,NFATC3,NFIL3,NR4A1,NRF1,NUP35,NUP37,POU6F1,PRICKLE1,PRIM2,RBBP8,RBM39,RNF2,RNMT,SARS,SATB2,SEPSECS,SESN…
GO:0001510	0.000288459	7.45291	0.915639	6	49	RNA methylation	GO_BP	ALKBH8,BCDIN3D,C7orf60,RNMT,TRMT10A,WTAP_x000D_
GO:0006865	0.000349909	4.06065	2.66368	10	143	amino acid transport	GO_BP	SLC1A4,SLC1A5,SLC38A1,SLC38A2,SLC3A2,SLC6A15,SLC6A9,SLC7A1,SLC7A11,SLC7A3,SLC7A5_x000D_
GO:0032436	0.000373566	5.79959	1.33737	7	72	positive regulation of proteasomal ubiquitin-dependent protein catabolic process	GO_BP	ARIH1,BBS7,FBXO22,HERPUD1,NUB1,PRICKLE1,RFWD2,TRIB3,XBP1_x000D_
GO:0043603	0.000439641	2.04521	16.2573	31	870	cellular amide metabolic process	GO_BP	AARS,ASNS,C12orf65,CARS,CARS2,COA1,EIF1,EIF1B,EIF2S2,EIF4EBP1,EPRS,GARS,IARS,LARP6,LARS,MARS,MTHFD2,MTHFD2L,NAMPT,NARS,NCK1,RARS,RPS6KA2,RSL24D1,SARS,SEPSECS,SGPL1,SHMT2,SSR1,TARS,YARS_x000D_
GO:0061136	0.000652254	3.06819	4.52213	13	242	regulation of proteasomal protein catabolic process	GO_BP	ARIH1,BBS7,FBXO22,HERPUD1,NUB1,PRICKLE1,PSMD14,RAD23A,RFWD2,TAF9,TRIB3,USP1,XBP1_x000D_
GO:0043618	0.00088605	10.8214	0.440701	4	24	regulation of transcription from RNA polymerase II promoter in response to stress	GO_BP	ATF3,ATF4,CEBPB,CREBBP,DDIT3,EGLN1,EGR1,NCK1,VEGFA,XBP1_x000D_
GO:1900102	0.000953907	19.8762	0.205552	3	11	negative regulation of endoplasmic reticulum unfolded protein response	GO_BP	CREBRF,NCK1,XBP1_x000D_
GO:0015820	0.00102479	106.052	0.0558815	2	3	leucine transport	GO_BP	SLC3A2,SLC6A15,SLC7A5_x000D_
GO:0070814	0.0010313	105.707	0.0560595	2	3	hydrogen sulfide biosynthetic process	GO_BP	CBS,CTH_x000D_
GO:1902035	0.0010313	105.707	0.0560595	2	3	positive regulation of hematopoietic stem cell proliferation	GO_BP	N4BP2L2,PDCD2_x000D_
GO:0055089	0.00125435	17.6667	0.224238	3	12	fatty acid homeostasis	GO_BP	GOT1,SIRT1,XBP1_x000D_
GO:1903052	0.00131271	3.37982	3.15802	10	169	positive regulation of proteolysis involved in cellular protein catabolic process	GO_BP	ARIH1,BBS7,FBXO22,HERPUD1,NUB1,PRICKLE1,PSMD14,RFWD2,TRIB3,XBP1_x000D_
GO:0045922	0.0014946	9.23963	0.504536	4	27	negative regulation of fatty acid metabolic process	GO_BP	PIBF1,SIRT1,SIRT4,TRIB3_x000D_
GO:0070059	0.00159078	9.04866	0.51233	4	28	intrinsic apoptotic signaling pathway in response to endoplasmic reticulum stress	GO_BP	ATF4,BBC3,CEBPB,CHAC1,DDIT3,ERP29,HERPUD1,NCK1,SIRT1,TRIB3,XBP1_x000D_
GO:0006418	0.00176951	8.75405	0.526634	4	29	tRNA aminoacylation for protein translation	GO_BP	AARS,CARS,CARS2,EPRS,GARS,IARS,LARS,MARS,NARS,RARS,SARS,TARS,YARS_x000D_
GO:0051252	0.00187457	1.60098	38.2561	56	2132	regulation of RNA metabolic process	GO_BP	ANKRA2,APBB2,ATF3,ATF4,ATF5,BAMBI,BBS7,BCDIN3D,BEND6,BUD31,C1D,CBX4,CCPG1,CEBPB,CEBPG,CNBP,CREBBP,CREBRF,CSRNP2,CTH,DAZAP1,DDIT3,DUSP26,EAPP,EGLN1,EGR1,EPC1,EPC2,FIZ1,FOS,FOXF2,GABPB1,GTF2F2,H2AFZ,HAX1,HIST1H2AC,HIST1H4A,HIVEP1,JDP2,KLF10,LRIF1,MED30,MXD1,MXI1,N4BP2L2,NAMPT,NCK1,NFATC3,NFIL3,NR4A1,NRF1,POU6F1,PRICKLE1,RBBP8,RBFOX3,RBM39,RNF2,SATB2,SFRP5,SIAH2,SIRT1,SIRT4,SSBP2,TAF1A,TAF9,TAX1BP1,…
GO:0044238	0.00188488	1.5916	67.1201	86	4362	primary metabolic process	GO_BP	AARS,ABCE1,AEN,ALDH2,ALG5,ALKBH3,ALKBH8,ANAPC16,ANKRA2,APBB2,APH1B,ARIH1,ARRDC4,ASNS,ATF3,ATF4,ATF5,BAMBI,BBC3,BBS7,BCDIN3D,BEND6,BUD31,C12orf65,C1D,C7orf60,CAPN7,CARS,CARS2,CBS,CBX4,CCPG1,CDC25A,CDKL3,CEBPB,CEBPG,CHAC1,CNBP,CNST,COA1,COX11,CREBBP,CREBRF,CSRNP2,CTH,DAZAP1,DDIT3,DDIT4,DDX21,DDX59,DEPTOR,DPH5,DUSP12,DUSP16,DUSP26,DUSP6,EAPP,EGLN1,EGR1,EIF1,EIF1B,EIF2S2,EIF4EBP1,EPC1,EPC2,EPRS,ERCC4…
GO:0006450	0.00201864	14.4528	0.261611	3	14	regulation of translational fidelity	GO_BP	AARS,IARS,LARS_x000D_
GO:0015827	0.00203711	52.8502	0.074746	2	4	tryptophan transport	GO_BP	SLC3A2,SLC7A5_x000D_
GO:0019346	0.00203711	52.8502	0.074746	2	4	transsulfuration	GO_BP	CBS,CTH_x000D_
GO:0097056	0.00203711	52.8502	0.074746	2	4	selenocysteinyl-tRNA(Sec) biosynthetic process	GO_BP	SARS,SEPSECS_x000D_
GO:0097638	0.00203711	52.8502	0.074746	2	4	L-arginine import across plasma membrane	GO_BP	SLC7A1,SLC7A3_x000D_
GO:0009968	0.00232778	1.80808	18.8148	32	1016	negative regulation of signal transduction	GO_BP	ATF3,BAMBI,BEND6,CHAC1,CREBRF,CTH,DDIT3,DDIT4,DEPTOR,DUSP16,DUSP26,DUSP6,EGR1,EPS15,FAIM2,HERPUD1,IRS1,NCK1,PIBF1,PRICKLE1,PSMD14,RGS5,RGS7,RGS7BP,SCYL2,SFRP5,SH3KBP1,SIAH2,SIRT1,SPRY4,ST20,TAF9,TGIF1,URI1,XBP1_x000D_
GO:0034470	0.00283217	3.55972	2.39624	8	130	ncRNA processing	GO_BP	AARS,ALKBH8,BCDIN3D,C1D,C7orf60,DDX21,EXOSC1,EXOSC8,MTO1,RPF2,SARS,SIRT1,TRMT10A,TRUB1,TSEN15_x000D_
GO:0061418	0.00319181	7.32527	0.616655	4	33	regulation of transcription from RNA polymerase II promoter in response to hypoxia	GO_BP	CREBBP,EGLN1,EGR1,VEGFA_x000D_
GO:0000097	0.00331587	35.4383	0.0929008	2	5	sulfur amino acid biosynthetic process	GO_BP	CBS,CTH,GOT1,MTHFD2L_x000D_
GO:0006868	0.00335329	35.2313	0.0934325	2	5	glutamine transport	GO_BP	SLC1A4,SLC1A5_x000D_
GO:0010792	0.00335329	35.2313	0.0934325	2	5	DNA double-strand break processing involved in repair via single-strand annealing	GO_BP	RAD52,RBBP8_x000D_
GO:0015819	0.00335329	35.2313	0.0934325	2	5	lysine transport	GO_BP	SLC7A1,SLC7A3_x000D_
GO:1903352	0.00335329	35.2313	0.0934325	2	5	L-ornithine transmembrane transport	GO_BP	SLC7A1,SLC7A3_x000D_
GO:1903401	0.00335329	35.2313	0.0934325	2	5	L-lysine transmembrane transport	GO_BP	SLC7A1,SLC7A3_x000D_
GO:1903826	0.00335329	35.2313	0.0934325	2	5	arginine transmembrane transport	GO_BP	SLC7A1,SLC7A3_x000D_
GO:0035601	0.00359627	4.38193	1.47623	6	79	protein deacylation	GO_BP	JDP2,LYPLAL1,SIRT1,SIRT4,TBL1X,VEGFA_x000D_
GO:0016265	0.00378382	1.55437	35.8968	52	1921	death	GO_BP	AARS,AEN,APBB2,APH1B,ASNS,ATF3,ATF4,ATF5,BBC3,BTBD10,C1D,CBX4,CEBPB,CHAC1,CLIC4,CSRNP2,CTH,DDIT3,DDIT4,DEPTOR,DRAM2,DUSP6,EGR1,ERP29,FAIM2,GADD45A,HAX1,HERPUD1,HSPA9,MCF2,NCK1,PDCD2,PSMD14,PYCR1,RHOT1,RPS6KA2,SFRP5,SGPL1,SH3KBP1,SIAH2,SIRT1,SIRT4,SMNDC1,ST20,TAF9,TAX1BP1,TRIB3,TSC22D3,URI1,VEGFA,XBP1,YARS_x000D_
GO:1901605	0.0046169	2.80829	3.75538	10	203	alpha-amino acid metabolic process	GO_BP	ASNS,CBS,CTH,EGLN1,GOT1,GPT2,MTHFD2,MTHFD2L,PHGDH,PSAT1,PSPH,PYCR1,SHMT2,SIRT4_x000D_
GO:0008380	0.00467587	2.25513	6.98875	15	374	RNA splicing	GO_BP	BUD31,DAZAP1,GEMIN2,GTF2F2,LSM10,PLRG1,RBFOX3,RBM39,SMNDC1,TRA2B,TSEN15,TXNL4B,U2AF1L4,WTAP,ZCCHC8_x000D_
GO:0045599	0.0048595	6.43577	0.691401	4	37	negative regulation of fat cell differentiation	GO_BP	DDIT3,JDP2,SIRT1,TRIB3_x000D_
GO:0035356	0.00496796	26.4218	0.112119	2	6	cellular triglyceride homeostasis	GO_BP	SIRT1,XBP1_x000D_
GO:0043091	0.00496796	26.4218	0.112119	2	6	L-arginine import	GO_BP	SLC7A1,SLC7A3_x000D_
GO:1903506	0.00511521	1.52978	37.4378	53	2080	regulation of nucleic acid-templated transcription	GO_BP	ANKRA2,APBB2,ATF3,ATF4,ATF5,BAMBI,BBS7,BEND6,BUD31,C1D,CBX4,CCPG1,CEBPB,CEBPG,CNBP,CREBBP,CREBRF,CSRNP2,CTH,DDIT3,DUSP26,EAPP,EGLN1,EGR1,EPC1,EPC2,FIZ1,FOS,FOXF2,GABPB1,GTF2F2,H2AFZ,HAX1,HIST1H2AC,HIST1H4A,HIVEP1,JDP2,KLF10,LRIF1,MED30,MXD1,MXI1,N4BP2L2,NAMPT,NCK1,NFATC3,NFIL3,NR4A1,NRF1,POU6F1,PRICKLE1,RBBP8,RBM39,RNF2,SATB2,SFRP5,SIAH2,SIRT1,SIRT4,SSBP2,TAF1A,TAF9,TAX1BP1,TBL1X,TGIF1,TRIB3,TSC2…
GO:2001233	0.0053997	2.21722	7.10087	15	380	regulation of apoptotic signaling pathway	GO_BP	ATF3,BBC3,CTH,DDIT3,DEPTOR,ERP29,FAIM2,HERPUD1,NCK1,SIAH2,SIRT1,ST20,TAF9,URI1,XBP1_x000D_
GO:0071383	0.00547887	3.16811	2.67217	8	143	cellular response to steroid hormone stimulus	GO_BP	CREBRF,EGR1,FECH,H2AFZ,HCN4,NR4A1,SIRT1,URI1_x000D_
GO:0032259	0.00573385	2.27211	6.46553	14	346	methylation	GO_BP	ALKBH8,BCDIN3D,C7orf60,COQ5,DPH5,FOS,HIST1H4A,METTL18,METTL4,RNMT,SIRT1,TRMT10A,WTAP,XBP1_x000D_
GO:0045944	0.00608006	1.71395	18.4663	30	997	positive regulation of transcription from RNA polymerase II promoter	GO_BP	ATF3,ATF4,ATF5,CCPG1,CEBPB,CEBPG,CNBP,CREBBP,CSRNP2,DDIT3,EAPP,EGR1,EPC1,FOS,FOXF2,GABPB1,GTF2F2,H2AFZ,HAX1,NAMPT,NCK1,NFATC3,NR4A1,NRF1,SATB2,SIRT1,TAF9,TBL1X,VEGFA,XBP1,ZNF292,ZNF567,ZNF639_x000D_
GO:0006082	0.00669371	1.79382	14.6746	25	816	organic acid metabolic process	GO_BP	AARS,ASNS,ATF4,CARS,CARS2,CBS,CTH,DDIT4,EGLN1,EPRS,GARS,GOT1,GPT2,IARS,IDH3A,IRS1,LARS,LIAS,MARS,MCEE,MTHFD2,MTHFD2L,NARS,PHGDH,PIBF1,PSAT1,PSMD14,PSPH,PYCR1,RARS,SARS,SESN2,SGPL1,SHMT2,SIRT1,SIRT4,SLC7A5,SPOCK3,TARS,TRIB3,XBP1,YARS_x000D_
GO:0034983	0.00686957	21.1362	0.130806	2	7	peptidyl-lysine deacetylation	GO_BP	SIRT1,SIRT4_x000D_
GO:0035524	0.00686957	21.1362	0.130806	2	7	proline transmembrane transport	GO_BP	SLC1A4,SLC6A15_x000D_
GO:2001279	0.00686957	21.1362	0.130806	2	7	regulation of unsaturated fatty acid biosynthetic process	GO_BP	PIBF1,SIRT1_x000D_
GO:1900087	0.0076482	8.36326	0.411103	3	22	positive regulation of G1/S transition of mitotic cell cycle	GO_BP	CREBBP,LSM10,PLRG1_x000D_
GO:0006417	0.00776572	2.3515	5.34632	12	287	regulation of translation	GO_BP	AARS,C12orf65,EIF1,EIF1B,EIF4EBP1,EPRS,FECH,IARS,LARP6,LARS,NCK1,RPS6KA2,SEPSECS_x000D_
GO:1903362	0.00815549	2.24763	6.05443	13	324	regulation of cellular protein catabolic process	GO_BP	ARIH1,BBS7,FBXO22,HERPUD1,NUB1,PRICKLE1,PSMD14,RAD23A,RFWD2,TAF9,TRIB3,USP1,XBP1_x000D_
GO:0045732	0.00821567	2.43822	4.72769	11	253	positive regulation of protein catabolic process	GO_BP	ARIH1,BBS7,CREBRF,FBXO22,HERPUD1,NUB1,PRICKLE1,PSMD14,RFWD2,TRIB3,XBP1_x000D_
GO:0045348	0.00904691	17.6124	0.149492	2	8	positive regulation of MHC class II biosynthetic process	GO_BP	SIRT1,XBP1_x000D_
GO:1903071	0.00904691	17.6124	0.149492	2	8	positive regulation of ER-associated ubiquitin-dependent protein catabolic process	GO_BP	HERPUD1,XBP1_x000D_
GO:0048523	0.00921888	1.40406	57.3156	74	3180	negative regulation of cellular process	GO_BP	AARS,APBB2,ASNS,ATF3,ATF4,ATF5,BAMBI,BBC3,BCDIN3D,BEND6,BTBD10,C1D,CBX4,CDKN2AIP,CEBPB,CEBPG,CGRRF1,CHAC1,CLIC4,CNST,COX11,CREBBP,CREBRF,CSRNP2,CTH,DDIT3,DDIT4,DEPTOR,DUSP16,DUSP26,DUSP6,EAPP,EGLN1,EGR1,EIF4EBP1,EPC1,EPRS,EPS15,ERCC4,ERP29,FAIM2,FOXF2,GADD45A,H2AFZ,HAX1,HERPUD1,HIST1H2AC,HIST1H4A,HIVEP1,HSPA9,IRS1,JDP2,KLF10,LYPLAL1,MCPH1,MXD1,MXI1,N4BP2L2,NCK1,NFIL3,NR4A1,PIBF1,PPM1D,PRICKLE1,PS…
GO:1902475	0.0096181	7.61372	0.445735	3	24	L-alpha-amino acid transmembrane transport	GO_BP	SLC6A9,SLC7A1,SLC7A11,SLC7A3,SLC7A5_x000D_
GO:0006397	0.00977466	2.01093	8.31549	16	445	mRNA processing	GO_BP	BUD31,DAZAP1,GEMIN2,GTF2F2,LSM10,PLRG1,RBFOX3,RBM39,RNMT,SMNDC1,TRA2B,TSEN15,TXNL4B,U2AF1L4,WTAP,ZCCHC8_x000D_
GO:0006541	0.00977973	7.56583	0.448476	3	24	glutamine metabolic process	GO_BP	ASNS,PHGDH,SIRT4_x000D_
GO:0044267	0.00989933	1.33917	88.8702	108	4771	cellular protein metabolic process	GO_BP	AARS,ALG5,ANAPC16,APH1B,ARIH1,ARRDC4,ASNS,ATF3,ATF4,BBC3,BBS7,C12orf65,CARS,CARS2,CBX4,CDC25A,CDKL3,CHAC1,CNST,COA1,CREBBP,CSRNP2,CTH,DDIT3,DDIT4,DEPTOR,DPH5,DUSP12,DUSP16,DUSP26,DUSP6,EGLN1,EGR1,EIF1,EIF1B,EIF2S2,EIF4EBP1,EPC1,EPRS,ERP29,FBXO22,FBXO25,FECH,FIZ1,FOS,GADD45A,GARS,HAX1,HERPUD1,HIST1H4A,HSPA9,IARS,IRS1,JDP2,LARP6,LARS,LIAS,LYPLAL1,MARCH11,MARS,NARS,NCK1,NUB1,NUP35,NUP37,OTUD1,PDCD2,…
GO:0098656	0.00996094	2.36864	4.85849	11	260	anion transmembrane transport	GO_BP	CLIC4,SLC1A4,SLC38A1,SLC38A2,SLC4A10,SLC6A15,SLC6A9,SLC7A1,SLC7A11,SLC7A3,SLC7A5_x000D_
GO:0097190	0.0101963	2.48065	4.22184	10	232	apoptotic signaling pathway	GO_BP	AEN,APH1B,ATF3,ATF4,BBC3,CEBPB,CHAC1,CTH,DDIT3,DDIT4,DEPTOR,ERP29,FAIM2,HERPUD1,MCF2,NCK1,RHOT1,SGPL1,SIAH2,SIRT1,ST20,TAF9,TRIB3,URI1,XBP1_x000D_
GO:0034645	0.0104372	1.71936	16.1271	26	998	cellular macromolecule biosynthetic process	GO_BP	AARS,ALG5,ANKRA2,APBB2,ATF3,ATF4,ATF5,BAMBI,BBS7,BEND6,BUD31,C12orf65,C1D,CARS,CARS2,CBX4,CCPG1,CDC25A,CEBPB,CEBPG,CNBP,COA1,CREBBP,CREBRF,CSRNP2,CTH,DDIT3,DDIT4,DDX21,DUSP26,EAPP,EGLN1,EGR1,EIF1,EIF1B,EIF2S2,EIF4EBP1,EPC1,EPC2,EPRS,FECH,FIZ1,FOS,FOXF2,GABPB1,GARS,GTF2F2,H2AFZ,HAX1,HIST1H2AC,HIST1H4A,HIVEP1,IARS,IRS1,JDP2,KLF10,LARP6,LARS,LRIF1,LSM10,MARS,MED30,MXD1,MXI1,N4BP2L2,NAMPT,NARS,NCK1,N…
GO:0036294	0.0107112	3.05979	2.41056	7	129	cellular response to decreased oxygen levels	GO_BP	BBC3,CREBBP,EGLN1,EGR1,SIRT1,SIRT4,VEGFA_x000D_
GO:0045814	0.0108783	2.79226	3.00853	8	161	negative regulation of gene expression, epigenetic	GO_BP	EPC1,H2AFZ,HIST1H2AC,HIST1H4A,SIRT1,SIRT4,TAF1A,TWISTNB_x000D_
GO:0002097	0.0114891	15.0954	0.168179	2	9	tRNA wobble base modification	GO_BP	ALKBH8,MTO1_x000D_
GO:0009750	0.0114891	15.0954	0.168179	2	9	response to fructose	GO_BP	KHK,XBP1_x000D_
GO:0018065	0.0114891	15.0954	0.168179	2	9	protein-cofactor linkage	GO_BP	CTH,LIAS_x000D_
GO:1902837	0.0114891	15.0954	0.168179	2	9	amino acid import into cell	GO_BP	SLC7A1,SLC7A3_x000D_
GO:0043525	0.0122036	4.82355	0.896952	4	48	positive regulation of neuron apoptotic process	GO_BP	ATF4,BBC3,DDIT3,EGR1_x000D_
GO:0031331	0.0124735	2.19726	5.69938	12	305	positive regulation of cellular catabolic process	GO_BP	ARIH1,BBS7,FBXO22,HERPUD1,IRS1,NUB1,PRICKLE1,PSMD14,RFWD2,SIRT1,TRIB3,XBP1_x000D_
GO:0009066	0.0130976	4.71607	0.915639	4	49	aspartate family amino acid metabolic process	GO_BP	ASNS,GOT1,MTHFD2L,PHGDH_x000D_
GO:1901214	0.0135389	2.36792	4.41001	10	236	regulation of neuron death	GO_BP	AARS,ATF4,BBC3,BTBD10,CEBPB,DDIT3,DDIT4,EGR1,FAIM2,SIRT1_x000D_
GO:0032007	0.0135644	6.61887	0.504536	3	27	negative regulation of TOR signaling	GO_BP	DDIT4,DEPTOR,SIRT1_x000D_
GO:0046685	0.0135644	6.61887	0.504536	3	27	response to arsenic-containing substance	GO_BP	ATF3,ATF4,FECH_x000D_
GO:0000377	0.0136011	2.25804	5.08273	11	272	RNA splicing, via transesterification reactions with bulged adenosine as nucleophile	GO_BP	BUD31,DAZAP1,GEMIN2,GTF2F2,PLRG1,RBFOX3,SMNDC1,TRA2B,TXNL4B,WTAP,ZCCHC8_x000D_
GO:0070373	0.0140323	4.61326	0.934325	4	50	negative regulation of ERK1 and ERK2 cascade	GO_BP	ATF3,DUSP26,DUSP6,SPRY4_x000D_
GO:0002183	0.0141855	13.2077	0.186865	2	10	cytoplasmic translational initiation	GO_BP	EIF4EBP1,NCK1_x000D_
GO:0033131	0.0141855	13.2077	0.186865	2	10	regulation of glucokinase activity	GO_BP	COX11,DUSP12_x000D_
GO:0035999	0.0141855	13.2077	0.186865	2	10	tetrahydrofolate interconversion	GO_BP	MTHFD2L,SHMT2_x000D_
GO:0036500	0.0141855	13.2077	0.186865	2	10	ATF6-mediated unfolded protein response	GO_BP	DDIT3,XBP1_x000D_
GO:0042996	0.0141855	13.2077	0.186865	2	10	regulation of Golgi to plasma membrane protein transport	GO_BP	CNST,LYPLAL1_x000D_
GO:0046628	0.0141855	13.2077	0.186865	2	10	positive regulation of insulin receptor signaling pathway	GO_BP	IRS1,SIRT1_x000D_
GO:0098739	0.0141855	13.2077	0.186865	2	10	import across plasma membrane	GO_BP	SLC7A1,SLC7A3_x000D_
GO:0042149	0.014986	6.35373	0.523222	3	28	cellular response to glucose starvation	GO_BP	ASNS,ATF4,XBP1_x000D_
GO:0016925	0.0152002	3.16165	1.99946	6	107	protein sumoylation	GO_BP	CBX4,EGR1,NUP35,NUP37,RAD52,RNF2_x000D_
GO:0071496	0.0154373	1.86195	9.51143	17	509	cellular response to external stimulus	GO_BP	ASNS,ATF3,ATF4,CBS,DNAAF2,EGR1,FBXO22,FOS,GADD45A,HAX1,KLF10,PPM1D,RAB33A,SIRT1,SLC1A4,SNAP29,XBP1_x000D_
GO:0043433	0.0156459	2.82623	2.59742	7	139	negative regulation of sequence-specific DNA binding transcription factor activity	GO_BP	CEBPG,DDIT3,EGLN1,RNF2,SFRP5,SIRT1,TAX1BP1_x000D_
GO:0010563	0.0162581	1.85031	9.56749	17	512	negative regulation of phosphorus metabolic process	GO_BP	ATF3,CNST,COX11,CSRNP2,DDIT4,DEPTOR,DUSP16,DUSP26,DUSP6,EGLN1,GADD45A,NCK1,PIBF1,SIRT1,SPRY4,TRIB3,URI1_x000D_
GO:0030162	0.0166804	1.68305	14.2578	23	763	regulation of proteolysis	GO_BP	ARIH1,BBC3,BBS7,CHAC1,FBXO22,HERPUD1,LDLRAD3,NUB1,PDCD2,PRICKLE1,PSMD14,RAD23A,RFWD2,RPS6KA2,SIAH2,SIRT1,SIRT4,SPOCK3,TAF9,TRIB3,USP1,VEGFA,XBP1_x000D_
GO:0010212	0.0167991	2.78371	2.6348	7	141	response to ionizing radiation	GO_BP	AEN,EGR1,GADD45A,IKBIP,RFWD2,SIRT1,TSPYL5_x000D_
GO:1900745	0.0171258	11.7394	0.205552	2	11	positive regulation of p38MAPK cascade	GO_BP	GADD45A,VEGFA_x000D_
GO:0043632	0.0174705	1.80036	10.4084	18	557	modification-dependent macromolecule catabolic process	GO_BP	ARIH1,BBS7,DDIT3,EXOSC8,FBXO22,HERPUD1,NUB1,PRICKLE1,PSMD14,RAD23A,RFWD2,SIAH2,SIRT1,TAF9,TBL1X,TRIB3,USP1,XBP1_x000D_
GO:0000381	0.0180724	5.88235	0.560595	3	30	regulation of alternative mRNA splicing, via spliceosome	GO_BP	RBFOX3,TRA2B,WTAP_x000D_
GO:1903202	0.0180724	5.88235	0.560595	3	30	negative regulation of oxidative stress-induced cell death	GO_BP	ATF4,PYCR1,SIRT1_x000D_
GO:0048511	0.0183511	2.07455	6.01705	12	322	rhythmic process	GO_BP	ATF4,ATF5,CEBPB,CREBBP,EGR1,ENOX1,KLF10,NAMPT,NFIL3,SGPL1,SIRT1,VEGFA_x000D_
GO:0051254	0.0196056	1.47204	27.8242	39	1489	positive regulation of RNA metabolic process	GO_BP	ATF3,ATF4,ATF5,BAMBI,CCPG1,CEBPB,CEBPG,CNBP,CREBBP,CSRNP2,CTH,DAZAP1,DDIT3,EAPP,EGR1,EPC1,FOS,FOXF2,GABPB1,GTF2F2,H2AFZ,HAX1,MED30,NAMPT,NCK1,NFATC3,NR4A1,NRF1,SATB2,SIRT1,TAF9,TBL1X,TRA2B,VEGFA,XBP1,YAF2,ZNF292,ZNF567,ZNF639_x000D_
GO:0055090	0.0197379	5.67192	0.579282	3	31	acylglycerol homeostasis	GO_BP	SESN2,SIRT1,XBP1_x000D_
GO:0009070	0.019818	10.7043	0.221389	2	12	serine family amino acid biosynthetic process	GO_BP	CBS,CTH,PHGDH,PSAT1,PSPH,SHMT2_x000D_
GO:0009396	0.0203001	10.5648	0.224238	2	12	folic acid-containing compound biosynthetic process	GO_BP	MTHFD2,MTHFD2L_x000D_
GO:0031065	0.0203001	10.5648	0.224238	2	12	positive regulation of histone deacetylation	GO_BP	JDP2,VEGFA_x000D_
GO:0032354	0.0203001	10.5648	0.224238	2	12	response to follicle-stimulating hormone	GO_BP	ASNS,EGR1_x000D_
GO:1900103	0.0203001	10.5648	0.224238	2	12	positive regulation of endoplasmic reticulum unfolded protein response	GO_BP	BBC3,XBP1_x000D_
GO:0045892	0.0205916	2.03999	6.12105	12	351	negative regulation of transcription, DNA-templated	GO_BP	ATF3,ATF5,BEND6,C1D,CBX4,CEBPB,CEBPG,CREBBP,CREBRF,DDIT3,DUSP26,EAPP,EGLN1,EGR1,EPC1,FOXF2,H2AFZ,HIST1H2AC,HIST1H4A,HIVEP1,JDP2,KLF10,MXD1,MXI1,N4BP2L2,NCK1,NFIL3,PRICKLE1,RBBP8,RNF2,SATB2,SFRP5,SIRT1,SIRT4,TAF1A,TAX1BP1,TBL1X,TGIF1,TRIB3,TSC22D3,URI1,VEGFA,XBP1,YAF2,ZBTB14,ZNF567,ZNF639_x000D_
GO:0071478	0.0206175	2.66341	2.74692	7	147	cellular response to radiation	GO_BP	CDC25A,CREBBP,EGR1,ERCC4,GADD45A,SIRT1,TSPYL5_x000D_
GO:0009636	0.0206566	2.46638	3.38226	8	181	response to toxic substance	GO_BP	ABTB2,ASNS,EGR1,FECH,FOS,HSPA9,SLC7A11,XBP1_x000D_
GO:0010628	0.02126	1.43783	31.4494	43	1683	positive regulation of gene expression	GO_BP	ATF3,ATF4,ATF5,BAMBI,BCDIN3D,CCPG1,CEBPB,CEBPG,CNBP,CREBBP,CSRNP2,CTH,DAZAP1,DDIT3,EAPP,EGR1,EPC1,ERP29,FOS,FOXF2,GABPB1,GTF2F2,H2AFZ,HAX1,MED30,NAMPT,NCK1,NFATC3,NFIL3,NR4A1,NRF1,RPS6KA2,SATB2,SIRT1,TAF9,TBL1X,TRA2B,VEGFA,XBP1,YAF2,ZNF292,ZNF567,ZNF639_x000D_
GO:1902883	0.0214854	5.476	0.597968	3	32	negative regulation of response to oxidative stress	GO_BP	ATF4,PYCR1,SIRT1_x000D_
GO:0009894	0.0217438	1.67741	13.0245	21	697	regulation of catabolic process	GO_BP	ARIH1,BBS7,CREBRF,DDIT4,DRAM2,EGLN1,FBXO22,HAX1,HERPUD1,IRS1,NUB1,PRICKLE1,PSMD14,RAB33A,RAD23A,RFWD2,SIRT1,TAF9,TRIB3,USP1,XBP1_x000D_
GO:0018130	0.0218654	3.9911	1.06618	4	65	heterocycle biosynthetic process	GO_BP	ANKRA2,APBB2,ATF3,ATF4,ATF5,BAMBI,BBS7,BEND6,BUD31,C1D,CBX4,CCPG1,CEBPB,CEBPG,CNBP,CREBBP,CREBRF,CSRNP2,CTH,DDIT3,DDIT4,DDX21,DUSP26,EAPP,EGLN1,EGR1,EPC1,EPC2,FECH,FIZ1,FOS,FOXF2,GABPB1,GARS,GTF2F2,H2AFZ,HAX1,HIST1H2AC,HIST1H4A,HIVEP1,JDP2,KLF10,LIAS,LRIF1,LSM10,MED30,MTHFD2,MTHFD2L,MXD1,MXI1,N4BP2L2,NAMPT,NCK1,NFATC3,NFIL3,NR4A1,NRF1,NUP35,NUP37,POU6F1,PRICKLE1,PRIM2,PSAT1,PYCR1,RBBP8,RBM39,RNF2…
GO:0012501	0.0223644	1.90123	7.66347	14	425	programmed cell death	GO_BP	AARS,AEN,APBB2,APH1B,ASNS,ATF3,ATF4,ATF5,BBC3,C1D,CBX4,CEBPB,CHAC1,CLIC4,CSRNP2,CTH,DDIT3,DDIT4,DEPTOR,DRAM2,DUSP6,EGR1,ERP29,FAIM2,GADD45A,HAX1,HERPUD1,HSPA9,MCF2,NCK1,PDCD2,PSMD14,RHOT1,RPS6KA2,SFRP5,SGPL1,SH3KBP1,SIAH2,SIRT1,SIRT4,SMNDC1,ST20,TAF9,TAX1BP1,TRIB3,TSC22D3,URI1,VEGFA,XBP1,YARS_x000D_
GO:0034644	0.0230374	3.92787	1.08382	4	58	cellular response to UV	GO_BP	CDC25A,CREBBP,ERCC4,SIRT1_x000D_
GO:0051898	0.0233147	5.29314	0.616655	3	33	negative regulation of protein kinase B signaling	GO_BP	DDIT3,SFRP5,SIRT1_x000D_
GO:0006006	0.0234132	2.26627	4.12972	9	221	glucose metabolic process	GO_BP	ATF3,ATF4,COX11,DUSP12,GOT1,IRS1,PPP1R3F,SESN2,SIRT1_x000D_
GO:0090090	0.0234757	2.58878	2.82166	7	151	negative regulation of canonical Wnt signaling pathway	GO_BP	DDIT3,EGR1,PRICKLE1,PSMD14,SCYL2,SFRP5,SIAH2_x000D_
GO:0009086	0.0236987	9.60379	0.242925	2	13	methionine biosynthetic process	GO_BP	GOT1,MTHFD2L_x000D_
GO:0071025	0.0236987	9.60379	0.242925	2	13	RNA surveillance	GO_BP	EXOSC8,PELO_x000D_
GO:1902166	0.0236987	9.60379	0.242925	2	13	negative regulation of intrinsic apoptotic signaling pathway in response to DNA damage by p53 class mediator	GO_BP	SIRT1,TAF9_x000D_
GO:2000479	0.0236987	9.60379	0.242925	2	13	regulation of cAMP-dependent protein kinase activity	GO_BP	SESN2,SIRT1_x000D_
GO:0097659	0.0238761	2.58362	2.83457	7	169	nucleic acid-templated transcription	GO_BP	ANKRA2,APBB2,ATF3,ATF4,ATF5,BAMBI,BBS7,BEND6,BUD31,C1D,CBX4,CCPG1,CEBPB,CEBPG,CNBP,CREBBP,CREBRF,CSRNP2,CTH,DDIT3,DDIT4,DDX21,DUSP26,EAPP,EGLN1,EGR1,EPC1,EPC2,FIZ1,FOS,FOXF2,GABPB1,GTF2F2,H2AFZ,HAX1,HIST1H2AC,HIST1H4A,HIVEP1,JDP2,KLF10,LRIF1,LSM10,MED30,MXD1,MXI1,N4BP2L2,NAMPT,NCK1,NFATC3,NFIL3,NR4A1,NRF1,POU6F1,PRICKLE1,RBBP8,RBM39,RNF2,RNMT,SATB2,SESN2,SFRP5,SIAH2,SIRT1,SIRT4,SLC25A33,SSBP2,TAF…
GO:0006364	0.0242309	2.57077	2.84035	7	152	rRNA processing	GO_BP	C1D,C7orf60,DDX21,EXOSC1,EXOSC8,RPF2,SIRT1_x000D_
GO:0000726	0.025226	5.12207	0.635341	3	34	non-recombinational repair	GO_BP	PSMD14,RAD52,RBBP8_x000D_
GO:1903508	0.0253804	1.45543	26.6096	37	1424	positive regulation of nucleic acid-templated transcription	GO_BP	ATF3,ATF4,ATF5,BAMBI,CCPG1,CEBPB,CEBPG,CNBP,CREBBP,CSRNP2,CTH,DDIT3,EAPP,EGR1,EPC1,FOS,FOXF2,GABPB1,GTF2F2,H2AFZ,HAX1,MED30,NAMPT,NCK1,NFATC3,NR4A1,NRF1,SATB2,SIRT1,TAF9,TBL1X,VEGFA,XBP1,YAF2,ZNF292,ZNF567,ZNF639_x000D_
GO:0006511	0.0268614	1.73783	10.1468	17	543	ubiquitin-dependent protein catabolic process	GO_BP	ARIH1,BBS7,DDIT3,FBXO22,HERPUD1,NUB1,PRICKLE1,PSMD14,RAD23A,RFWD2,SIAH2,SIRT1,TAF9,TBL1X,TRIB3,USP1,XBP1_x000D_
GO:0042558	0.0272191	4.9617	0.654028	3	35	pteridine-containing compound metabolic process	GO_BP	MTHFD2,MTHFD2L,SHMT2_x000D_
GO:0032968	0.027312	8.80293	0.261611	2	14	positive regulation of transcription elongation from RNA polymerase II promoter	GO_BP	EAPP,GTF2F2_x000D_
GO:0035886	0.027312	8.80293	0.261611	2	14	vascular smooth muscle cell differentiation	GO_BP	EPC1,VEGFA_x000D_
GO:0044342	0.027312	8.80293	0.261611	2	14	type B pancreatic cell proliferation	GO_BP	BTBD10,NR4A1_x000D_
GO:0072574	0.027312	8.80293	0.261611	2	14	hepatocyte proliferation	GO_BP	CEBPB,XBP1_x000D_
GO:0010675	0.0274184	2.50113	2.91509	7	156	regulation of cellular carbohydrate metabolic process	GO_BP	COX11,DDIT4,DUSP12,IRS1,PPP1R3F,SESN2,SIRT1_x000D_
GO:0060548	0.0303206	1.56408	15.9433	24	860	negative regulation of cell death	GO_BP	AARS,APBB2,ASNS,ATF4,ATF5,BTBD10,CBX4,CEBPB,CTH,EGR1,FAIM2,HAX1,HERPUD1,HSPA9,NCK1,PSMD14,PYCR1,SIAH2,SIRT1,SIRT4,ST20,TAF9,TAX1BP1,TSC22D3,URI1,VEGFA,XBP1_x000D_
GO:0043067	0.0309165	1.43807	26.1424	36	1399	regulation of programmed cell death	GO_BP	AARS,APBB2,APH1B,ASNS,ATF3,ATF4,ATF5,BBC3,CBX4,CEBPB,CTH,DDIT3,DEPTOR,DUSP6,EGR1,ERP29,FAIM2,GADD45A,HAX1,HERPUD1,HSPA9,MCF2,NCK1,PDCD2,PSMD14,RPS6KA2,SIAH2,SIRT1,SIRT4,ST20,TAF9,TAX1BP1,TSC22D3,URI1,VEGFA,XBP1_x000D_
GO:0042326	0.031109	1.85654	7.25036	13	388	negative regulation of phosphorylation	GO_BP	ATF3,COX11,DDIT4,DEPTOR,DUSP16,DUSP26,DUSP6,GADD45A,NCK1,PIBF1,SIRT1,SPRY4,TRIB3_x000D_
GO:0071850	0.031131	8.12528	0.280298	2	15	mitotic cell cycle arrest	GO_BP	GADD45A,MCPH1_x000D_
GO:0035924	0.0314497	4.66926	0.691401	3	37	cellular response to vascular endothelial growth factor stimulus	GO_BP	NR4A1,VEGFA,XBP1_x000D_
GO:0001666	0.0316001	2.0459	5.06404	10	271	response to hypoxia	GO_BP	BBC3,CREBBP,DDIT4,EGLN1,EGR1,NFATC3,NRF1,SIRT1,SIRT4,VEGFA_x000D_
GO:0036498	0.0348982	3.41935	1.23331	4	66	IRE1-mediated unfolded protein response	GO_BP	BBC3,SEC63,SSR1,XBP1_x000D_
GO:0072332	0.0348982	3.41935	1.23331	4	66	intrinsic apoptotic signaling pathway by p53 class mediator	GO_BP	AEN,DDIT4,SIRT1,TAF9_x000D_
GO:0008535	0.0351467	7.54444	0.298984	2	16	respiratory chain complex IV assembly	GO_BP	COA1,COX11_x000D_
GO:0030812	0.0351467	7.54444	0.298984	2	16	negative regulation of nucleotide catabolic process	GO_BP	DDIT4,EGLN1_x000D_
GO:0048026	0.0351467	7.54444	0.298984	2	16	positive regulation of mRNA splicing, via spliceosome	GO_BP	DAZAP1,TRA2B_x000D_
GO:0071236	0.0351467	7.54444	0.298984	2	16	cellular response to antibiotic	GO_BP	EGR1,XBP1_x000D_
GO:0072576	0.0351467	7.54444	0.298984	2	16	liver morphogenesis	GO_BP	CEBPB,XBP1_x000D_
GO:0043066	0.0353396	1.55283	15.3603	23	822	negative regulation of apoptotic process	GO_BP	AARS,APBB2,ASNS,ATF5,CBX4,CEBPB,CTH,EGR1,FAIM2,HAX1,HERPUD1,HSPA9,PSMD14,SIAH2,SIRT1,SIRT4,ST20,TAF9,TAX1BP1,TSC22D3,URI1,VEGFA,XBP1_x000D_
GO:0007049	0.0360711	1.3841	31.7297	42	1698	cell cycle	GO_BP	ANAPC16,APBB2,ASNS,ATF5,CCPG1,CDC25A,CDKL3,CEP120,CGRRF1,CREBBP,DDIT3,EIF4EBP1,ERCC4,GADD45A,HIST1H4A,LSM10,MAP10,MCPH1,NDC80,NR4A1,NUP35,NUP37,PDCD2L,PELO,PHGDH,PIBF1,PLRG1,PPM1D,PRIM2,PSMD14,RBBP8,RFWD2,RINT1,RNF2,RPRM,RPS6KA2,SIAH2,SIRT1,SLC25A33,TUBE1,TXNL4B,WTAP_x000D_
GO:0090304	0.0363705	1.87517	6.69229	12	473	nucleic acid metabolic process	GO_BP	AARS,ABCE1,AEN,ALKBH3,ALKBH8,ANKRA2,APBB2,ATF3,ATF4,ATF5,BAMBI,BBS7,BCDIN3D,BEND6,BUD31,C1D,C7orf60,CARS,CARS2,CBS,CBX4,CCPG1,CDC25A,CEBPB,CEBPG,CNBP,CREBBP,CREBRF,CSRNP2,CTH,DAZAP1,DDIT3,DDIT4,DDX21,DDX59,DUSP26,EAPP,EGLN1,EGR1,EPC1,EPC2,EPRS,ERCC4,EXOSC1,EXOSC8,FIZ1,FOS,FOXF2,GABPB1,GADD45A,GARS,GEMIN2,GIN1,GTF2F2,H2AFZ,HAX1,HIST1H2AC,HIST1H4A,HIVEP1,IARS,JDP2,KLF10,LARP6,LARS,LRIF1,LSM10,MARS,…
GO:0051602	0.0384012	4.28988	0.74746	3	40	response to electrical stimulus	GO_BP	EGR1,NRF1,XBP1_x000D_
GO:0006544	0.0393506	7.04104	0.317671	2	17	glycine metabolic process	GO_BP	PHGDH,SHMT2_x000D_
GO:0034198	0.0393506	7.04104	0.317671	2	17	cellular response to amino acid starvation	GO_BP	ATF3,ATF4_x000D_
GO:0043558	0.0393506	7.04104	0.317671	2	17	regulation of translational initiation in response to stress	GO_BP	FECH,NCK1_x000D_
GO:0035335	0.0395079	2.79294	1.86865	5	100	peptidyl-tyrosine dephosphorylation	GO_BP	CDC25A,DUSP12,DUSP16,DUSP26,DUSP6_x000D_
GO:0042594	0.0400611	1.78469	7.52583	13	404	response to starvation	GO_BP	ASNS,ATF3,ATF4,DDIT3,DNAAF2,FBXO22,HAX1,KLF10,PPM1D,RAB33A,SIRT1,SLC1A4,SNAP29,XBP1_x000D_
GO:0032092	0.0401069	3.26093	1.28937	4	69	positive regulation of protein binding	GO_BP	BAMBI,HERPUD1,PLCL1,TRIB3_x000D_
GO:0006400	0.0402766	4.20239	0.761602	3	41	tRNA modification	GO_BP	AARS,ALKBH8,MTO1,TRMT10A,TRUB1_x000D_
GO:0006469	0.0410468	2.14067	3.86811	8	207	negative regulation of protein kinase activity	GO_BP	DEPTOR,DUSP16,DUSP26,DUSP6,GADD45A,NCK1,SIRT1,TRIB3_x000D_
GO:1900034	0.0419362	3.21133	1.30806	4	70	regulation of cellular response to heat	GO_BP	CREBBP,NUP35,NUP37,SIRT1_x000D_
GO:0008630	0.042438	2.73501	1.90602	5	102	intrinsic apoptotic signaling pathway in response to DNA damage	GO_BP	AEN,DDIT4,SIRT1,ST20,TAF9_x000D_
GO:0022613	0.0429448	1.81168	6.83926	12	366	ribonucleoprotein complex biogenesis	GO_BP	ATXN2L,C1D,C7orf60,DDX21,EXOSC1,EXOSC8,GEMIN2,RPF2,RSL24D1,SIRT1,SMNDC1,TXNL4B_x000D_
GO:0009991	0.044405	1.58022	12.4265	19	665	response to extracellular stimulus	GO_BP	ASNS,ATF3,ATF4,CBS,DDIT3,DNAAF2,EGR1,FBXO22,FOS,HAX1,KLF10,NRF1,PPM1D,PSPH,RAB33A,SIRT1,SLC1A4,SNAP29,XBP1_x000D_
GO:2001243	0.0449974	3.13376	1.33826	4	72	negative regulation of intrinsic apoptotic signaling pathway	GO_BP	HERPUD1,SIRT1,ST20,TAF9,URI1,XBP1_x000D_
GO:0006913	0.0450846	1.75123	7.66147	13	410	nucleocytoplasmic transport	GO_BP	BAMBI,DUSP16,FBXO22,HSPA9,IPO11,MXI1,PRICKLE1,RPAIN,SFRP5,SIRT1,XBP1,XPO4,XPOT_x000D_
GO:0043200	0.0454958	2.67943	1.9434	5	104	response to amino acid	GO_BP	AARS,ASNS,CEBPB,NRF1,XBP1_x000D_
GO:1901532	0.0460667	3.9674	0.80352	3	43	regulation of hematopoietic progenitor cell differentiation	GO_BP	HIST1H4A,N4BP2L2,PDCD2_x000D_
GO:0031669	0.0472833	1.73776	7.71753	13	413	cellular response to nutrient levels	GO_BP	ASNS,ATF3,ATF4,DNAAF2,FBXO22,HAX1,KLF10,PPM1D,RAB33A,SIRT1,SLC1A4,SNAP29,XBP1_x000D_
GO:0070647	0.0476545	1.47481	17.5466	25	939	protein modification by small protein conjugation or removal	GO_BP	ANAPC16,ARIH1,ARRDC4,CBX4,EGR1,FBXO22,FBXO25,HERPUD1,MARCH11,NUB1,NUP35,NUP37,OTUD1,PRICKLE1,PSMD14,RAD52,RFWD2,RNF2,SIAH2,SIRT1,TRIB3,TRIM23,TRIM4,TSPYL5,USP1_x000D_
GO:1903310	0.0477028	3.07113	1.36411	4	73	positive regulation of chromatin modification	GO_BP	JDP2,SIRT1,VEGFA,XBP1_x000D_
GO:0051188	0.0478091	2.37816	2.61611	6	140	cofactor biosynthetic process	GO_BP	COQ5,FECH,LIAS,MTHFD2,MTHFD2L,NAMPT_x000D_
GO:0032042	0.0482893	6.21192	0.355044	2	19	mitochondrial DNA metabolic process	GO_BP	SESN2,SLC25A33_x000D_
GO:0071480	0.0482893	6.21192	0.355044	2	19	cellular response to gamma radiation	GO_BP	EGR1,TSPYL5_x000D_
GO:1902236	0.0482893	6.21192	0.355044	2	19	negative regulation of endoplasmic reticulum stress-induced intrinsic apoptotic signaling pathway	GO_BP	HERPUD1,XBP1_x000D_
GO:0000183	0.0487773	3.8704	0.822206	3	44	chromatin silencing at rDNA	GO_BP	HIST1H4A,SIRT1,TAF1A_x000D_
GO:0051055	0.0487773	3.8704	0.822206	3	44	negative regulation of lipid biosynthetic process	GO_BP	PIBF1,SIRT1,TRIB3_x000D_
GO:0065002	0.0487773	3.8704	0.822206	3	44	intracellular protein transmembrane transport	GO_BP	SEC63,TIMM44,TIMM9_x000D_
GO:0031974	2.28376e-12	2.3072	74.5423	130	4203	membrane-enclosed lumen	GO_CC	ABCE1,ABTB2,AEN,ALDH2,ALKBH3,ALKBH8,ANKRD11,ATF3,ATF4,ATF5,ATXN2L,BTBD10,C12orf65,C1D,CAPN7,CARS2,CBS,CBX4,CCDC91,CDC25A,CDKN2AIP,CEBPB,CEBPG,CGRRF1,CLIC4,CREBBP,CREBRF,CTH,DAZAP1,DDIT3,DDX21,DUSP16,DUSP6,EAPP,EGR1,EIF4EBP1,EPC1,EPC2,ERCC4,ERP29,EXOSC1,EXOSC8,FECH,FOS,GABPB1,GARS,GEMIN2,GPT2,GTF2F2,H2AFZ,HAX1,HIST1H2AC,HIST1H2BD,HIST1H4A,HIVEP1,HSPA9,IARS,IDH3A,JDP2,LRIF1,LSM10,LYRM4,MAK16,MCEE,M…
GO:0005634	2.82288e-12	2.23899	113.659	173	6568	nucleus	GO_CC	ABTB2,AEN,ALKBH3,ALKBH8,ANAPC16,ANKRA2,ANKRD11,APBB2,ATF3,ATF4,ATF5,ATXN2L,BBS7,BCDIN3D,BEND6,BTBD10,BUD31,C1D,CAPN7,CBS,CBX4,CCDC91,CDC25A,CDKN2AIP,CEBPB,CEBPG,CGRRF1,CLIC4,CNBP,CREBBP,CREBRF,CSRNP2,CTH,DAZAP1,DDIT3,DDX21,DDX59,DUSP12,DUSP16,DUSP26,DUSP6,EAPP,EGLN1,EGR1,EIF1,EIF4EBP1,EPC1,EPC2,ERCC4,EXOSC1,EXOSC8,FAM220A,FBXO22,FBXO25,FIZ1,FOS,FOXF2,GABPB1,GADD45A,GARS,GEMIN2,GIN1,GOT1,GTF2F2,H2…
GO:0070013	2.91361e-10	2.20197	64.042	111	3726	intracellular organelle lumen	GO_CC	ABCE1,ABTB2,AEN,ALDH2,ALKBH3,ALKBH8,ANKRD11,ATF3,ATF4,ATF5,ATXN2L,BTBD10,C12orf65,C1D,CAPN7,CARS2,CBS,CBX4,CCDC91,CDC25A,CDKN2AIP,CEBPB,CEBPG,CGRRF1,CLIC4,CREBBP,CREBRF,CTH,DAZAP1,DDIT3,DDX21,DUSP16,DUSP6,EAPP,EGR1,EIF4EBP1,EPC1,EPC2,ERCC4,ERP29,EXOSC1,EXOSC8,FECH,FOS,GABPB1,GARS,GEMIN2,GPT2,GTF2F2,H2AFZ,HIST1H2AC,HIST1H2BD,HIST1H4A,HIVEP1,HSPA9,IARS,IDH3A,JDP2,LRIF1,LSM10,LYRM4,MAK16,MCEE,MCPH1,…
[truncated: 98 more rows]

## Sheet: GO 13077 Down
GOID	Pvalue	OddsRatio	ExpCount	Count	Size	Term	GO_type	genes_x000D_
GO:0006695	3.90273e-09	21.2714	0.57832	9	35	cholesterol biosynthetic process	GO_BP	CYB5R3,DHCR24,DHCR7,FDFT1,FDPS,HMGCR,HMGCS1,INSIG1,MSMO1,SEC14L2,SQLE_x000D_
[truncated: 502 more rows]

## Sheet: KEGG 13077 UP
keggid	kegg_name	sig_pw	n_pw	n_all	n_sig	p_hyper	q_hyper	genes_x000D_
[truncated: 229 more rows]

## Sheet: KEGG 13077 Down
keggid	kegg_name	sig_pw	n_pw	n_all	n_sig	p_hyper	q_hyper	genes_x000D_
[truncated: 229 more rows]
