# Supplementary material for: IPSC-Derived Neuronal Cultures Carrying the Alzheimer’s Disease Associated TREM2 R47H Variant Enables the Construction of an Aβ-Induced Gene Regulatory Network
Source: Int J Mol Sci. 2020 Jun 25;21(12):4516. doi: 10.3390/ijms21124516 (PMC7350255; doi:10.3390/ijms21124516)
Supplement: Supplementary file 1 [file ijms-21-04516-s001.zip › Supplementary files/Table S4.xls]

## Sheet: Venn diagram
healthy	healthy_Aß	healthy_Aß_AND_healthy	TREM2	TREM2_AND_healthy	TREM2_AND_healthy_Aß	TREM2_AND_healthy_Aß_AND_healthy	TREM2_Aß	TREM2_Aß_AND_healthy	TREM2_Aß_AND_healthy_Aß	TREM2_Aß_AND_healthy_Aß_AND_healthy	TREM2_Aß_AND_TREM2	TREM2_Aß_AND_TREM2_AND_healthy	TREM2_Aß_AND_TREM2_AND_healthy_Aß	TREM2_Aß_AND_TREM2_AND_healthy_Aß_AND_healthy
DRAM1	COL5A1	RPS4Y1	SPATA31D3	S100A1	TNFAIP3	BST2	PCDHA13	TCF19	FOXC2	ZNF680	MYH7	ARHGDIB	ARRDC5	HIST1H3A
SIPA1	IGFBP6	APOD	PPFIBP2	ZNF225	JOSD2	IMPA2	MTNR1A	HOMEZ	CD79B	C2	RBP4	DKK1	CRYBB2	F8A1
LRRC8C	PPP1R14A	PLAU	ZNF385B	PCDHA9	MNS1	IL1R1	NDUFA4L2	GNMT	NR1H3	EXO1	SLC27A2	RPP25	C1QA	CGB
C7orf31	PACSIN3	ASF1B	ZNF341	LOC100288842	RNF151	MYO1E	LYN	HS3ST1	CPA1	ESPL1	CD93	MIR5193	ADIRF	FAM86C1
FZD10	SCNN1B	NMI	MUCL1		RAX	C1orf115	WDTC1	ZNF687	KRTDAP	PMAIP1	PDZD2	MYL3	FKBP1A-SDCBP2	CACNG8
NR4A2	FGR	TGFBR3	C10orf107		HCRT	EDNRA	PCK2	SLC25A53	ELSPBP1	C11orf82	C3orf18	WAS	WNT5B	MORC2
ISL1	ZMYND15	CDCA3	MMD2		LINC00336	RGS16	LAD1	ATG10	NHLRC4	OVOL1	CGNL1	BIK	LURAP1L	HIST1H2BN
DPYD	CECR1	GPRC5A	PIGW		USP17L10	ROM1	MYLPF	ZNF321P	CHADL	GCK	GMPR	ZBTB9	CREB3L1	PCDHGB5
B3GALT4	LGALS7	APOLD1	ESPNL		KCNK6	DAPL1	SSH3	BTBD19	KRTAP5-7	AVL9	SLA	APOL3	ENTPD1	ZNF600
PLS1	GRIA3	CDC42EP5	ASCL4		FADS6	METTL7B	TRAF1	ZNF204P	FAM53A	ROPN1	NAAA	DAAM2	RHCG	KRTAP6-2
EFCAB1	ABCC6	TMEM176A	C5orf64		LYPD2	SLC24A1	PLAC1	LOC100506797	RAB42	ITPRIP	GCH1	PPP1R3D	CRYBB1	SNAPC5
SLC16A10	MYOM1	CEP55	GNG8		COL25A1	LCAT	CRTAC1		XCR1	FAM19A1	ZNF558	ZDHHC23	PAX8	SSX7
IQGAP3	CP	ROPN1L	IRX4		C20orf195	TMEM100	SLC3A1		TCF23	F2RL1	REPS2	CACNA1D	SCTR	MAATS1
KIAA1239	ACTL7B	LTBP2	FAM184B		KIR2DL1	LRP2	TPK1		FUOM	DISC1	TNNI3	C19orf44	CALML3	PCDHA4
MAK	SALL4	EIF1AY	MAGIX		BSX	GJA9	CLEC1A		PCDHGA9	SKA3	EMX2	EPM2A	CTF1	TUBB7P
NXPH2	CDH15	ACACB	PAPL		SPHK1	SPOCD1	ACAN		RBBP8NL	CNFN	COL9A3	MFAP3L	NR0B2	KRTAP6-1
PCDHB4	UPK3A	RARRES1	RUSC1-AS1		RGL3	FAM179A	RAPGEF3		ZFP57	FUT10	CFC1	FAM81A	ARMC12	SFT2D1
PDE11A	RASAL3	CLEC2B	ZBTB8B			PRKY	ANKRD34A		TREML1	LTB4R	CASQ1	TMEM132C	LCN10	DNAJC12
LMO7	GUCA2A	CMTM7	GSX1			PPFIBP1	CMTM8		KIAA1875	USP44	FPGT-TNNI3K	C1orf74	OSM	POU3F3
ZNF578	FMNL3	CHEK2	GGT1			TEKT2	DOK3		SYPL2	EDAR	FOLH1	IL18BP	NXPH3	PLEKHG2
ZNF572	PHOX2B	KIF23	KPNA7			FRMD4B	RAET1L		SH3TC1	KIF19	MAP4K1	ZNF19	SLC23A3	DEPDC5
KIF20B	TEPP	SKA1	EGFL7			LOC100996782	ACMSD		SERPINF1	AK8	GHDC	ENTPD7	NIPAL4	KRTAP10-12
DNAH14	ACPT	DLGAP5	COX6B2			GSG2	TNFRSF4		PECAM1	DACT2	HNMT	SLC25A27	KCNF1	KRTAP10-1
P2RY2	NEU2	NUF2	RASGRF1			ATP2A3	HOXC13		CASP14	GPR152	AGTR1	XK	C9orf50	KRTAP10-3
GEN1	ZNF695	CYYR1	LOC100287413			C1RL	MGARP		CCL27	PLD5	HNF1B	SIRT4	GPR3	TDRKH
RORB	C2orf48	PHF19	ANKRD44			HLA-F	TFR2		LOC100288866	FAM163B	MRM1	PCOLCE2	KCNA1	OR2A14
CCRN4L	TAL2	MMRN1	GPR113			C6orf118	ALG1			TLX3	ENTPD3	ZNF792	CPA4	KRTAP10-9
POU3F4	KRTAP8-1	HOXB5	IL2RA			ADAMTSL4	CLEC4A			KDR	BVES	SRRM3	PRSS53	RPL38
SPAG6	PROZ	HOXD1	PCDH20			ZPLD1	PEX5L			TNFRSF10C	CEBPA	NEUROD2	ENPP7	PRB1
LOC100996481	PF4V1	VSNL1	PDE6B			FAM129A	TULP1			LRIG2	OPTC	DSCAML1	LSMEM1	H3F3A
LMOD1	CENPP	HOXB9	TRAC			PRKAA1	BMPER			AURKC	PPAPDC3	NDST3	MESP2	UNCX
RGL4	ABCA2	PDGFRL	LOC100289533			CSPG4	LNX1			C21orf58	SLC7A9	SEMA3D	SPEM1	ZNF835
RABEP2	SMCO3	SPC25				SLC35G4	TFCP2L1			C4orf47	CNIH3	GDF9	RTBDN	IMPACT
LINC00340	ADRA1D	DDX3Y				ARPC1B	C6orf58			LEFTY1	FGD5	SPATA6L	FEV	PYGO1
CPAMD8	CD33	HOXB2				C9orf114	SLC6A7			HERC5	PUS7L	COLQ	PGLYRP4	DUX2
METAP1D	C11orf93	USP9Y				TUBD1	NSUN7			HELLS	CCDC87	PAQR9	KCNS2	TCEAL1
FAP	TMEM144	DSG2				HMHA1	ADAMTS8			DOCK5	STRIP2	CECR2	FXYD3	SCAND1
NBEAL1	KCP	WDHD1				SLCO2B1	TTC25				TGFB3	RNF152	TMIGD2	PNMAL1
DCBLD1	GBP3	BORA				ALOX15B	LMBRD2				CALN1	MORN1	IRAK4	FAM127A
TBX2	HTR3D	TMA16				MIR17	HCN2				TEK	PCDHB12	AQP10	C2orf44
SNORA45	OR10Q1	MYBL1				PLCD3	FBXL14				RASGEF1A	HECW1	JPH2	NSUN5
VSIG10	FOLR3	HOXC4				RRN3P1	SLITRK4				MUC20	POPDC2	PDCD1	MAGI3
ABCC9	COL3A1	STK17B				HYDIN	RNLS				PTGDR2	TMEM110	OR1A1	VPS54
SLC35G1	C11orf21	METTL25				DHX37	PROKR1				DSCAM	CD5L	VWC2	PARD6A
ZNF417	TRIM50	FAM46B				IL16	PAGE5				DNAH10	ZNF547	OR10H1	RPL36
TSL	PRF1	HOXA5				ZNF808	MAGEB4				EXOC3L4	STXBP5	PLA2R1	SPATC1L
SNORA80	SARDH	C17orf96				SPATA21	PCDHA3				CYP2C8	TIRAP	NUPR1L	UCN
	P2RX7	EPHA7				EME2	SLC13A3				ANO4	ZNF283	TSPO2	UQCRHL
	KRT6A	PARPBP				SNORA33	KLRG1				MDFIC	LRCH1	NRL	RPL9
	ACY3	ERCC6L				SNORA77	ZNF296				SHISA9	TMEM240	ZNF843	IFITM3
	PLXND1	MYO5B					LETM2				SLC1A7	RAET1G	TMC2	ZNF184
	MS4A4A	TMEM155					PCDH15				RHOH	C9orf129	NKX3-2	LCE1D
	G6PC	LRFN5					LEAP2				PTPRR	FSHB	IL17F	LCE1F
	FERMT1	KDM5D					NOS1AP				RAMP2	ZNF570	FLJ33360	LCE1A
	NOS2	COL22A1					UTS2B				PCP4L1	ZNF519	HTR3E	BAI1
	SYNJ2	SKIL					ARL10				SLC5A9	CYP21A1P	CHDH	CHST7
	SMIM5	CCDC41					OPRD1				GPC5	GPR61	HVCN1	RSRC1
	SPATA31D4	KIF18A					PRSS38				LYPD5	TMEM87B	AGBL1	KRTAP10-10
	CHI3L2	MPHOSPH9					CMKLR1				TMEM56	ZNF14	SLC16A13	PTMS
	ASMTL-AS1	ORC1					OR11L1				CACNA1A	ADCY5	LOC100506403	RRNAD1
	PPIAP30	ESCO2					PPM1N				KHDC3L	PTGES3L	CCDC154	UTS2R
	LOC613206	RAD54L					TLCD1				RGS7BP	SYT14	PRR25	FIG4
	CEACAM3	SHCBP1					LINC00158				PLCD4	EYA1	RAB19	GP1BB
	JAK3	LIMD1					LOC145757				RASL10A	RGS4	MIOX	KLF7
	MST1	HOXA4					FAM138A				SYN2	PHACTR1	FABP3	AURKAIP1
	FLJ40448	CCDC173					MOG				MATK	DNAJC28	ADAMTS2	C15orf40
	TRIM63	ZFY					MYO15A				SERTAD4	IL33	HPGD	ST8SIA1
	HNF4A	POLQ					CRHR2				IGFL3	ZNF214	EHBP1L1	HECTD2
	CA6	CLMP					NWD1				FAM19A4	ADARB2	ODF3L1	KRT33A
	SNORA71C	CCDC102A					KRT83				LOC100506472	RHOF	C2orf54	NOP16
	IFITM10	GPC3					GRAP2				GPR12	PKD1L1	CHST13	CEMP1
		C18orf54					DDX43				GABRA2	MAP3K8	GUCA1A	MLXIPL
		SLFN12					PLAC8L1				SLITRK6	NAT1	ZNF785	LHB
		RGPD1					MYOCD				C10orf25	MAP7D2	TIE1	RABGEF1
		CNTN3					CCDC163P				ASB12	RHBDF2	ASGR2	KRTAP10-8
		DEPDC1					GBGT1				TRIM7	ACTN2	PADI1	NKX1-2
		FAM83D					HCRTR2				SYT3	ZNF236	NPIPB6	VSTM5
		SMAD6					FCER2				ETV2	SULT1C4	GLB1L3	CBWD1
		OTX2					ALDH8A1				SLAMF9	PCDP1	MOGAT3	SLC6A15
		DRD2					LRRD1				IRAK2	WHAMMP2	SLC50A1	DSN1
		KCNK2					LINC00035				TRPC4	SOCS1	DDX11L2	SP9
		MIS18BP1					ICAM2				HDX	SPRY4	AKR1E2	GH1
		FGF19					ZC3H12B				KLHL11	LOC728743	KLK4	GSTP1
		NEUROD4					HIST1H2AG				GABRG1	LAMA2	PROCA1	HBB
		HIC1					GALNTL6				GDPD4	ZIC4	PLA2G5	COX7C
		AKAP14					OTOP2				TMEM132D	ZXDB	CCDC88B	COL1A1
		PCDHB15					ZNF385C				TSTD2	POU2F3	ABCA7	RPS21
		C11orf70					NUTF2				SLC6A4	ZBTB49	CCDC135	CST3
		NKX2-2					PKD2L2				MPP7	LY6G5C	GNLY	TIMP1
		CCDC150					LOC441242				ZNF280D	FSTL4	MEPE	ATP6V0E1
		KIF14					LINC00315				RNASEL	SEBOX	ALAS2	A2M
		TROAP					FAM66D				FOXD4L1	HELLPAR	HIST1H2AK	SPDEF
		STOML3					LOC100506082				SLC17A8	CD300E	MPZL3	SEPT2
		IL4I1					SNHG17				NR6A1	DLEU7	CCDC122	SERPING1
		CYP26A1					LOC100507562				NRG2	SDHAP3	ZNF154	NDUFA4
		HOXD3									CLIC2	TINAGL1	FAM115C	LGALS3BP
		NUP62CL									TRHDE	BICC1	MOGAT2	UBA1
		TRPM8									OCM	OTTHUMG00000176492	TTC16	MDH1
		FAM183A									C10orf82		C19orf45	TRIM28
		FOXN4									ATOH7		LOC100287934	CALR
		CCDC19									MROH8		IGK	RPS11
		AK7									EN1		MLPH	COX4I1
		ARHGAP11A									PSG7		OTTHUMG00000163660	LAPTM4B
		WDR49									SOX14			PLD3
		TEAD4									GABRB1			PHB2
		ZNF667									ZNF354B			C4orf46
		TONSL									SLC46A1			CDKN1A
		MTBP									RASA2			FKBP1A
		NEUROG1									GPLD1			MTCH1
		FOXD3									CHRNA4			CD81
		RFPL2									TRPC3			BLOC1S5-TXNDC5
		GAS2L3									CDH9			MAGED2
		RAD51									AJAP1			APEX1
		WDR76									YIPF7			SLC25A5
		SPC24									EML5			ILF2
		FAM72A									OVGP1			COL6A1
		ZNF560									ZNF630			PSMB4
		NKD2									NLRP3			PRDX2
		BRCA1									OR6Q1			EPAS1
		GTSE1									PCDHA2			TSC22D1
		POU5F1									MICA			DDB1
		HOXA2									CAMK4			SKP1
		PLAG1									CA8			LY6E
		ATAD5									PDP2			CCT2
		TMSB4Y									CLDN16			BCAP31
		HOXD8									CGN			FLNA
		HOXC6									NRG3			ANXA2
		ANKRD34B									MAP10			NHP2L1
		USP49									KIAA0319			ARF4
		PLAUR									GPR173			AKR1B1
		NLGN4Y									KSR1			RBBP7
		SSTR2									ZNF774			PDIA6
		TCTN2									SLC30A10			TIMP3
		UTY									PKLR			DAP
		TTF2									MGAT4C			CTGF
		FAM111B									NPC1L1			DNAJB1
		CHRNA1									PNMA5			TALDO1
		RGS10									DMKN			ERGIC3
		HOXD4									EVX2			COL4A2
		HMGA2									GPR31			SSR2
		AKNAD1									AR			COX8A
		TPM2									OR52B6			DHCR24
		ZNF229									OR1N1			IGFBP4
		CDCA8									STAT6			TUFM
		CASC1									MARCH11			TXN
		WNT2B									ARMC2			SRPR
		OR10P1									GLT8D2			DDX17
		CDCA2									PHLDA2			TFRC
		ITGA2									MXRA5			GABARAP
		TMEM102									DBH			MCL1
		HOXC9									SEMA4G			PGRMC1
		ADAMTS12									LYPD6B			ACTG1P4
		PAPLN									HSFX1			FSCN1
		LOC440040									BDH1			MORF4L1
		ARMC3									LOC100996732			CYR61
		BUB1									CHRM4			RPS25
		HOXB3									SGSM1			CTSK
		ZNF542									UGT1A1			OXA1L
		PRR11									FMO1			CBX3
		GLB1L									CYP2S1			TARDBP
		CLSPN									P2RX6			IGFBP7
		THNSL2									FGF17			RPL18A
		ADAMTS1									INPP4B			LASP1
		HHIP									TBC1D30			IARS
		P2RY11									SFRP5			MAGED1
		GSAP									DBIL5P			MFGE8
		TCF7									WHAMMP3			NDFIP1
		CTSL2									ZNF185			HERPUD1
		MTFR2									ZNF135			PSMD3
		CCDC81									CHST9			SLC25A39
		TRAIP									KIF26B			MLEC
		LRRC39									TEX13B			HADHA
		HNRNPA1L2									FOXF2			COTL1
		COL2A1									PIK3CD			ATP6V1G2-DDX39B
		DSC2									GCGR			CCT6A
		HOXA1									PIWIL4			PRPF8
		HIST1H2BH									ZNF550			IFNGR2
		CTA-313A17.5									TSPYL5			LRP1
		EPPK1									XIST			GPS1
		PCDHB17									ZNF674			IDH2
		PTCHD4									SLC34A2			RPLP1
		ULBP3									TICAM2			RPS14
		TEKT1									FAAH2			THY1
		ZNF826P									MAFA			RPS8
		C5orf17									HSP90B2P			TMED10
		CENPI									TCP10			CBX1
		C4orf21									DGCR9			TMEM109
		LOC100507117									LOC100507254			DAG1
											SNORA70C			GAS6
														IMMT
														CYB5R3
														QSOX1
														FLJ23867
														TMEM59
														YWHAQ
														SCD
														H1FX
														PSMD2
														COPZ1
														CD9
														CLSTN1
														KDELR2
														PPM1G
														RAC1
														VKORC1
														TBCB
														SF3B2
														HLA-DPA1
														CAV1
														PMP22
														MAPRE1
														MYL9
														DYNC1H1
														YWHAH
														RBM38
														PSMB7
														TFG
														ANAPC5
														PPP1R11
														SPARC
														SF3B5
														PPIB
														ATP6V1H
														ARPC1A
														PLOD1
														TMX2
														BTG2
														NDUFAB1
														RNF130
														SDF4
														CRYAB
														UFC1
														RNF114
														SH3BGRL
														RPL11
														ALDH2
														LAPTM4A
														MAF1
														TMEM14C
														UGP2
														LPCAT1
														TTC3
														ATP6AP2
														RTCB
														ADIPOR1
														TXNRD1
														FSTL1
														PCOLCE
														RTFDC1
														VDAC1
														COX5A
														GLB1
														SLC39A1
														ERRFI1
														RPN2
														TMEM189
														STARD7
														PSMB8
														TPM3
														PSMA5
														DCTN1
														IFITM1
														WDR83OS
														JUNB
														CCNG1
														NCSTN
														NAP1L4
														PRNP
														C12orf57
														CREG1
														PPA1
														ARPC5
														CD164
														ZFP36
														CIRBP
														COX7B
														NOLC1
														SEC16A
														WDR6
														PFN2
														MGEA5
														CTSC
														AKR1C3
														NRD1
														LOC101060281
														MSN
														ZNHIT1
														CDC37
														C1orf43
														GOLM1
														ITM2B
														OAZ2
														ITGB1
														PSMB3
														NIPSNAP1
														TMEM123
														CASC3
														SNX3
														PPAP2B
														RCC2
														ATP5J
														KIAA1191
														MINOS1-NBL1
														SSRP1
														DPYSL3
														TSPAN7
														ATIC
														UBL5
														RGS2
														TTC1
														RPL36AL
														TBC1D14
														AP1M1
														PODXL
														DUSP1
														ACAA2
														SIRT2
														SET
														MRPL13
														IMP3
														HSPB8
														LUZP6
														HNRNPH2
														EEF2
														PRH1-PRR4
														PLOD3
														ATP6V0C
														SLC40A1
														MRPL37
														TUBG1
														STOM
														MANF
														LUM
														WDR45B
														PRRC2B
														ANXA6
														PPP2CA
														SEPW1
														STARD10
														PYGB
														TRIP12
														MLLT6
														HIGD1A
														TRAP1
														PSMC3
														ZFP36L2
														LRPAP1
														BUD31
														SYPL1
														NOP10
														PRMT1
														HMG20B
														M6PR
														PLS3
														SURF4
														RUVBL1
														PSMA3
														HEXB
														NEU1
														SDHC
														MAPK1
														PTPRF
														EFEMP1
														PLAT
														ATP5G2
														DDX47
														C6orf48
														PDGFRB
														PRCP
														NCKAP1
														RIC8A
														ACTN4
														CDIPT
														DDAH2
														PTPLAD1
														ATP6V1F
														MRPL41
														TINF2
														UFD1L
														ZFAND3
														ATP5H
														COMMD7
														P2RX5-TAX1BP3
														CDK2AP1
														PITPNA
														DAP3
														TMEM248
														PIP4K2B
														ATP5I
														PYCR2
														IFI27
														NGRN
														SCARB2
														TNIP1
														SUCLG1
														COASY
														PSMC2
														DDX23
														DDX3X
														FAM96B
														MYO6
														EFNB1
														CD44
														CD24
														SH3BGRL3
														PGRMC2
														SEPT9
														GSS
														TRAM1
														PLEC
														SH3GL1
														SDHAF2
														SGK1
														TUBB6
														PPP1R7
														TAGLN
														NBEAL2
														KHDRBS1
														AQP1
														PSMB1
														TSG101
														RALB
														KCTD12
														MBTPS1
														CNDP2
														ARL6IP5
														PEPD
														RPL7
														SREBF1
														NCBP2
														ACTR10
														SPTAN1
														ABHD17A
														NEDD8
														LOC100128775
														EPRS
														PFKP
														SMOC2
														MTFR1L
														VGLL4
														BRK1
														AIP
														VPS11
														DUS1L
														ADNP
														YPEL5
														ATP5G1
														JTB
														COX7A2L
														MCM2
														SPG7
														ID2
														MRPL16
														NOSIP
														NDUFC1
														CAB39
														FAF2
														RBM5
														DYNC1LI2
														TNFAIP1
														TMEM258
														CMTM3
														MAL2
														RAB31
														RAD23A
														ADRBK1
														GOLGA7
														SELT
														NDUFB9
														ARF3
														SLPI
														GPAA1
														SLC25A29
														BABAM1
														RPS5
														PPP2CB
														FAM168B
														RGL2
														C21orf33
														TRIB1
														GBF1
														LAMC1
														STMN3
														EFTUD2
														PRDX4
														FAM162A
														TNC
														SLC37A4
														VAMP2
														DESI2
														PIM3
														ATP6V1B2
														HSBP1
														ELOVL5
														CALCOCO1
														WDR77
														AHSA1
														SF3B1
														PXDN
														AKT1
														SNW1
														CKS1B
														KLF6
														SGTA
														RAP1A
														ATG3
														PCNA
														MPZL1
														TOMM22
														XPNPEP1
														STAMBP
														POR
														ZFP36L1
														NDUFS6
														PDIA4
														WDR34
														API5
														NAT10
														ZYX
														BAG1
														IGF2R
														FSTL3
														MTOR
														MVP
														TMEM30A
														SMS
														SIGMAR1
														PDCD6IP
														CHMP7
														TRAF3IP2
														PMEPA1
														PAFAH1B1
														B4GALT1
														BAHD1
														RNF40
														LBH
														CIAPIN1
														LOC100505828
														NUDC
														MX1
														MRFAP1L1
														CCDC28A
														LMNB2
														SYVN1
														P4HB
														METAP2
														C5orf15
														VPS25
														MED15
														ALCAM
														ABCB6
														SEC13
														VWA9
														SETD2
														ID1
														UBE2Q2
														PISD
														PFKM
														ASNA1
														NDUFA8
														GLUD1
														VPS28
														CITED2
														HIBADH
														PLXNB2
														PRPF3
														E2F4
														PRKAB1
														EIF2S1
														SEC61G
														CKAP5
														LIMA1
														MPDU1
														TMEM167B
														CTNNBIP1
														RAE1
														MGAT1
														ARHGAP1
														RAB6A
														PES1
														PPP1R16A
														WASF2
														TOP2B
														TMED9
														RBFOX2
														ECE1
														RERE
														RHEB
														AP2B1
														LEPROTL1
														UBE2A
														AK1
														KRTCAP2
														SLIRP
														POLR2E
														ENSA
														CBX5
														COL18A1
														FURIN
														PAPD7
														GLO1
														VAMP3
														RABAC1
														ESYT1
														BLOC1S1
														HNRNPA0
														G6PD
														CARS
														FLOT2
														CLPTM1
														ITGAV
														ACSL1
														SRSF6
														ATXN10
														UQCR11
														CYBRD1
														LSM3
														MRPS21
														MRPL15
														CYTH2
														MAP2K2
														IGBP1
														RPS3A
														CARKD
														ICMT
														CLK1
														GJA1
														DNAJB6
														RPL28
														RBX1
														PRCC
														INSIG1
														NDUFS4
														EFNA1
														LOC101060373
														JUP
														ZCCHC3
														EFCAB14
														TMEM214
														HSPE1
														TOMM34
														STARD3
														NDUFA11
														FUT5
														TMEM167A
														PRC1
														FAM96A
														CNIH
														FAF1
														ASNS
														PRR13
														SUMO2
														FAM89B
														VPS26B
														PTK2
														PRKCZ
														GRN
														TOMM20
														MPC2
														CCT3
														CCL2
														RAB11FIP5
														BAZ1B
														BACE1
														ADH5
														GPR56
														WBP1L
														AKR7A2
														MRPL1
														TP53INP2
														SELENBP1
														EIF4EBP2
														HTRA1
														LGALS9
														MET
														PKDCC
														ALDH18A1
														MT1E
														NDUFB8
														UNG
														SPTBN1
														PCDHGA1
														PMF1
														USP39
														SLC39A13
														MNAT1
														SCD5
														RAPGEF1
														RAD21
														TAF7
														USO1
														POLR2L
														RNF181
														KEAP1
														COMMD4
														PRAF2
														COMT
														NUDT9
														DDX56
														RFTN1
														MYO1C
														RHOBTB3
														MRPS35
														TUBA4A
														NELFB
														RFXANK
														GBA2
														SIAE
														NIF3L1
														ISCA1
														UQCRB
														GNL2
														RAF1
														PUM1
														STRAP
														LARP1
														F13A1
														SPINT1
														GRINA
														UNC119B
														STK38
														WDR59
														PIGT
														SERPINA3
														SIVA1
														MAP4
														CHMP4B
														ADRM1
														PIR
														CRMP1
														CUL3
														AKR1A1
														GTF2E2
														SRRM2
														MOCS2
														ADD1
														VPS37B
														SDR39U1
														C10orf10
														PFDN2
														LOC100130872
														GSTK1
														ELAVL1
														PPT1
														SZRD1
														TNNI1
														PSMC1
														DRAP1
														FGFR1
														HES1
														LRRC49
														RHBDD2
														HLA-DMA
														PSMG3
														TNS1
														STRN4
														AIMP2
														SDCCAG3
														PRRC2C
														NOTCH3
														RPA1
														KDM3A
														CCDC6
														SDC1
														TMEM43
														CYSTM1
														G3BP2
														DYNLT1
														PDZD11
														AXL
														TMEM165
														BTBD1
														SLC44A1
														SEC24B
														CHMP1A
														KBTBD2
														STOML2
														TCEB2
														PFDN5
														CRABP2
														AP2S1
														ABCF3
														RPLP2
														TSPO
														REEP5
														MRPL36
														SS18L2
														TNPO1
														CDK2AP2
														XPO1
														ANAPC13
														KIF3B
														IER5
														ANGPTL4
														FXR2
														TMEM50A
														AARS
														EMC7
														COL4A1
														PSMB10
														DTYMK
														ERLEC1
														TTC19
														HM13
														DHX40
														UBE2Z
														EML4
														TRAF4
														HNRNPH3
														GRAMD4
														KIAA0247
														GDF15
														MTHFD1
														RAB1B
														PIGY
														ACIN1
														ZNF106
														SLC39A9
														ABR
														GOLGA3
														NPEPPS
														TSPAN6
														HBP1
														CMAS
														SNAPIN
														CCNDBP1
														PRKACB
														TRIM44
														ARL2BP
														DDR1
														ADM
														TCEAL8
														ARHGAP17
														CTSB
														NINJ1
														GLA
														AKT1S1
														PHF1
														DPY19L1
														ADCY6
														PLK1
														TPM1
														EMC3
														ERH
														SPSB3
														IRF1
														RNF185
														PRPF19
														PDRG1
														MSRB1
														GRAMD1A
														SLC6A8
														TJP2
														FAM60A
														CD99L2
														GNS
														TPGS2
														RNF7
														DHX30
														PGC
														NSMF
														IQGAP1
														UBQLN2
														CHERP
														SIK1
														C11orf68
														SORBS3
														RAI14
														EPS8L2
														EIF1AX
														TBL1XR1
														TRAK2
														B3GNT1
														TARS
														DKFZp686K1684
														CCNB2
														MYL6
														IFI16
														LBR
														NDN
														FADD
														SETD5
														PLEKHA2
														CSNK2A2
														ITPA
														CDC16
														SIN3B
														GATM
														ENOPH1
														CUL1
														ATPIF1
														BDH2
														RPS19BP1
														NPC2
														ATG9A
														XPOT
														TM7SF3
														PRRC2A
														DHRS3
														CTDNEP1
														CDV3
														RASD1
														UBE4A
														CASC4
														DNAJC13
														STIM1
														PREX1
														HIATL1
														IMPAD1
														COPG1
														B4GALT3
														SUPT7L
														MRPL51
														ETFA
														LOC101060431
														TMEM184B
														NISCH
														SLC1A5
														FEM1A
														UTP18
														PHC2
														GAA
														ADCY3
														WDR46
														C14orf142
														TSTA3
														B4GALT5
														MAD2L1BP
														ZZEF1
														CTR9
														BANF1
														VPS45
														EPCAM
														HEXA
														C9orf123
														TOX4
														ISG15
														PPIE
														ARL3
														TGOLN2
														CDH1
														PITHD1
														RNASET2
														NR2F6
														MTUS1
														PGAP3
														DDAH1
														NAGK
														PDIA5
														CLEC11A
														PURB
														EXOC3
														TBC1D5
														DGCR2
														CCDC80
														SOD1
														UNC45A
														NUPR1
														SEC61B
														HMOX1
														TRIB2
														ADPRHL2
														EXOSC5
														YIPF3
														TWF1
														TM9SF3
														SRXN1
														NANS
														DPH1
														TMEM126A
														CTDSP2
														AAAS
														POMGNT1
														FAM3A
														PPM1F
														ATN1
														NRP2
														MRAS
														NSF
														PDK4
														GLRX3
														NSFL1C
														SLC35A4
														MIEN1
														CMSS1
														CDC34
														PNKD
														GTF2B
														HMGCS1
														LOC100996626
														AREL1
														CIC
														WSB2
														TSPAN4
														RHBDD3
														RASA1
														GUCD1
														YTHDC1
														FKBP9
														POLDIP3
														BNIP3L
														MCFD2
														ATP6V1E1
														SNRPF
														LAMTOR2
														OCIAD2
														ATP1A1
														TMEM222
														SDF2
														MRPL23
														CXCL5
														GLYR1
														BAP1
														PACS1
														KIAA0141
														HDAC5
														RNF13
														GADD45A
														MTMR4
														GID8
														TCERG1
														C11orf95
														CLDND1
														DES
														SSR1
														CORO1C
														RPL5
														CECR5
														DECR1
														SMARCD2
														CPQ
														DIP2B
														KTN1
														AEBP1
														LZTS2
														ZFAND6
														ATP8B5P
														VPS52
														TSPAN9
														PRPS1
														RBM39
														HIST2H2BE
														CDKN1B
														EIF4G2
														TCTA
														COX6A1
														HSPH1
														NAA20
														RPA2
														HIST1H2BK
														SLC38A1
														GRHPR
														PSMB5
														PDLIM5
														PCM1
														REPIN1
														ETHE1
														SUPT16H
														CERK
														PDXP
														P4HA2
														C6orf106
														PPP1R12B
														SH3PXD2A
														CLN6
														SAR1A
														AHNAK2
														MAFG
														PCSK1N
														CDC42EP4
														HARS
														COG4
														LANCL1
														PTPN1
														C11orf31
														USB1
														APMAP
														NME1
														ACP1
														ZNF593
														NDUFB3
														CLTA
														RRAS
														SLC29A1
														CDC20
														RANGAP1
														KDM2A
														PER1
														TRPC4AP
														BCL2L2
														IRF9
														ABL1
														SNX27
														EDC4
														OCRL
														PDS5A
														GTPBP2
														MEF2D
														DNAJA1
														LOC101060503
														OST4
														RAB5B
														MEST
														SCFD1
														MRPL14
														POLR1D
														DPM2
														DNTTIP1
														SEL1L
														RSAD1
														GOLGA2
														RXRB
														NEO1
														NSMAF
														ATP9A
														STK10
														NFIB
														PPP3CB
														EXTL3
														CBFA2T2
														CDR2
														EP400
														MKLN1
														RPS7
														AMD1
														RBBP4
														MAEA
														YTHDF2
														LSM4
														EIF1B
														TMEM66
														MRPL20
														NAE1
														NDUFB11
														HSPA4
														PIM1
														STX5
														CCDC142
														AMFR
														C7orf50
														ATPAF1
														CAMK2G
														FPGS
														SNAPC2
														MAPK14
														THRAP3
														URM1
														ASAP1
														WASL
														HLTF
														POGZ
														PI4KA
														YTHDF3
														SQSTM1
														MAP2K1
														JAM3
														SRSF7
														LRPPRC
														HLA-DPB1
														PDAP1
														IARS2
														WDR75
														GNL3
														FBXO7
														IKBKAP
														HAUS1
														DTD1
														AGPAT6
														SEC24D
														OAF
														UPF1
														EZH1
														NUDT16L1
														KLF9
														BMS1
														PTPLB
														HMGXB3
														TRIM27
														RBM6
														CUX1
														SORD
														PTGFRN
														SUPT4H1
														FOSB
														ADD3
														RBP1
														NCAPH2
														RPRD1A
														EAPP
														PCBD1
														FEZ1
														RTF1
														GCN1L1
														GPC1
														C9orf69
														BCL2L12
														SNTA1
														ZC3HAV1
														ARSD
														CHD1L
														DNAJC3
														SLC25A25
														SRPRB
														PUF60
														FOPNL
														RNF34
														MT1G
														SEPT11
														LSM2
														C3orf37
														FN3KRP
														ARIH2
														CHTF8
														DDB2
														ZNF212
														TIPARP
														FAH
														ARF6
														SCAMP3
														TDP2
														FAM120AOS
														RPP25L
														SH2B3
														ANO6
														WIPI1
														MLST8
														RHOU
														DNAL1
														SLC35A2
														LOC101060541
														CHMP3
														GNB1
														PRDX5
														SNRPD3
														ECHDC1
														CDCA7L
														TOP1
														EPS8
														ARFGAP3
														JAGN1
														BYSL
														DHPS
														DSTN
														MRPS2
														ASCC2
														NEK7
														SPOCK2
														NLGN2
														MRPL39
														CHPF2
														NSUN2
														NFAT5
														TTC38
														EPT1
														CHGB
														LAMP2
														FKBP10
														PDHA1
														C19orf10
														HARS2
														CORO1B
														TDRD3
														DYNLRB1
														SSNA1
														TMEM129
														SLC25A36
														CTSF
														HAGH
														NUB1
														CANT1
														TRAM2
														EXOSC10
														CIRH1A
														SEPT8
														ANXA1
														HSD17B10
														EFHD1
														REXO2
														OCIAD1
														LOC101060433
														PTTG1
														TMEM50B
														RDX
														SLC25A20
														UBA2
														MAN2A2
														TMEM259
														VEGFB
														RYBP
														WRNIP1
														NFKB1
														MAPK3
														POLR2A
														MRPS5
														MPRIP
														INTS12
														BTBD10
														LOXL1
														FNBP1L
														DERL2
														SETD7
														POM121
														ABLIM1
														SLCO2A1
														DTX3L
														EMP1
														NQO1
														CPSF3
														NECAP1
														PFN1
														PPP1R3C
														SFN
														VPS26A
														VAPB
														PSMD10
														SCAP
														CLPP
														EXOSC8
														CNOT1
														CENPB
														GNAS
														SMPD1
														SLC20A2
														SECISBP2
														TRIP4
														RNPS1
														VMA21
														MEN1
														SUCLG2
														MAST2
														KLHDC8B
														KIF13B
														OXSR1
														PXN
														EPHA2
														LSS
														FOXN3
														SUCO
														TBL2
														NDUFC2
														BIRC2
														KIAA1279
														KLHL9
														COX6C
														MLH1
														RHOG
														SDC4
														UBE3A
														CSTF3
														MRPL24
														GPR107
														MCMBP
														SMG9
														SPRY1
														GIT1
														CMC4
														SPRED2
														EZH2
														PPP1R16B
														PIEZO1
														KLHL12
														TSPYL4
														POLA2
														POLR2K
														IWS1
														NDUFB6
														SF3B14
														ENPP2
														EIF2B2
														SLC39A3
														CYFIP2
														AVPI1
														UNC13B
														GNA13
														MICU2
														RBM15B
														JAK1
														RNF19A
														MED27
														ANKRD13A
														CEBPG
														TYSND1
														ARIH1
														DCAF8
														RB1
														KIFC3
														VPS13D
														PTPN18
														LPCAT4
														MTFP1
														SDHAF1
														PALM
														CHST10
														FNDC3B
														ST6GAL1
														ASAH1
														RAB1A
														HN1
														SQLE
														PFKFB3
														ZCCHC24
														PCYOX1
														FUCA2
														GPRC5C
														ACOT7
														MARCH6
														MCTS1
														CD320
														HUWE1
														SEC14L1
														RALA
														NDUFV1
														G6PC3
														CPVL
														MGLL
														ATMIN
														PDE6G
														LCMT1
														OTUB1
														THRA
														PLEKHB1
														GYPC
														KIF1C
														USP15
														DHX35
														PHF5A
														THYN1
														CLUH
														AAR2
														APPL2
														FAM219A
														ZDHHC3
														ZER1
														ATF5
														NTN4
														CASP3
														ZSWIM8
														RNF103
														EXD2
														SEPN1
														KIF3C
														ST3GAL4
														ZBTB5
														TNRC6A
														TOB2
														SLC4A4
														STMN2
														DBI
														TSC22D3
														EIF4E2
														MIIP
														TEX10
														GLG1
														SRSF4
														PDCD6
														ETNK1
														CDK7
														PLEKHJ1
														FARSA
														QRICH1
														CCDC167
														ZNF282
														NAGLU
														ZSCAN18
														TSSC4
														PSMG1
														DHX29
														EBP
														EGR1
														DUSP5
														PSME4
														ZNRD1
														LINC00921
														KANK2
														PPFIA1
														ATXN7L3
														ZNF512
														ZHX3
														CCDC3
														PTPN12
														CHAMP1
														GNAI2
														ECM1
														PTP4A1
														MMS19
														MAGT1
														ZCCHC17
														IER3IP1
														STAU1
														FAM136A
														CDO1
														BIVM-ERCC5
														CKMT1A
														WFDC2
														SRRT
														YAP1
														FOXK2
														FOLR1
														TBK1
														DNAL4
														ERMP1
														SMIM3
														U2AF2
														EIF2B1
														FNBP4
														NUMB
														COA5
														SC5D
														ZDHHC18
														DCPS
														MOGS
														STK39
														PATL1
														TCF3
														KCTD2
														MED11
														KRAS
														TYW1
														TMEM216
														FAM20B
														FAM219B
														METTL3
														ACP5
														FBXL3
														GGPS1
														PITPNB
														APOC1
														MRPL40
														C17orf49
														SUN1
														SIDT2
														DNAJC7
														CBX7
														NR4A1
														NUP205
														MPLKIP
														ZMYM3
														NCOA5
														CDC25B
														MYLIP
														CPNE2
														STX18
														SLC25A22
														MRPL4
														IRS2
														ZMAT5
														ADARB1
														LRRC20
														SSFA2
														IFT52
														NCOA7
														PUS1
														RAB11A
														ATP6V0A1
														CHURC1-FNTB
														PPIL1
														MDK
														DCAF12
														SNRPE
														MED17
														RAB11B
														ITPK1
														GLRX
														BASP1
														RPL27
														TBC1D23
														LSM1
														BTBD3
														UTP11L
														TYMS
														TTYH2
														NME3
														C11orf48
														PVRL2
														TCTN1
														NCOR2
														MAPKAPK3
														BCL2L11
														ATP2B4
														SHKBP1
														TNKS
														TPCN1
														RAB11FIP1
														BIVM
														NPRL2
														RNF38
														MEF2A
														ENDOD1
														IFT20
														CD59
														IPO5
														DLD
														SF3A3
														SRP54
														METTL13
														NFS1
														CFL2
														ATP6V1A
														AIMP1
														TK1
														ARL2
														CDK5RAP1
														PRPS2
														PDXK
														EMP3
														TTC27
														LOC81691
														DGCR14
														HPCAL1
														ATG5
														APH1A
														PRADC1
														HDAC3
														THTPA
														PTX3
														KLF13
														MCRS1
														PPP1R15B
														RBL2
														PRDM4
														MYOF
														KMT2B
														RFWD2
														C2CD5
														C1D
														DDX50
														CMTM4
														FERMT2
														CDCA5
														FCHSD2
														UHRF2
														BNIP1
														FOXJ2
														C14orf159
														VEZF1
														ATP6V0D1
														LHFP
														KPNA3
														HEY1
														BTD
														PRICKLE4
														REC8
														TOE1
														COQ6
														TMEM9B
														PYCR1
														DDA1
														RAB22A
														HNRNPAB
														GSPT1
														SMIM12
														BCS1L
														R3HDM4
														KTI12
														PRPF4B
														CAPRIN1
														PRUNE2
														ITGA7
														SLC25A42
														KIAA0146
														KIAA0430
														TBC1D13
														HINFP
														PPP1R10
														ABHD4
														URGCP
														CCDC130
														ANKRD27
														NOTCH1
														ERF
														ACACA
														SMAD3
														ANGPTL2
														HNRNPUL1
														TAX1BP1
														EIF3L
														IFRD2
														NDUFB4
														RPRD1B
														TRIAP1
														NDUFV2
														EIF4EBP1
														MRPL45
														UBL3
														APBB3
														FXYD5
														HK1
														CDKN2A
														NME1-NME2
														SEMA4B
														TACC3
														CCDC25
														HSD11B2
														PAFAH1B3
														MYO18A
														PDLIM2
														GSE1
														HEG1
														TMUB1
														ACADSB
														LRP11
														SLC16A2
														SLC25A10
														ACAP2
														SESN2
														WWC3
														SGSM2
														NAPB
														TSPAN3
														SCAMP4
														GRB2
														NHP2
														DAZAP2
														RPS9
														TUBGCP2
														CNOT7
														S100P
														TUSC2
														NLRP2
														VPS33B
														ERP44
														USF2
														PEG10
														COIL
														HS6ST1
														ST6GALNAC6
														LYPLA1
														FDPS
														ZZZ3
														LAMA5
														NRBF2
														DHRS7B
														WDR5
														LOC401127
														PRKAG2
														DGKZ
														PARP4
														AIFM1
														C2orf68
														ZHX2
														ZFYVE20
														NUDT2
														TRIM26
														PREPL
														JUN
														PNP
														NUDT21
														RFC3
														BZW2
														TMBIM6
														NDUFAF3
														GPKOW
														C14orf166
														NONO
														ECSIT
														TST
														CLPTM1L
														TMEM115
														CCNB1IP1
														SMARCA5
														ACD
														HSDL2
														SOD3
														EMD
														ZNF32
														PPP6R1
														SASH1
														NPNT
														ATPAF2
														NSUN4
														RAVER1
														MAPK8IP3
														SH3BGRL2
														AGBL5
														NAGA
														AXIN2
														INPP5K
														SLC43A2
														STK11IP
														SLC39A11
														ELMOD3
														NEURL1B
														NCK2
														NECAB3
														USP33
														GLIS2
														ABHD2
														CLIP3
														IDH1
														STAR
														MID1IP1
														CFI
														UBE2N
														H1F0
														EI24
														ORC3
														FABP5
														SLC1A2
														SRP68
														REEP4
														EXOC1
														MRPL54
														UBE2Q1
														GPCPD1
														LOC100996657
														PSMG2
														UBE2L3
														TSPAN14
														SQRDL
														TAF9
														KCMF1
														SMG7
														ANTXR1
														NIPA2
														TOR3A
														PCIF1
														CAD
														SIK3
														NKTR
														FAHD2A
														NRN1
														TMEM243
														MTSS1
														PARP6
														ZBTB44
														ILF3
														NAA60
														OTUD4
														MCOLN1
														CREB3L2
														MKRN1
														C20orf112
														RCOR1
														DNMT3A
														ANKRD10
														KIAA1147
														NT5DC3
														SERBP1
														NET1
														GSTM3
														COQ9
														GPN2
														PSMA1
														CNPY2
														SAP30BP
														BEX4
														CHMP6
														SDF2L1
														RTN4
														CCNL1
														FAU
														CCDC12
														DDRGK1
														TM2D2
														ATXN2
														C7orf41
														SCRG1
														DESI1
														VPS72
														TP53INP1
														ABCD4
														RABEP1
														CHRDL1
														DUSP12
														PPP5C
														DGUOK
														TRAK1
														BOK
														SERTAD1
														PCBP4
														KIF1B
														JMJD1C
														ELP6
														SEC24C
														SPR
														NDST2
														OSBPL8
														ACVR1
														SYNE2
														TMTC1
														STAT2
														PKD2
														CHMP5
														SLC16A1
														MIR21
														MOV10
														NENF
														SRP14
														MIR4647
														GATC
														ENY2
														MED9
														C11orf49
														IRF3
														TMEM245
														PSEN1
														CD97
														PHF14
														ANP32B
														TXNRD2
														NES
														ACOT8
														SBNO2
														TMEM60
														YIF1B
														C6orf89
														ARFIP1
														INO80E
														IGF1R
														TBC1D9B
														SLC9A1
														SFSWAP
														B4GALT2
														LOC101060429
														TOM1L2
														FOCAD
														BRD8
														ARRDC3
														ZNF655
														CCDC97
														MAPT
														POGK
														PCMTD1
														FAM160B2
														DCTN4
														ARHGAP21
														PCGF2
														C1QL1
														SPG11
														NPR2
														FUK
														CAPN5
														MTMR10
														APLP1
														HIF1A
														WLS
														POMP
														COX5B
														NDUFA6
														PRSS23
														LAMTOR3
														SELK
														SMARCE1
														KRT222
														SRRM1
														PCMT1
														SSBP2
														TMED1
														HPX
														R3HCC1
														PAN2
														NRGN
														ADA
														ZNF302
														HES6
														EXOC4
														C4orf27
														ZBED1
														PAQR4
														PPCDC
														PTPRU
														C1orf216
														PSRC1
														PDCD10
														PUM2
														TP53BP1
														MKNK1
														PVRL1
														PLCD1
														MADD
														SLC26A6
														TSC1
														MTIF2
														DOK4
														C10orf137
														IGIP
														MVB12B
														ITM2C
														EHD1
														NDUFA2
														LOXL2
														PELP1
														NDUFS2
														MON1B
														PDHX
														C16orf62
														DNAJC25
														BCL2L2-PABPN1
														SH3GLB1
														BEX2
														SRPK1
														ZBED5
														MRPS30
														EMC4
														NUDCD3
														SUPV3L1
														SEC63
														COX10
														FAM192A
[truncated: 10,688 more rows]

## Sheet: GO
GOID	Pvalue	OddsRatio	ExpCount	Count	Size	Term	GO_type	genes
GO:0002223	0.00199752	13.0645	0.249554	3	65	stimulatory C-type lectin receptor signaling pathway	GO_BP	CLEC4A,ICAM2,LYN
GO:0051000	0.00319447	26.6696	0.0844644	2	22	positive regulation of nitric-oxide synthase activity	GO_BP	FCER2,NOS1AP
GO:0007200	0.00617842	8.602	0.372411	3	97	phospholipase C-activating G protein-coupled receptor signaling pathway	GO_BP	CMKLR1,HCRTR2,OPRD1
GO:0007218	0.0072908	8.08324	0.395447	3	103	neuropeptide signaling pathway	GO_BP	HCRTR2,OPRD1,PROKR1
GO:0002699	0.00853844	5.30528	0.802412	4	209	positive regulation of immune effector process	GO_BP	FCER2,LYN,RAET1L,TNFRSF4
GO:0045494	0.00887472	15.2273	0.142054	2	37	photoreceptor cell maintenance	GO_BP	PCDH15,TULP1
GO:1901699	0.00895915	3.22105	2.34965	7	612	cellular response to nitrogen compound	GO_BP	CRHR2,HCN2,LYN,MGARP,PCK2,RAPGEF3,WDTC1
GO:0000060	0.00934468	14.8035	0.145893	2	38	protein import into nucleus, translocation	GO_BP	NUTF2,OPRD1
GO:0071675	0.0113326	13.3203	0.16125	2	42	regulation of mononuclear cell migration	GO_BP	CMKLR1,LYN
GO:1901653	0.0118687	3.90033	1.36679	5	356	cellular response to peptide	GO_BP	CRHR2,LYN,MGARP,PCK2,WDTC1
GO:1903825	0.0137063	6.35537	0.499108	3	130	organic acid transmembrane transport	GO_BP	SLC13A3,SLC3A1,SLC6A7
GO:0045933	0.0146292	11.5791	0.184286	2	48	positive regulation of muscle contraction	GO_BP	MYOCD,NOS1AP
GO:0051353	0.0170289	10.6504	0.199643	2	52	positive regulation of oxidoreductase activity	GO_BP	FCER2,NOS1AP
GO:0071320	0.0170289	10.6504	0.199643	2	52	cellular response to cAMP	GO_BP	HCN2,RAPGEF3
GO:0002429	0.017955	3.49922	1.51894	5	401	immune response-activating cell surface receptor signaling pathway	GO_BP	CLEC4A,CMKLR1,GRAP2,ICAM2,LYN,MOG
GO:0031295	0.0182873	10.2397	0.207322	2	54	T cell costimulation	GO_BP	GRAP2,LYN
GO:0098656	0.0196451	4.10629	1.02893	4	268	anion transmembrane transport	GO_BP	ADAMTS8,SLC13A3,SLC3A1,SLC6A7
GO:0070228	0.0202463	9.67958	0.21884	2	57	regulation of lymphocyte apoptotic process	GO_BP	LYN,TNFRSF4
GO:0051090	0.0210042	3.35325	1.58179	5	412	regulation of DNA-binding transcription factor activity	GO_BP	CMKLR1,MYOCD,OPRD1,TNFRSF4,TRAF1
GO:0006811	0.0213142	2.10094	6.28876	12	1638	ion transport	GO_BP	ADAMTS8,HCN2,LYN,NDUFA4L2,NOS1AP,OPRD1,OTOP2,PKD2L2,SLC13A3,SLC3A1,SLC6A7,TFR2
GO:0030888	0.0215989	9.33893	0.226518	2	59	regulation of B cell proliferation	GO_BP	LYN,TNFRSF4
GO:0043434	0.0219938	3.31164	1.60098	5	417	response to peptide hormone	GO_BP	CRHR2,LYN,MGARP,PCK2,WDTC1
GO:0006968	0.0229881	9.02137	0.234197	2	61	cellular defense response	GO_BP	KLRG1,TNFRSF4
GO:0032768	0.0236963	8.87053	0.238036	2	62	regulation of monooxygenase activity	GO_BP	FCER2,NOS1AP
GO:0002260	0.0251392	8.58345	0.245715	2	64	lymphocyte homeostasis	GO_BP	LYN,TNFRSF4
GO:0007156	0.0264291	4.91159	0.641162	3	167	homophilic cell adhesion via plasma membrane adhesion molecules	GO_BP	PCDH15,PCDHA13,PCDHA3
GO:0046824	0.0273692	8.18595	0.257232	2	67	positive regulation of nucleocytoplasmic transport	GO_BP	NUTF2,RAPGEF3
GO:0010243	0.0287286	2.35635	3.64733	8	950	response to organonitrogen compound	GO_BP	CRHR2,HCN2,LYN,MGARP,PCK2,RAPGEF3,RNLS,WDTC1
GO:0019674	0.0304616	7.70972	0.27259	2	71	NAD metabolic process	GO_BP	ACMSD,RNLS
GO:0045089	0.0310093	3.54627	1.18634	4	309	positive regulation of innate immune response	GO_BP	CLEC4A,ICAM2,LYN,RAET1L
GO:1901983	0.0320575	7.49173	0.280268	2	73	regulation of protein acetylation	GO_BP	MYOCD,RAPGEF3
GO:0086001	0.0328677	7.38728	0.284108	2	74	cardiac muscle cell action potential	GO_BP	HCN2,NOS1AP
GO:0048839	0.033365	4.47108	0.70259	3	183	inner ear development	GO_BP	BMPER,MYO15A,PCDH15
GO:0009101	0.0366572	3.35589	1.25161	4	326	glycoprotein biosynthetic process	GO_BP	ACAN,ALG1,GALNTL6,GBGT1
GO:0002253	0.0372512	2.56887	2.47634	6	645	activation of immune response	GO_BP	CLEC4A,CMKLR1,GRAP2,ICAM2,LYN,MOG
GO:0007623	0.0381355	4.23344	0.740983	3	193	circadian rhythm	GO_BP	HCRTR2,MTNR1A,PROKR1
GO:0098660	0.038365	2.35685	3.16358	7	824	inorganic ion transmembrane transport	GO_BP	ADAMTS8,HCN2,LYN,NDUFA4L2,NOS1AP,OTOP2,PKD2L2
GO:0002703	0.0396313	4.16695	0.752501	3	196	regulation of leukocyte mediated immunity	GO_BP	FCER2,LYN,RAET1L
GO:0050776	0.041554	2.18002	3.92375	8	1022	regulation of immune response	GO_BP	CLEC4A,CMKLR1,FCER2,GRAP2,ICAM2,LYN,MOG,RAET1L
GO:0031341	0.0450199	6.17998	0.337858	2	88	regulation of cell killing	GO_BP	FCER2,RAET1L
GO:0007193	0.045943	6.10861	0.341697	2	89	adenylate cyclase-inhibiting G protein-coupled receptor signaling pathway	GO_BP	MTNR1A,OPRD1
GO:0030001	0.0460421	2.25832	3.29411	7	858	metal ion transport	GO_BP	HCN2,LYN,NOS1AP,OPRD1,PKD2L2,SLC13A3,TFR2
GO:0017038	0.0492227	3.80771	0.821608	3	214	protein import	GO_BP	NUTF2,OPRD1,PEX5L
GO:0005887	3.25091e-06	3.89642	6.39585	20	1612	integral component of plasma membrane	GO_CC	CLEC1A,CLEC4A,CMKLR1,CRHR2,FCER2,HCN2,HCRTR2,ICAM2,LYN,MTNR1A,NOS1AP,OPRD1,PCDH15,PCDHA13,PCDHA3,PROKR1,SLC3A1,SLC6A7,TFR2,TNFRSF4
GO:0031224	0.000434751	2.22357	21.7586	36	5484	intrinsic component of membrane	GO_CC	ALG1,CLEC1A,CLEC4A,CMKLR1,CMTM8,CRHR2,FCER2,GALNTL6,GBGT1,HCN2,HCRTR2,ICAM2,KLRG1,LETM2,LMBRD2,LYN,MGARP,MOG,MTNR1A,NOS1AP,OPRD1,OR11L1,OTOP2,PCDH15,PCDHA13,PCDHA3,PKD2L2,PROKR1,RAET1L,SLC13A3,SLC3A1,SLC6A7,SLITRK4,TFR2,TLCD1,TNFRSF4
GO:0044459	0.0027794	2.19794	11.2364	21	2832	plasma membrane part	GO_CC	CLEC1A,CLEC4A,CMKLR1,CRHR2,FCER2,HCN2,HCRTR2,ICAM2,LYN,MOG,MTNR1A,NOS1AP,OPRD1,PCDH15,PCDHA13,PCDHA3,PROKR1,SLC3A1,SLC6A7,TFR2,TNFRSF4
GO:0043679	0.0121045	6.65436	0.476118	3	120	axon terminus	GO_CC	CRHR2,OPRD1,TULP1
GO:0032420	0.0137789	11.9572	0.178544	2	45	stereocilium	GO_CC	MYO15A,PCDH15
GO:0098862	0.0196368	5.51489	0.571341	3	144	cluster of actin-based cell projections	GO_CC	MYO15A,PCDH15,SLC3A1
GO:0071944	0.0231009	1.64341	22.3736	31	5639	cell periphery	GO_CC	CLEC1A,CLEC4A,CMKLR1,CRHR2,DOK3,FCER2,HCN2,HCRTR2,ICAM2,KLRG1,LYN,MOG,MTNR1A,NOS1AP,OPRD1,OR11L1,OTOP2,PCDH15,PCDHA13,PCDHA3,PROKR1,RAET1L,RAPGEF3,SLC13A3,SLC3A1,SLC6A7,SLITRK4,TFR2,TLCD1,TNFRSF4,TULP1
GO:0005576	0.024824	1.67181	17.9893	26	4534	extracellular region	GO_CC	ACAN,ADAMTS8,ALDH8A1,BMPER,C6orf58,CMTM8,CRTAC1,FCER2,HIST1H2AG,KRT83,LAD1,LEAP2,LYN,MYO15A,NUTF2,OR11L1,PCDH15,PLAC1,PRSS38,RAET1L,RAPGEF3,RNLS,SLC13A3,SLC3A1,TULP1,UTS2B
GO:0016459	0.0275149	8.15288	0.257897	2	65	myosin complex	GO_CC	MYLPF,MYO15A
GO:0005902	0.0430144	6.33528	0.329315	2	83	microvillus	GO_CC	ICAM2,RAPGEF3
GO:0001750	0.0439527	6.2577	0.333282	2	84	photoreceptor outer segment	GO_CC	PCDH15,TULP1
GO:0030246	0.000995548	5.71797	1.14423	6	269	carbohydrate binding	GO_MF	ACAN,CLEC1A,CLEC4A,FCER2,GALNTL6,KLRG1
GO:0005178	0.00204289	8.05126	0.535957	4	126	integrin binding	GO_MF	ADAMTS8,FCER2,ICAM2,LYN
GO:0030552	0.00426286	22.878	0.0978335	2	23	cAMP binding	GO_MF	HCN2,RAPGEF3
GO:0005343	0.00672908	17.7879	0.123355	2	29	organic acid:sodium symporter activity	GO_MF	SLC13A3,SLC6A7
GO:0015075	0.013865	2.55066	3.82827	9	900	ion transmembrane transporter activity	GO_MF	ADAMTS8,HCN2,NDUFA4L2,OTOP2,PKD2L2,SLC13A3,SLC3A1,SLC6A7,TFR2
GO:0017046	0.0198992	9.78921	0.216935	2	51	peptide hormone binding	GO_MF	CRHR2,HCRTR2
GO:0016830	0.0213899	9.40424	0.225442	2	53	carbon-carbon lyase activity	GO_MF	ACMSD,PCK2
GO:0008528	0.0222871	5.25634	0.600227	3	143	G protein-coupled peptide receptor activity	GO_MF	CMKLR1,HCRTR2,OPRD1,PROKR1
GO:0030145	0.0229258	9.04833	0.23395	2	55	manganese ion binding	GO_MF	PCK2,PPM1N
GO:0015081	0.0261054	4.93481	0.638044	3	150	sodium ion transmembrane transporter activity	GO_MF	HCN2,SLC13A3,SLC6A7
GO:0005509	0.0285302	2.51639	2.96478	7	697	calcium ion binding	GO_MF	CLEC4A,CRTAC1,MYLPF,PCDH15,PCDHA13,PCDHA3,PKD2L2
GO:0046943	0.0288656	4.73965	0.663566	3	156	carboxylic acid transmembrane transporter activity	GO_MF	SLC13A3,SLC3A1,SLC6A7
GO:0005215	0.0378726	2.02972	5.30428	10	1247	transporter activity	GO_MF	ADAMTS8,HCN2,NDUFA4L2,NUTF2,OTOP2,PKD2L2,SLC13A3,SLC3A1,SLC6A7,TFR2
GO:0001618	0.0396053	6.65335	0.314769	2	74	virus receptor activity	GO_MF	MOG,TNFRSF4
GO:0022890	0.0400218	2.51946	2.51858	6	600	inorganic cation transmembrane transporter activity	GO_MF	HCN2,NDUFA4L2,OTOP2,PKD2L2,SLC13A3,SLC6A7,TFR2
GO:0004888	0.0426503	1.98477	5.41487	10	1273	transmembrane signaling receptor activity	GO_MF	CLEC1A,CLEC4A,CMKLR1,CRHR2,HCRTR2,MTNR1A,OPRD1,OR11L1,PROKR1,TNFRSF4

## Sheet: KEGG
keggid	kegg_name	sig_pw	n_pw	n_all	n_sig	p_hyper	q_hyper	genes
hsa04080	Neuroactive ligand-receptor interaction - Homo sapiens (human)	4	275	6906	27	0.0209611	0.131522	CRHR2,HCRTR2,MTNR1A,OPRD1
hsa05169	Epstein-Barr virus infection - Homo sapiens (human)	3	182	6906	27	0.0331081	0.131522	FCER2,LYN,TRAF1
hsa04064	NF-kappa B signaling pathway - Homo sapiens (human)	2	90	6906	27	0.0477518	0.131522	LYN,TRAF1
hsa04713	Circadian entrainment - Homo sapiens (human)	2	95	6906	27	0.0526088	0.131522	MTNR1A,NOS1AP
hsa04670	Leukocyte transendothelial migration - Homo sapiens (human)	2	109	6906	27	0.0670912	0.134182	MYLPF,RAPGEF3
hsa04650	Natural killer cell mediated cytotoxicity - Homo sapiens (human)	2	125	6906	27	0.085066	0.141777	ICAM2,RAET1L
hsa01100	Metabolic pathways - Homo sapiens (human)	7	1171	6906	27	0.160309	0.189035	ACMSD,ALG1,GALNTL6,GBGT1,NDUFA4L2,PCK2,TPK1
hsa05203	Viral carcinogenesis - Homo sapiens (human)	2	192	6906	27	0.172109	0.189035	LYN,TRAF1
hsa04024	cAMP signaling pathway - Homo sapiens (human)	2	198	6906	27	0.180538	0.189035	HCN2,RAPGEF3
hsa04810	Regulation of actin cytoskeleton - Homo sapiens (human)	2	204	6906	27	0.189035	0.189035	MYLPF,SSH3
